# Supplementary material for: Genome-wide association study of post-harvest physiological deterioration in cassava (Manihot esculenta Crantz) using visual and AI-powered phenotyping
Source: Front Plant Sci. 2026 Apr 22;17:1807180. doi: 10.3389/fpls.2026.1807180 (PMC13144131; doi:10.3389/fpls.2026.1807180)
Supplement: Supplementary file 2 [file DataSheet2.zip]

Archive with 2 entries (2 files):
- Supplementary_files_13032026.xlsx
- __MACOSX/._Supplementary_files_13032026.xlsx
