# Supplementary material for: Genome-wide association study of post-harvest physiological deterioration in cassava (Manihot esculenta Crantz) using visual and AI-powered phenotyping
Source: Front Plant Sci. 2026 Apr 22;17:1807180. doi: 10.3389/fpls.2026.1807180 (PMC13144131; doi:10.3389/fpls.2026.1807180)
Supplement: Supplementary file 2 [file DataSheet2.zip › Supplementary_files_13032026.xlsx]

## Sheet: GBS_geno_data
rs#	alleles	chrom	pos	strand	assembly#	center	protLSID	assayLSID	panelLSID	QCcode	AM1640A-53	AM1640A-54	AM1640A-55	AM1640A-56	AM1640A-60	AM1640A-66	AM1640A-67	AM1640A-68	AM1640A-69	AM1640A-70	AM266A-183	ARG73	CG1141-1	CM4919-1	CM9460-40	CR63	GM14287A-1	GM14287A-10	GM14287A-11	GM14287A-12	GM14287A-13	GM14287A-14	GM14287A-15	GM14287A-16	GM14287A-2	GM14287A-3	GM14287A-4	GM14287A-5	GM14287A-6	GM14287A-7	GM14287A-8	GM14287A-9	GM14287B-17	GM14287B-18	GM14287B-19	GM14287B-20	GM14287B-21	GM14287B-22	GM14287B-23
S01_50154	G/A	1	50154	+	NA	NA	NA	NA	NA	NA	GG	GG	GG	GG	GG	GG	GG	GG	GG	GG	GG	NN	GG	GG	GG	GG	GG	GG	GG	GG	GG	GG	GG	GG	GG	GG	GG	GG	GG	GG	GG	GG	GG	GG	GG	GG	GG	GG	GG
S01_72728	C/T	1	72728	+	NA	NA	NA	NA	NA	NA	CC	CC	CC	CC	CC	CC	CC	CC	CC	CC	CC	NN	CT	CC	CT	TT	TT	CC	CT	CT	CT	CC	CT	CC	CT	CC	CT	CC	TT	CT	CT	CT	TT	CT	TT	TT	TT	CT	TT
S01_72733	C/T	1	72733	+	NA	NA	NA	NA	NA	NA	CC	CC	CC	CC	CC	CC	CC	CC	CC	CC	CC	NN	CC	CC	CC	CC	CC	CC	CC	CC	CC	CC	CC	CC	CC	CC	CC	CC	CC	CC	CC	CC	CC	CC	CC	CC	CC	CC	CC
S01_72916	C/T	1	72916	+	NA	NA	NA	NA	NA	NA	CC	CC	CC	CC	CC	CC	CC	CC	CC	CC	CC	NN	CC	CC	CC	CC	CC	CC	CC	CC	CC	CC	CC	CC	CC	CC	CC	CC	CC	CC	CC	CC	CC	CC	CC	CC	CC	CC	CC
S01_72991	T/C	1	72991	+	NA	NA	NA	NA	NA	NA	TT	TT	TT	TT	TT	TT	TT	CT	TT	TT	CC	NN	CC	CT	CC	CC	CC	CC	CC	CC	CC	CC	CC	TT	CC	CC	CC	CC	CC	CC	CC	CC	CC	CC	CC	CC	CC	CC	CC
S01_109811	T/C	1	109811	+	NA	NA	NA	NA	NA	NA	TT	TT	TT	TT	TT	TT	TT	TC	TT	TT	CC	TC	CC	TC	CC	CC	CC	CC	CC	CC	CC	CC	CC	TT	CC	CC	CC	CC	CC	CC	CC	CC	CC	CC	CC	CC	CC	CC	CC
S01_144450	T/C	1	144450	+	NA	NA	NA	NA	NA	NA	TT	TT	TT	TT	TT	TT	TT	TT	TT	TT	TT	NN	TT	TT	TT	TT	TT	TT	TT	TT	TT	TT	TT	TT	TT	TT	TT	TT	TT	TT	TT	TT	TT	TT	TT	TT	TT	TT	TT
S01_222536	G/A	1	222536	+	NA	NA	NA	NA	NA	NA	GG	GG	GG	GG	GG	GG	GG	GG	GG	GG	GG	GA	NN	GG	GG	GG	GG	GG	GG	GG	GG	GG	GG	GG	GG	GG	GG	GG	GG	GG	GG	GG	GG	GG	GG	GG	GG	GG	GG
S01_366401	G/T	1	366401	+	NA	NA	NA	NA	NA	NA	GG	GG	GG	GG	GG	GG	GG	GG	GG	GG	GG	GT	GG	GG	GG	GG	GG	GG	GG	GG	GG	GG	GG	GG	GG	GG	GG	GG	GG	GG	GG	GG	GG	GG	GG	GG	GG	GG	GG
S01_366408	C/T	1	366408	+	NA	NA	NA	NA	NA	NA	CT	CT	CT	CT	CC	CT	CT	CT	CT	CT	CT	CC	CC	CC	CC	CT	CT	CT	CC	CT	CT	CC	CT	CC	CT	CC	CT	CC	CC	CC	CC	CT	CT	CT	CT	CT	CC	CT	CC
S01_366409	T/C	1	366409	+	NA	NA	NA	NA	NA	NA	TC	TC	TC	TC	TT	TC	TC	TC	TC	TC	TC	NN	TC	TT	TT	TC	TC	TC	TT	TC	TC	TT	TC	TT	TC	TT	TC	TC	TC	TC	TC	TC	TC	TC	TC	TC	TC	TC	TT
S01_366439	C/T	1	366439	+	NA	NA	NA	NA	NA	NA	CC	CC	CC	CC	CC	CC	CC	CC	CC	CC	CC	NN	CC	CC	CC	CC	CC	CC	CC	CC	CC	CC	CC	CC	CC	CC	CC	CT	CC	CC	CC	CC	CC	CC	CC	CC	CC	CC	CT
S01_366457	A/G	1	366457	+	NA	NA	NA	NA	NA	NA	AG	AG	AG	AG	AA	AG	AG	AG	AG	AG	AG	AA	AG	AG	AA	AG	AG	AG	AA	AG	AG	AA	AG	AA	AG	AA	AG	AA	AA	AA	AA	AG	AG	AG	AG	AG	AA	AG	AA
S01_366463	C/T	1	366463	+	NA	NA	NA	NA	NA	NA	CT	CT	CT	CT	CC	CT	CT	CT	CT	CT	CT	CC	CT	CT	CC	CT	CT	CT	CC	CT	CT	CC	CT	CC	CT	CC	CT	CC	CC	CC	CC	CT	CT	CT	CT	CT	CC	CT	CC
S01_366466	T/C	1	366466	+	NA	NA	NA	NA	NA	NA	TC	TC	TC	TC	TT	TC	TC	TC	TC	TC	TC	TT	TC	TC	TT	TC	TC	TC	TT	TC	TC	TT	TC	TT	TC	TT	TC	TT	TT	TT	TT	TC	TC	TC	TC	TC	TT	TC	TT
S01_366474	A/G	1	366474	+	NA	NA	NA	NA	NA	NA	AG	AG	AG	AG	AA	AG	AG	AG	AG	AG	AG	NN	AG	AG	AA	AG	AG	AG	AA	AG	AG	AA	AG	AA	AG	AA	AG	AG	AG	AG	AG	AG	AG	AG	AG	AG	AG	AG	AA
S01_366525	G/A	1	366525	+	NA	NA	NA	NA	NA	NA	GA	GA	GA	GA	GG	GA	GA	GA	GA	GA	GA	GG	GG	GG	GG	GA	GA	GA	GG	GA	GA	GG	GA	GG	GA	GG	GA	GG	GG	GG	GG	GA	GA	GA	GA	GA	GG	GA	GG
S01_366540	C/A	1	366540	+	NA	NA	NA	NA	NA	NA	CA	CA	CA	CA	CC	CA	CA	CA	CA	CA	CA	CC	CC	CC	CC	CA	CA	CA	CC	CA	CA	CC	CA	CC	CA	CC	CA	CC	CC	CC	CC	CA	CA	CA	CA	CA	CC	CA	CC
S01_631947	T/C	1	631947	+	NA	NA	NA	NA	NA	NA	TT	TT	TT	TT	TT	TT	TT	TT	TT	TT	TT	NN	TT	TT	TT	TT	TT	TT	TT	TT	TT	TT	TT	TT	TT	TT	TT	TT	TT	TT	TT	TT	TT	TT	TT	TT	TT	TT	TT
S01_631953	C/T	1	631953	+	NA	NA	NA	NA	NA	NA	CC	CC	CC	CC	CC	CC	CC	CC	CC	CC	CC	NN	CC	CC	CC	CC	CC	CC	CC	CC	CC	CC	CC	CC	CC	CC	CC	CC	CC	CC	CC	CC	CC	CC	CC	CC	CC	CC	CC
S01_631955	G/A	1	631955	+	NA	NA	NA	NA	NA	NA	GG	GG	GG	GG	GG	GG	GG	GG	GG	GG	GG	NN	GG	GG	GG	GG	GG	GG	GG	GG	GG	GG	GG	GG	GG	GG	GG	GG	GG	GG	GG	GG	GG	GG	GG	GG	GG	GG	GG
S01_692619	A/G	1	692619	+	NA	NA	NA	NA	NA	NA	AA	AA	AA	AA	AA	AA	AA	AA	AA	AA	AA	AA	NN	AA	AG	GG	GG	AA	GG	AG	AG	AA	AG	AA	AG	AA	AG	AA	GG	AG	AG	AG	GG	AG	GG	GG	GG	AG	GG
S01_692731	G/A	1	692731	+	NA	NA	NA	NA	NA	NA	GG	GG	GG	GG	GG	GG	GG	GG	GG	GG	GG	GA	GG	GG	GG	GG	GG	GG	GG	GG	GG	GG	GG	GG	GG	GG	GG	GG	GG	GG	GG	GG	GG	GG	GG	GG	GG	GG	GG
S01_716351	C/A	1	716351	+	NA	NA	NA	NA	NA	NA	CC	CC	CC	CC	CC	CC	CC	CC	CC	CC	CC	NN	CC	CC	CC	CC	CC	CC	CC	CC	CC	CC	CC	CC	CC	CC	CC	CC	CC	CC	CC	CC	CC	CC	NN	CC	CC	CC	CC
S01_716401	G/A	1	716401	+	NA	NA	NA	NA	NA	NA	GA	GA	GA	GA	GA	AA	GA	GA	GA	GA	GG	NN	GG	GG	GG	GG	GG	GG	GG	GG	GG	GG	GG	GG	GG	GG	GG	GG	GG	GG	GG	GG	GG	GG	NN	GG	GG	GG	GG
S01_935053	C/T	1	935053	+	NA	NA	NA	NA	NA	NA	CC	CC	CC	CC	CC	CC	CC	CC	CC	CC	NN	NN	CC	CC	CC	NN	CC	CC	NN	NN	NN	CC	NN	CC	NN	NN	CC	CC	CC	NN	NN	CC	NN	NN	NN	CC	NN	NN	CC
S01_1033203	C/T	1	1033203	+	NA	NA	NA	NA	NA	NA	CC	CC	CC	CC	CC	CC	CC	CC	CC	CC	CC	NN	CC	CC	CC	CC	CC	CC	CC	CC	CC	CC	CC	CC	CC	CC	CC	CC	CC	CC	CC	CC	CC	CC	NN	CC	CC	CC	CC
S01_1033363	T/C	1	1033363	+	NA	NA	NA	NA	NA	NA	TT	TT	TT	TT	TT	TT	TT	TC	TT	TT	CC	NN	CC	NN	CC	CC	CC	CC	CC	CC	CC	CC	CC	TT	CC	CC	CC	CC	CC	CC	CC	CC	NN	CC	NN	CC	CC	CC	CC
S01_1062302	G/A	1	1062302	+	NA	NA	NA	NA	NA	NA	GG	GG	GG	GG	GG	GG	GG	GA	GG	GG	AA	GA	GA	GA	GA	AA	AA	AA	AA	AA	AA	AA	AA	GG	AA	AA	AA	AA	AA	AA	AA	AA	AA	AA	AA	AA	AA	AA	AA
S01_1062316	C/A	1	1062316	+	NA	NA	NA	NA	NA	NA	CC	CC	CC	CC	CC	CC	CC	CA	CC	CC	AA	CA	CA	CA	CA	AA	AA	AA	AA	AA	AA	AA	AA	CC	AA	AA	AA	AA	AA	AA	AA	AA	AA	AA	AA	AA	AA	AA	AA
S01_1062322	C/T	1	1062322	+	NA	NA	NA	NA	NA	NA	CC	CC	CC	CC	CC	CC	CC	CT	CC	CC	TT	CT	CT	CT	CT	TT	TT	TT	TT	TT	TT	TT	TT	CC	TT	TT	TT	TT	TT	TT	TT	TT	TT	TT	TT	TT	TT	TT	TT
S01_1062397	T/C	1	1062397	+	NA	NA	NA	NA	NA	NA	TT	TT	TT	TT	TT	TT	TT	TC	TT	TT	CC	TC	TC	TC	TC	CC	CC	CC	CC	CC	CC	CC	CC	TT	CC	CC	CC	CC	CC	CC	CC	CC	CC	CC	CC	CC	CC	CC	CC
S01_1062426	C/A	1	1062426	+	NA	NA	NA	NA	NA	NA	CC	CC	CC	CC	CC	CC	CC	CA	CC	CC	AA	CA	CA	CA	CA	AA	AA	AA	AA	AA	AA	AA	AA	CC	AA	AA	AA	AA	AA	AA	AA	AA	AA	AA	AA	AA	AA	AA	AA
S01_1062434	T/A	1	1062434	+	NA	NA	NA	NA	NA	NA	TT	TT	TT	TT	TT	TT	TT	TA	TT	TT	AA	TA	TA	TA	TA	AA	AA	AA	AA	AA	AA	AA	AA	TT	AA	TA	AA	AA	AA	AA	AA	AA	AA	AA	AA	AA	AA	AA	AA
S01_1062465	T/C	1	1062465	+	NA	NA	NA	NA	NA	NA	TT	TT	TT	TT	TT	TT	TT	TC	TT	TT	CC	TC	TC	TC	TC	CC	CC	CC	CC	CC	CC	CC	CC	TT	CC	CC	CC	CC	CC	CC	CC	CC	CC	CC	CC	CC	CC	CC	CC
S01_1078577	C/T	1	1078577	+	NA	NA	NA	NA	NA	NA	CC	CC	CC	CC	CC	CC	CC	CT	CC	CC	TT	NN	CC	CC	CC	CC	CC	CC	NN	CT	CC	NN	TT	CC	CC	NN	CC	CC	NN	NN	CT	NN	CC	NN	NN	CC	CT	TT	CC
S01_1078622	G/T	1	1078622	+	NA	NA	NA	NA	NA	NA	GG	GG	GG	GG	GG	GG	GG	GT	GG	GG	TT	NN	GG	GG	GG	GG	GG	GG	NN	GT	GG	TT	TT	GG	GG	NN	GG	GG	NN	TT	GT	NN	GG	NN	NN	GG	GT	TT	GG
S01_1165335	G/A	1	1165335	+	NA	NA	NA	NA	NA	NA	GG	GG	GG	GG	GG	GG	GG	GG	GG	GG	GG	NN	AA	GA	AA	AA	AA	GG	AA	GA	GA	GG	GA	GG	GA	GG	GA	GG	AA	GA	GA	GA	AA	GA	AA	AA	AA	GA	AA
S01_1165374	T/C	1	1165374	+	NA	NA	NA	NA	NA	NA	TT	TT	TT	TT	TT	TT	TT	TT	TT	TT	TT	NN	TT	TT	TT	TT	TT	TT	TT	TT	TT	TT	TT	TT	TT	TT	TT	TT	TT	TT	TT	TT	TT	TT	TT	TT	TT	TT	TT
S01_1165381	C/T	1	1165381	+	NA	NA	NA	NA	NA	NA	CC	CC	CC	CC	CC	CC	CC	CC	CC	CC	CC	NN	TT	CT	TT	TT	TT	CC	TT	CT	CT	CC	CT	CC	CT	CC	CT	CC	TT	CT	CT	CT	TT	CT	TT	TT	TT	CT	TT
S01_1165385	C/T	1	1165385	+	NA	NA	NA	NA	NA	NA	CC	CC	CC	CC	CC	CC	CC	CC	CC	CC	CC	NN	TT	CT	TT	TT	TT	CC	TT	CT	CT	CC	CT	CC	CT	CC	CT	CC	TT	CT	CT	CT	TT	CT	TT	TT	TT	CT	TT
S01_1165388	G/T	1	1165388	+	NA	NA	NA	NA	NA	NA	GG	GG	GG	GG	GG	GG	GG	GG	GG	GG	GG	NN	GG	GG	GG	GG	GG	GG	GG	GG	GG	GG	GG	GG	GG	GG	GG	GG	GG	GG	GG	GG	GG	GG	GG	GG	GG	GG	GG
S01_1165400	G/A	1	1165400	+	NA	NA	NA	NA	NA	NA	GG	GG	GG	GG	GG	GG	GG	GG	GG	GG	GG	NN	AA	GA	AA	AA	AA	GG	AA	GA	GA	GG	GA	GG	GA	GG	GA	GG	AA	GA	GA	GA	AA	GA	AA	AA	AA	GA	AA
S01_1165516	A/G	1	1165516	+	NA	NA	NA	NA	NA	NA	AA	AA	AA	AA	AA	AA	AA	AA	AA	AA	AA	AG	GG	AG	GG	GG	GG	AA	GG	AG	AG	AA	AG	AA	AA	AA	AG	AA	GG	AG	AG	AG	GG	AG	GG	GG	GG	AG	GG
S01_1165517	G/A	1	1165517	+	NA	NA	NA	NA	NA	NA	GG	GG	GG	GG	GG	GG	GG	GG	GG	GG	GG	GA	GG	GG	GG	GG	GG	GG	GG	GG	GG	GG	GG	GG	GG	GG	GG	GG	GG	GG	GG	GG	GG	GG	GG	GG	GG	GG	GG
S01_1165535	T/C	1	1165535	+	NA	NA	NA	NA	NA	NA	TT	TT	TT	TT	TT	TT	TT	TT	TT	TT	NN	CT	CC	CT	CC	CC	CC	TT	CC	CT	CT	TT	CT	TT	TT	TT	CT	TT	CC	CT	CT	CT	CC	CT	CC	CC	CC	CT	CC
S01_1224029	A/G	1	1224029	+	NA	NA	NA	NA	NA	NA	AA	AA	AA	AA	AA	AA	AA	AG	AA	AA	GG	AA	AA	AA	AA	AA	AA	AG	AA	AG	NN	AG	AG	AA	AG	AG	AG	AG	AA	AG	NN	AG	AA	AG	AA	AA	AA	AG	AA
S01_1224087	C/T	1	1224087	+	NA	NA	NA	NA	NA	NA	CC	CC	CC	CC	CC	CC	CC	CC	CC	CC	CC	NN	CC	CC	CC	CC	CC	CC	CC	CC	CC	CC	CC	CC	CC	CC	CC	CC	CC	CC	CC	CC	CC	CC	CC	CC	CC	CC	CC
S01_1224096	G/A	1	1224096	+	NA	NA	NA	NA	NA	NA	GG	GG	GG	GG	GG	GG	GG	GG	GG	GG	GG	GG	NN	GA	AA	AA	GA	GG	AA	GA	NN	GG	GA	GG	GA	GG	GA	GG	GA	GA	NN	GA	NN	GA	NN	GA	AA	GA	GA
S01_1224099	T/C	1	1224099	+	NA	NA	NA	NA	NA	NA	TT	TT	TT	TT	TT	TT	TT	TC	TT	TT	CC	TT	NN	TC	CC	CC	CC	CC	CC	CC	NN	CC	CC	TT	CC	CC	CC	CC	CC	CC	NN	CC	NN	CC	NN	CC	CC	CC	CC
S01_1315613	C/T	1	1315613	+	NA	NA	NA	NA	NA	NA	CC	CC	CC	CC	CC	CC	CC	CC	CC	CC	CC	NN	NN	CT	TT	TT	TT	CC	TT	CT	CT	CC	CT	CC	CT	CC	CT	CC	CT	CT	CT	CT	TT	CT	NN	TT	TT	CT	TT
S01_1315678	C/A	1	1315678	+	NA	NA	NA	NA	NA	NA	CC	CC	CC	CC	CC	CC	CC	CA	CC	CC	AA	NN	NN	CA	AA	AA	AA	AA	AA	AA	AA	AA	AA	CC	AA	CA	AA	AA	CA	CA	AA	AA	AA	CA	NN	AA	AA	AA	AA
S01_1315838	G/T	1	1315838	+	NA	NA	NA	NA	NA	NA	GG	GG	GG	GG	GG	GG	GG	GT	GG	GG	TT	NN	NN	GT	TT	TT	TT	TT	TT	TT	TT	TT	TT	GG	TT	TT	TT	TT	GT	TT	TT	TT	TT	TT	NN	TT	TT	TT	TT
S01_1315868	G/T	1	1315868	+	NA	NA	NA	NA	NA	NA	GG	GG	GG	GG	GG	GG	GG	GT	GG	GG	TT	NN	NN	GT	TT	TT	TT	TT	TT	TT	TT	TT	TT	GG	TT	TT	TT	TT	GT	TT	TT	TT	NN	TT	NN	TT	TT	TT	TT
S01_1428348	C/T	1	1428348	+	NA	NA	NA	NA	NA	NA	CC	CC	CC	CC	CC	CC	CC	CC	CC	CC	CC	CC	TT	CC	CT	CC	CC	CC	CC	CC	CC	CC	CC	CC	CC	CT	CC	CC	CC	CC	CC	CC	CC	CC	CC	CC	CC	CC	CC
S01_1428543	C/A	1	1428543	+	NA	NA	NA	NA	NA	NA	CC	CC	CC	CC	CC	CC	CC	CC	CC	CC	CC	CC	CC	CC	CC	CC	CC	CC	CC	CC	CC	CC	CC	CC	CC	CC	CC	CC	CC	CC	CC	CC	CC	CC	CC	CC	CC	CC	CC
S01_1453997	A/G	1	1453997	+	NA	NA	NA	NA	NA	NA	AA	AA	AA	AA	AA	AA	AA	AA	AA	AA	AA	NN	NN	AA	GG	GG	AG	AA	GG	AG	AA	AA	AG	AA	AA	AA	AG	AA	AA	AG	AA	AG	NN	AG	NN	AA	GG	AG	AG
S01_1454068	G/A	1	1454068	+	NA	NA	NA	NA	NA	NA	GG	GG	GG	GG	GG	GG	GG	GG	GG	GG	GG	NN	NN	GG	AA	AA	GA	GG	AA	GA	GG	GG	NN	GG	GG	GG	GA	GG	GG	GA	GG	GA	NN	GA	NN	GG	AA	GA	GA
S01_1454191	T/C	1	1454191	+	NA	NA	NA	NA	NA	NA	TT	TT	TT	TT	TT	TT	TT	TC	TT	TT	CC	NN	TT	TT	TT	TT	TT	TC	TT	TC	CC	TC	TC	TT	CC	CC	TC	TC	TT	TC	CC	TC	NN	TC	NN	TT	TT	TC	TT
S01_1474188	C/T	1	1474188	+	NA	NA	NA	NA	NA	NA	CC	CC	CC	CC	CC	CC	CC	CC	CC	CC	NN	NN	TT	CT	TT	TT	TT	CC	TT	TT	NN	NN	TT	CC	CT	NN	TT	CC	TT	TT	TT	TT	NN	CT	NN	TT	TT	TT	TT
S01_1519410	A/T	1	1519410	+	NA	NA	NA	NA	NA	NA	AA	AA	AA	AA	AA	AA	AA	AA	AA	AA	AA	AT	AA	AA	AA	AA	AA	AA	AA	AA	AA	AA	AA	AA	AA	AA	AA	AA	AA	AA	AA	AA	AA	AA	AA	AA	AA	AA	AA
S01_1519615	C/A	1	1519615	+	NA	NA	NA	NA	NA	NA	CC	CC	CC	CC	CC	CC	CC	CA	CC	CC	AA	CA	CA	CA	CA	AA	AA	AA	AA	AA	AA	AA	AA	CC	AA	CA	AA	AA	AA	AA	AA	AA	AA	AA	AA	AA	AA	AA	AA
S01_1519662	G/A	1	1519662	+	NA	NA	NA	NA	NA	NA	GG	GG	GG	GG	GG	GG	GG	GG	GG	GG	GG	GG	GA	GA	GA	AA	GA	GG	AA	GA	GA	GG	GA	GG	GA	GG	GA	GG	GA	GA	GA	GA	AA	GA	AA	GA	AA	GA	GA
S01_1562686	T/G	1	1562686	+	NA	NA	NA	NA	NA	NA	TT	TT	TT	TT	TT	TT	TT	TT	TT	TT	TT	TT	NN	TT	TT	TT	TG	TG	TT	TT	TT	TG	TT	TT	TT	TG	TT	TG	TG	TT	TT	TT	TT	TT	TT	TG	TT	TT	TG
S01_1562741	C/A	1	1562741	+	NA	NA	NA	NA	NA	NA	CC	CC	CC	CC	CC	CC	CC	CC	CC	CC	CC	CC	NN	NN	NN	NN	CA	CA	CC	CC	CC	CA	CC	CC	CC	CA	CC	CA	CA	CC	CC	NN	NN	CC	CC	CA	CC	CC	CA
S01_1654749	A/G	1	1654749	+	NA	NA	NA	NA	NA	NA	AA	AA	AA	AA	AA	AA	AA	AG	AA	AA	GG	AG	AG	AG	AG	GG	AG	AG	GG	GG	GG	AG	GG	AA	GG	AG	GG	AG	AG	GG	GG	GG	GG	GG	GG	AG	GG	GG	AG
S01_1654943	T/C	1	1654943	+	NA	NA	NA	NA	NA	NA	TT	TT	TT	TT	TT	TT	TT	TT	TT	TT	TT	TT	TC	TT	TC	TT	TT	TT	TT	TT	TT	TT	TT	TT	TT	TC	TT	TT	TT	TT	TT	TT	TT	TT	TT	TT	TT	TT	TT
S01_1655007	T/A	1	1655007	+	NA	NA	NA	NA	NA	NA	TT	TT	TT	TT	TT	TT	TT	TA	TT	TT	AA	TA	TA	TA	TA	AA	TA	TA	AA	AA	AA	TA	AA	TT	AA	AA	AA	TA	TA	AA	AA	AA	AA	AA	AA	TA	AA	AA	TA
S01_1681194	G/C	1	1681194	+	NA	NA	NA	NA	NA	NA	GG	GG	GG	GG	GG	GG	GG	GG	GG	GG	GG	NN	GG	GG	GG	GG	GG	GG	GG	GG	GG	GG	GG	GG	GG	GC	GG	GG	GG	GG	GG	GG	GG	GG	GG	GG	GG	GG	NN
S01_1681196	T/C	1	1681196	+	NA	NA	NA	NA	NA	NA	TT	TT	TT	TT	TT	TT	TT	TC	TT	TT	CC	TT	TT	TC	TC	CC	TC	TC	CC	CC	CC	TC	CC	TT	CC	TC	CC	TC	NN	CC	CC	CC	CC	CC	CC	TC	CC	CC	TC
S01_1681252	A/G	1	1681252	+	NA	NA	NA	NA	NA	NA	AA	AA	AA	AA	AA	AA	AA	AA	AA	AA	AA	AG	AA	AA	AA	AA	AA	AA	AA	AA	AA	AA	AA	AA	AA	AA	AA	AA	AA	AA	AA	AA	AA	AA	AA	AA	AA	AA	NN
S01_1968257	T/C	1	1968257	+	NA	NA	NA	NA	NA	NA	TT	TT	TT	TT	TT	TT	TT	CT	TT	TT	CC	CT	NN	TT	TT	CC	CT	CT	CC	CC	CC	CT	CC	TT	CC	CC	CC	CT	CT	CC	CC	CC	CC	CC	CC	CT	CC	CC	CT
S01_1968268	A/T	1	1968268	+	NA	NA	NA	NA	NA	NA	AA	AA	AA	AA	AA	AA	AA	AA	AA	AA	AA	AA	AA	AA	AA	AA	AT	AT	AA	AA	AA	AT	AA	AA	AA	AA	AA	AT	AT	AA	AA	AA	AA	AA	AA	AT	AA	AA	AT
S01_1968290	A/G	1	1968290	+	NA	NA	NA	NA	NA	NA	AA	AA	AA	AA	AA	AA	AA	GA	AA	AA	GG	GA	NN	AA	AA	GG	GA	GA	GG	GG	GG	GA	GG	AA	GG	GG	GG	GA	GA	GG	GG	GG	GG	GG	GG	GA	GG	GG	GA
S01_1968533	C/T	1	1968533	+	NA	NA	NA	NA	NA	NA	CC	CC	CC	CC	CC	CC	CC	CC	CC	CC	CC	CC	NN	CT	CC	CC	CT	CT	CC	CC	CC	TT	CC	CC	CC	CC	CC	CT	CT	CC	CC	CC	CC	CC	CC	CT	CC	CC	CT
S01_1968627	C/A	1	1968627	+	NA	NA	NA	NA	NA	NA	CC	CC	CC	CC	CC	CC	CC	CC	CC	CC	CC	CA	NN	CA	CC	CC	CA	CA	CC	CC	CC	CA	CC	CC	CC	CC	CC	CA	CA	CC	CC	CC	CC	CC	CC	CA	CC	CC	CA
S01_2128171	A/T	1	2128171	+	NA	NA	NA	NA	NA	NA	AT	AT	AT	AT	AT	AT	AT	AT	AT	AT	AA	NN	AA	TT	AT	AA	AA	AA	AA	AA	AA	AA	AA	TT	AA	AA	AA	AA	AA	AA	AA	AA	AA	AA	AA	AA	AA	AA	AA
S01_2203906	A/G	1	2203906	+	NA	NA	NA	NA	NA	NA	AA	AA	AA	AA	AA	AA	AA	AA	AA	AA	NN	NN	AA	AA	AG	AA	GG	GG	AG	AG	AA	GG	AA	AA	AA	GG	AA	GG	GG	AA	AA	AA	NN	AA	AG	GG	AG	AA	GG
S01_2213597	A/G	1	2213597	+	NA	NA	NA	NA	NA	NA	AA	AA	AA	AA	AA	AA	AA	AA	AA	AA	AA	AA	AA	AA	AA	AA	AG	AG	AA	AA	AA	AG	AA	AA	AA	AA	AA	AG	AG	AA	AA	AA	AA	AA	AA	AG	AA	AA	AG
S01_2213696	A/G	1	2213696	+	NA	NA	NA	NA	NA	NA	AG	AG	AG	AG	AG	AG	AG	AA	AG	AG	AA	GG	AA	AA	AG	AA	AA	AA	AA	AA	AA	AA	AA	AA	AA	AA	AA	AA	AA	AA	AA	AA	AA	AA	AA	AA	AA	AA	AA
S01_2213762	G/A	1	2213762	+	NA	NA	NA	NA	NA	NA	AG	AG	AG	AG	AG	AG	AG	AG	AG	AG	AA	AA	GG	AG	AA	GG	AA	AA	AG	AG	AG	AA	AG	GG	AG	AA	AG	AA	AA	AG	AG	AG	AG	AG	AG	AA	AG	AG	AA
S01_2266263	G/T	1	2266263	+	NA	NA	NA	NA	NA	NA	TG	TG	TG	TG	TG	TG	TG	TG	TG	TG	TT	NN	GG	TG	TT	GG	TT	TT	TG	TG	TG	TT	TG	GG	TG	TT	TG	TT	TT	TG	TG	TG	TG	TG	TG	TT	TG	TG	TT
S01_2266282	A/T	1	2266282	+	NA	NA	NA	NA	NA	NA	TA	TA	TA	TA	TA	TA	TA	TA	TA	TA	TT	NN	AA	TA	TT	AA	TT	TT	TA	TA	TA	TT	TA	AA	TA	TT	TA	TT	TT	TA	TA	TA	TA	TA	TA	TT	TA	TA	TT
S01_2266304	C/A	1	2266304	+	NA	NA	NA	NA	NA	NA	CA	CA	CA	CA	CA	CA	CA	CC	CA	CA	CC	NN	CC	CC	CA	CC	CC	CC	CC	CC	CC	CC	CC	CC	CC	CC	CC	CC	CC	CC	CC	CC	CC	CC	CC	CC	CC	CC	CC
S01_2266313	G/A	1	2266313	+	NA	NA	NA	NA	NA	NA	GG	GG	GG	GG	GG	GG	GG	GG	GG	GG	GG	NN	GG	GG	GG	GG	GG	GG	GG	GG	GG	GG	GG	GG	GG	GG	GG	GG	GG	GG	GG	GG	GG	GG	GG	GG	GG	GG	GG
S01_2266340	T/C	1	2266340	+	NA	NA	NA	NA	NA	NA	CT	CT	CT	CT	CT	CT	CT	CT	CT	CT	CC	NN	TT	CT	CC	TT	CC	CC	CT	CT	CT	CC	CT	TT	CT	CC	CT	CC	CC	CT	CT	CT	CT	CT	CT	CC	CT	CT	CC
S01_2337842	G/C	1	2337842	+	NA	NA	NA	NA	NA	NA	GG	GG	GG	GG	GG	GG	GG	GG	GG	GG	GG	GC	GG	GG	NN	GG	GG	GG	GG	GG	GG	GG	GG	GG	GG	GG	GG	GG	GG	GG	GG	GG	GG	GG	GG	GG	GG	GG	GG
S01_2339301	C/A	1	2339301	+	NA	NA	NA	NA	NA	NA	AC	AC	AC	AC	AC	AC	AC	AC	AC	AC	AA	AA	CC	AC	AC	CC	AA	AA	AC	AC	AC	AA	AC	CC	AC	AA	AC	AA	AA	AC	AC	AC	AC	AC	AC	AA	AC	AC	AA
S01_2339420	C/T	1	2339420	+	NA	NA	NA	NA	NA	NA	TC	TC	TC	TC	TC	TC	TC	TC	TC	TC	TT	TT	CC	TC	TC	CC	TT	TT	TC	TC	TC	TT	TC	CC	TC	TT	TC	TT	TT	TC	TC	TC	TC	TC	TC	TT	TC	TC	TT
S01_2351037	T/A	1	2351037	+	NA	NA	NA	NA	NA	NA	TA	TA	TA	TT	TA	TA	TA	TA	TA	TA	TT	TT	TT	TT	TT	TA	TT	TA	TA	TT	TT	TT	TA	TT	TA	TT	TA	TT	TA	TA	TT	TT	TT	NN	TA	TA	TA	TA	TT
S01_2351057	C/T	1	2351057	+	NA	NA	NA	NA	NA	NA	TT	TT	TT	TT	TT	TT	TT	TC	TT	TT	TC	CC	CC	TC	CC	TT	TC	TC	TT	TC	CC	TC	TT	TT	TC	CC	TT	TT	TC	TT	TC	CC	TC	NN	TC	TC	TT	TC	TC
S01_2351061	A/C	1	2351061	+	NA	NA	NA	NA	NA	NA	CC	CC	CC	CC	CC	CC	CC	CA	CC	CC	CA	AA	AA	CA	AA	CC	CA	CA	CC	CA	AA	CA	CC	CC	CA	AA	CC	CC	CA	CC	CA	AA	CA	NN	CA	CA	CC	CA	CA
S01_2351076	C/T	1	2351076	+	NA	NA	NA	NA	NA	NA	TT	TT	TT	TT	TT	TT	TT	TT	TT	TT	TC	CC	CC	TC	CC	TT	TC	TC	TT	CC	CC	TT	TT	TT	TC	CC	TT	TT	TC	TT	TC	CC	TC	NN	TC	TC	NN	TC	TC
S01_2405389	A/G	1	2405389	+	NA	NA	NA	NA	NA	NA	AA	AA	AA	AA	AA	AA	AA	AA	AA	AA	NN	AG	AA	AA	AA	AA	NN	NN	AA	AA	AA	NN	AA	AA	AA	AA	AA	AA	NN	AA	AA	AA	AA	AA	AA	NN	AA	AA	AA
S01_2405415	G/C	1	2405415	+	NA	NA	NA	NA	NA	NA	GC	GC	GC	GC	GC	GC	GC	GG	GC	GC	NN	GC	GG	GG	CC	GG	NN	NN	GG	GG	GG	NN	GG	GG	GG	CC	GG	GG	NN	GG	GG	GG	GG	GG	GG	NN	GG	GG	GG
S01_2405434	G/A	1	2405434	+	NA	NA	NA	NA	NA	NA	AG	AG	AG	AG	AG	AG	AG	GG	AG	AG	NN	AG	GG	GG	AA	GG	NN	NN	GG	GG	GG	NN	GG	GG	GG	AA	GG	NN	NN	GG	NN	GG	GG	GG	GG	NN	GG	GG	NN
S01_2405451	A/G	1	2405451	+	NA	NA	NA	NA	NA	NA	AG	AG	AG	AG	AG	AG	AG	AA	AG	AG	NN	GG	AA	AA	GG	AA	NN	NN	AA	AA	AA	NN	AA	AA	AA	GG	AA	NN	AA	AA	AA	AA	AA	AA	AA	NN	AA	AA	AA
S01_2405488	T/C	1	2405488	+	NA	NA	NA	NA	NA	NA	TC	TC	TC	TC	TC	TC	TC	TT	TC	TC	NN	CC	TT	TT	CC	TT	NN	NN	TT	TT	TT	NN	TT	TT	TT	CC	TT	NN	TT	TT	TT	TT	TT	TT	TT	NN	TT	TT	TT
S01_2405507	A/G	1	2405507	+	NA	NA	NA	NA	NA	NA	AG	AG	AG	AG	AG	AG	AG	AA	AG	AG	NN	GG	AA	AA	GG	AA	NN	NN	AA	AA	AA	NN	AA	AA	AA	GG	AA	NN	AA	AA	AA	AA	AA	AA	AA	NN	AA	AA	AA
S01_2494055	G/A	1	2494055	+	NA	NA	NA	NA	NA	NA	GG	GG	GG	GG	GG	GG	GG	GG	GG	GG	GG	NN	GG	GG	GG	GG	GG	GG	GG	GG	GG	GG	GG	GG	GG	GG	GG	GG	GG	GG	GG	GG	GG	GG	GG	GG	GG	GG	GG
S01_2638940	A/T	1	2638940	+	NA	NA	NA	NA	NA	NA	AT	AT	AT	AT	AT	AT	AT	AA	AT	AT	NN	TT	NN	AA	TT	AA	TT	NN	AT	AT	AA	NN	AA	AA	AA	TT	AA	NN	TT	AA	AA	AA	AT	AA	AT	TT	AT	AA	TT
S01_2760560	A/G	1	2760560	+	NA	NA	NA	NA	NA	NA	AG	AG	AG	AG	AG	AG	AG	AA	AG	AG	GG	NN	AG	AG	AG	AA	GG	GG	AG	AG	AG	GG	AA	AA	AG	GG	AG	GG	GG	AG	AG	AG	AA	AG	NN	GG	AG	AG	GG
S01_2760573	C/T	1	2760573	+	NA	NA	NA	NA	NA	NA	CC	CC	CC	CC	CC	CC	CC	CC	CC	CC	TT	NN	CT	CT	CT	CC	CT	TT	CC	CC	CT	TT	CC	CC	CT	TT	CT	TT	CT	CT	CT	CT	CC	CT	CC	CT	CC	CT	CT
S01_2760576	G/C	1	2760576	+	NA	NA	NA	NA	NA	NA	GC	GC	GC	GC	GC	GC	GC	GG	GC	GC	CC	NN	GC	GC	GC	GG	CC	CC	GC	GC	GC	CC	GG	GG	GC	CC	GC	CC	CC	GC	GC	GC	GG	GC	NN	CC	GC	GC	CC
S01_2760582	G/A	1	2760582	+	NA	NA	NA	NA	NA	NA	GA	GA	GA	GA	GA	GA	GA	GG	GA	GA	GG	GG	GG	GG	GG	GG	GA	GG	GA	GA	GG	GG	GG	GG	GG	GG	GG	GG	GA	GG	GG	GG	GG	GG	NN	GA	GA	GG	GA
S01_2760596	G/A	1	2760596	+	NA	NA	NA	NA	NA	NA	GG	GG	GG	GG	GG	GG	GG	GG	GG	GG	AA	NN	GA	GA	GA	GG	GA	AA	GG	GG	GA	AA	GG	GG	GA	AA	GA	AA	GA	GA	GA	GA	GG	GA	GG	GA	GG	GA	GA
S01_2760615	C/T	1	2760615	+	NA	NA	NA	NA	NA	NA	CT	CT	CT	CT	CT	CT	CT	CC	CT	CT	CC	CC	CC	CC	CC	CC	CT	CC	CT	CT	CC	CC	CC	CC	CC	CC	CC	CC	CT	CC	CC	CC	CC	CC	NN	CT	CT	CC	CT
S01_2760616	A/G	1	2760616	+	NA	NA	NA	NA	NA	NA	AA	AA	AA	AA	AA	AA	AA	AA	AA	AA	GG	NN	AG	AG	AG	AA	AG	GG	AA	AA	AG	GG	AA	AA	AG	GG	AG	GG	AG	AG	AG	AG	AA	AG	AA	AG	AA	AG	AG
S01_2760712	C/T	1	2760712	+	NA	NA	NA	NA	NA	NA	CT	CT	CT	CT	CT	CT	CT	CC	CT	CT	CC	CC	CC	CC	CC	CC	CT	CC	CT	CT	CC	CC	CC	CC	CC	CC	CC	CC	CT	CC	CC	CC	CC	CC	NN	CT	CT	CC	CT
S01_2760713	G/A	1	2760713	+	NA	NA	NA	NA	NA	NA	GG	GG	GG	GG	GG	GG	GG	GA	GG	GG	AA	GG	GG	GG	GG	GG	GA	AA	GG	GG	GA	AA	GA	GG	GA	GA	GA	AA	GA	GA	GA	GA	GG	GA	GG	GA	GG	GA	GA
S01_2760726	C/T	1	2760726	+	NA	NA	NA	NA	NA	NA	CC	CC	CC	CC	CC	CC	CC	CT	CC	CC	TT	NN	CT	CT	CT	CC	CT	TT	CC	CC	CT	TT	CT	CC	CT	TT	CT	TT	CT	CT	CT	CT	CC	CT	CC	CT	CC	CT	CT
S01_2787136	G/A	1	2787136	+	NA	NA	NA	NA	NA	NA	GG	GG	GG	GG	GG	GG	GG	AG	GG	GG	AA	AA	GG	GG	AG	GG	GG	AG	GG	GG	NN	AA	AG	GG	AG	AA	AG	AG	GG	AG	AG	AG	GG	AG	GG	GG	GG	AG	GG
S01_2787276	A/G	1	2787276	+	NA	NA	NA	NA	NA	NA	AG	NN	NN	AG	AG	AG	AG	AA	NN	NN	AA	AA	AG	AA	AA	AA	GG	AG	AG	AG	AA	AA	AA	AA	AA	AA	AA	AG	GG	AA	AA	AA	GG	AA	AG	GG	AG	AA	GG
S01_2787352	C/A	1	2787352	+	NA	NA	NA	NA	NA	NA	CA	CC	CA	CA	CA	CA	CA	CC	CA	CA	CC	CC	CA	CC	CC	CC	AA	CA	AA	CA	CC	CC	CC	CC	CC	CC	CC	CA	AA	CC	CC	CC	AA	CC	CA	AA	CA	CC	AA
S01_2872426	A/G	1	2872426	+	NA	NA	NA	NA	NA	NA	AA	AA	AA	AA	AA	AA	AA	AA	AA	AA	AA	GG	AA	AA	AA	AA	AA	AA	AA	AA	AA	AA	AA	AA	AA	AA	AA	AA	AA	AA	AA	AA	AA	AA	AA	AA	AA	AA	AA
S01_2872427	G/A	1	2872427	+	NA	NA	NA	NA	NA	NA	GA	GA	GA	GA	GA	GA	GA	GA	GA	GA	GG	GG	GG	AA	AA	GA	GG	GG	GG	GG	GG	GG	GG	AA	GG	GG	GG	GG	GG	GG	GG	GG	GG	GG	GG	GG	GG	GG	GG
S01_2872512	T/C	1	2872512	+	NA	NA	NA	NA	NA	NA	TT	TT	TT	TT	TT	TT	TT	TT	TT	TT	TT	TT	NN	TT	TT	TC	TT	TT	TC	TC	TC	TT	TC	TT	TC	TT	TC	TT	TT	TC	TC	TC	TC	TC	TC	TT	TC	TC	TT
S01_2872545	T/C	1	2872545	+	NA	NA	NA	NA	NA	NA	TT	TT	TT	TT	TT	TT	TT	TT	TT	TT	TT	CC	TT	TT	TT	TT	TT	TT	TT	TT	TT	TT	TT	TT	TT	TT	TT	TT	TT	TT	TT	TT	TT	TT	TT	TT	TT	TT	TT
S01_2872584	A/G	1	2872584	+	NA	NA	NA	NA	NA	NA	AA	AA	AA	AA	AA	AA	AA	AA	AA	AA	AA	AA	AG	AA	AA	AG	AA	AA	AG	AG	AG	AA	AG	AA	AG	AA	AG	AA	AA	AG	AG	AG	AG	AG	AG	AA	AG	AG	AA
S01_2872590	A/C	1	2872590	+	NA	NA	NA	NA	NA	NA	AA	AA	AA	AA	AA	AA	AA	AA	AA	AA	AA	AA	AC	AA	AA	AC	AA	AA	AC	AC	AC	AA	AC	AA	AC	AA	AC	AA	AA	AC	AC	AC	AC	AC	AC	AA	AC	AC	AA
S01_2872597	C/T	1	2872597	+	NA	NA	NA	NA	NA	NA	CC	CC	CC	CC	CC	CC	CC	CC	CC	CC	CC	TT	CC	CC	CC	CC	CC	CC	CC	CC	CC	CC	CC	CC	CC	CC	CC	CC	CC	CC	CC	CC	CC	CC	CC	CC	CC	CC	CC
S01_2872657	G/A	1	2872657	+	NA	NA	NA	NA	NA	NA	GG	GG	GG	GG	GG	GG	GG	GG	GG	GG	GG	GG	NN	GG	GG	GA	GG	GG	GA	GA	GA	GG	GA	GG	GA	GG	GA	GG	GG	GA	NN	GA	GA	GA	GA	GG	GA	GA	GG
S01_2872689	A/G	1	2872689	+	NA	NA	NA	NA	NA	NA	AA	AA	AA	AA	AA	AA	AA	AA	AA	AA	AA	GG	AA	AA	AA	AA	AA	AA	AA	AA	AA	AA	AA	AA	AA	AA	AA	AA	AA	AA	AA	AA	AA	AA	AA	AA	AA	AA	AA
S01_2872707	G/A	1	2872707	+	NA	NA	NA	NA	NA	NA	GG	GG	GG	GG	GG	GG	GG	GG	GG	GG	GG	AA	GG	GG	GG	GG	GG	GG	GG	GG	GG	GG	GG	GG	GG	GG	GG	GG	GG	GG	GG	GG	GG	GG	GG	GG	GG	GG	GG
S01_2872711	T/C	1	2872711	+	NA	NA	NA	NA	NA	NA	CT	CT	CT	CT	CT	CT	CT	CT	CT	CT	CC	TT	CC	TT	TT	CT	CC	CC	CC	CC	CC	CC	CC	TT	CC	CC	CC	CC	CC	CC	CC	CC	CC	CC	CC	CC	CC	CC	CC
S01_2872712	G/A	1	2872712	+	NA	NA	NA	NA	NA	NA	GG	GG	GG	GG	GG	GG	GG	GG	GG	GG	GG	GG	NN	GG	GG	GA	GG	GG	GA	GA	GA	GG	GA	GG	GA	GG	GA	GG	GG	GA	GA	GA	GA	GA	GA	GG	GA	GA	GG
S01_2872726	C/T	1	2872726	+	NA	NA	NA	NA	NA	NA	CT	CT	CT	CT	CT	CT	CT	CT	CT	CT	CC	CC	CC	TT	TT	CT	CC	CC	CC	CC	CC	CC	CC	TT	CC	CC	CC	CC	CC	CC	CC	CC	CC	CC	CC	CC	CC	CC	CC
S01_2872728	A/C	1	2872728	+	NA	NA	NA	NA	NA	NA	AA	AA	AA	AA	AA	AA	AA	AA	AA	AA	AA	AA	NN	AA	AA	AC	AA	AA	AC	AC	AC	AA	AC	AA	AC	AA	AC	AA	AA	AC	AC	AC	AC	AC	AC	AA	AC	AC	AA
S01_2872757	T/C	1	2872757	+	NA	NA	NA	NA	NA	NA	TT	TT	TT	TT	TT	TT	TT	TT	TT	TT	TT	CC	TT	TT	TT	TT	TT	TT	TT	TT	TT	TT	TT	TT	TT	TT	TT	TT	TT	TT	TT	TT	TT	TT	TT	TT	TT	TT	TT
S01_2893773	C/T	1	2893773	+	NA	NA	NA	NA	NA	NA	CT	CT	CT	CT	CT	CT	CT	CC	CT	CT	CC	CC	CT	CC	CC	CC	CT	CC	CT	CT	CC	CC	CC	CC	CC	CC	CC	CC	CT	CC	CC	CC	CT	CC	CT	CT	CT	CC	CT
S01_2893787	C/T	1	2893787	+	NA	NA	NA	NA	NA	NA	CC	CC	CC	CC	CC	CC	CC	CC	CC	CC	CC	TT	CC	CT	CC	CC	CC	CC	CC	CC	CC	CC	CC	CC	CC	CC	CC	CC	CC	CC	CC	CC	CC	CC	CC	CC	CC	CC	CC
S01_2893869	G/C	1	2893869	+	NA	NA	NA	NA	NA	NA	GC	GC	GC	GC	GC	GC	GC	CC	GC	GC	CC	GG	GG	GC	CC	GC	GG	GC	GG	GG	GC	GC	GC	CC	GC	CC	GC	GC	GG	GC	GC	GC	GG	GC	GG	GG	GG	GC	GG
S01_2893925	G/C	1	2893925	+	NA	NA	NA	NA	NA	NA	GG	GG	GG	GG	GG	GG	GG	GG	GG	GG	GG	GG	GG	GG	GG	GG	GG	GG	GG	GG	GG	GG	GG	GG	GG	GG	GG	GG	GG	GG	GG	GG	GG	GG	GG	GG	GG	GG	GG
S01_2893974	T/A	1	2893974	+	NA	NA	NA	NA	NA	NA	TT	TT	TT	TT	TT	TT	TT	TT	TT	TT	TT	TA	TT	TT	TT	TT	TT	TT	TT	TT	TT	TT	TT	TT	TT	TT	TT	TT	TT	TT	TT	TT	TT	TT	TT	TT	TT	TT	TT
S01_3024112	A/T	1	3024112	+	NA	NA	NA	NA	NA	NA	AT	AT	AT	AT	AT	AT	AT	AA	AT	AT	AA	AA	TT	AT	AA	AT	AT	AA	TT	TT	AT	AA	AT	AA	AT	AT	AT	AA	AT	AT	AT	AT	TT	AT	TT	AT	TT	AT	AT
S01_3024139	C/T	1	3024139	+	NA	NA	NA	NA	NA	NA	CC	CC	CC	CC	CC	CC	CC	CT	CC	CC	TT	CC	CC	CC	CC	CT	CC	CT	CC	CC	CT	CT	CT	CC	CT	CT	CT	CT	CC	CT	CT	CT	CC	CT	CC	CC	CC	CT	CC
S01_3024295	G/T	1	3024295	+	NA	NA	NA	NA	NA	NA	GG	GG	GG	GG	GG	GG	GG	GT	GG	GG	TT	GG	GG	GG	GG	GT	GG	GT	GG	GG	GT	GT	GT	GG	GT	GT	GT	GT	GG	GT	GT	GT	GG	GT	GG	GG	GG	GT	GG
S01_3108512	C/T	1	3108512	+	NA	NA	NA	NA	NA	NA	CC	CC	NN	CC	CC	CC	CC	CC	CC	NN	CC	NN	CC	CC	CC	TT	CC	CC	CC	CC	CC	NN	CC	CT	CC	CC	CC	CC	CC	CC	CC	CC	NN	CC	CC	CC	NN	CC	CC
S01_3108523	T/G	1	3108523	+	NA	NA	NA	NA	NA	NA	TT	TT	NN	TT	TT	TT	TT	TT	TT	TT	TT	NN	TT	TT	TT	TT	TT	TT	TT	TT	TT	NN	TT	TG	TT	TT	TT	TT	TT	TT	TT	TT	NN	TT	TT	TT	NN	TT	TT
S01_3148407	G/C	1	3148407	+	NA	NA	NA	NA	NA	NA	CG	CG	CG	CG	CG	CG	CG	CG	CG	CG	CC	CC	CG	GG	GG	CG	CG	CG	CG	CG	CG	CG	CG	GG	CG	CG	CG	CG	CG	CG	CG	CG	CG	CG	CG	CG	CG	CG	CG
S01_3148415	A/G	1	3148415	+	NA	NA	NA	NA	NA	NA	GA	GA	GA	GA	GA	GA	GA	GA	GA	GA	GG	GA	GA	AA	AA	GA	GA	GA	GA	GA	GA	GA	GA	AA	GA	GA	GA	GA	GA	GA	GA	GA	GA	GA	GA	GA	GA	GA	GA
S01_3148568	C/T	1	3148568	+	NA	NA	NA	NA	NA	NA	CC	CC	CC	CC	CC	CC	CC	CC	CC	CC	CC	CC	CT	CC	CC	CT	CT	CT	CT	CT	CT	CT	CT	CC	CT	CT	CT	CT	CT	CT	CT	CT	CT	CT	CT	CT	CT	CT	CT
S01_3148577	T/C	1	3148577	+	NA	NA	NA	NA	NA	NA	TT	TT	TT	TT	TT	TT	TT	TT	TT	TT	TT	TT	TC	TT	TT	TC	TC	TC	TC	TC	TC	TC	TC	TT	TC	TC	TC	TC	TC	TC	TC	TC	TC	TC	TC	TC	TC	TC	TC
S01_3262976	A/G	1	3262976	+	NA	NA	NA	NA	NA	NA	AG	AG	AG	AG	AG	AG	AG	AG	AG	AG	AA	AA	AA	GG	GG	AA	AA	AA	AA	AA	AA	NN	AA	GG	AA	AA	AA	AA	AA	AA	AA	AA	AA	AA	AA	AA	AA	AA	AA
S01_3263009	C/T	1	3263009	+	NA	NA	NA	NA	NA	NA	CT	CT	CT	CT	CT	CT	CT	CT	CT	CT	CC	CC	CC	TT	CT	CC	CC	CC	CC	CC	CC	NN	CC	TT	CC	CC	CC	CC	CC	CC	CC	CC	CC	CC	CC	CC	CC	CC	CC
S01_3263033	C/T	1	3263033	+	NA	NA	NA	NA	NA	NA	CT	CT	CT	CT	CT	CT	CT	CT	CT	CT	CC	CC	CC	TT	TT	CC	CC	CC	CC	CC	CC	NN	CC	TT	CC	CC	CC	CC	CC	CC	CC	CC	CC	CC	CC	CC	CC	CC	CC
S01_3263412	A/T	1	3263412	+	NA	NA	NA	NA	NA	NA	TA	TA	TA	TA	TA	TA	TA	TA	TA	TA	TT	TT	NN	AA	AA	TA	TT	TT	TA	NN	TA	NN	TA	AA	TA	TA	NN	NN	TT	NN	NN	TA	TA	TA	TA	TT	TA	TA	TT
S01_3263413	C/A	1	3263413	+	NA	NA	NA	NA	NA	NA	AC	AC	AC	AC	AC	AC	AC	AC	AC	AC	AA	AA	NN	CC	CC	AC	AA	AA	AC	NN	AC	NN	AC	CC	AC	AC	NN	NN	AA	NN	NN	AC	AC	AC	AC	AA	AC	AC	AA
S01_3428063	G/A	1	3428063	+	NA	NA	NA	NA	NA	NA	GG	GG	GG	GG	GG	GG	GG	NN	GG	GG	AA	GG	NN	GG	GG	AG	GG	NN	GG	GG	AG	AG	AG	GG	AG	AG	AG	AG	GG	AG	AG	AG	GG	AG	GG	GG	GG	AG	GG
S01_3428132	C/A	1	3428132	+	NA	NA	NA	NA	NA	NA	CA	CA	CA	CA	CA	CA	CA	NN	CA	CA	CC	AA	CC	CC	CA	CC	CA	NN	CC	CC	CC	CA	CC	AA	CC	CA	CC	CA	CA	CC	CC	CC	CC	CC	CC	CA	CC	CC	CA
S01_3428241	G/A	1	3428241	+	NA	NA	NA	NA	NA	NA	GG	GG	GG	GG	GG	GG	GG	GG	GG	GG	GG	GG	NN	GA	GG	GG	GG	GG	GG	GG	GG	GG	GG	GG	GG	GG	GG	GG	GG	GG	GG	GG	GG	GG	GG	GG	NN	GG	GG
S01_3428282	T/A	1	3428282	+	NA	NA	NA	NA	NA	NA	TT	TT	TT	TT	TT	TT	TT	TT	TT	TT	TT	TA	NN	TT	TT	TA	TT	TT	TA	TA	TA	TT	TA	TT	TA	TT	TA	TT	TT	TA	TA	TA	TA	TA	TA	TT	TA	TA	TT
S01_3428358	T/A	1	3428358	+	NA	NA	NA	NA	NA	NA	TT	TT	TT	TT	TT	TT	TT	TT	TT	TT	TT	TT	NN	TT	TT	TA	TT	TT	TA	TA	TA	TT	TA	TT	TA	TT	TA	TT	TT	TA	TA	TA	TA	TA	TA	TT	TA	TA	TT
S01_3428361	G/A	1	3428361	+	NA	NA	NA	NA	NA	NA	GA	GA	GA	GA	GA	GA	GA	NN	GA	GA	GG	GA	NN	AA	GA	GA	GG	GG	GA	GA	GA	GG	GA	AA	GA	GG	GA	GG	GG	GA	GA	GA	GA	GA	GA	GG	GA	GA	GG
S01_3465985	T/C	1	3465985	+	NA	NA	NA	NA	NA	NA	CC	CC	CC	CC	CC	CC	CC	TT	CC	CC	TT	TT	TT	NN	TT	TT	CC	TC	TC	TC	TT	TC	TT	NN	TT	TC	TT	TC	CC	TT	TT	TT	TC	TT	TC	CC	TC	TT	CC
S01_3465986	A/T	1	3465986	+	NA	NA	NA	NA	NA	NA	AA	AA	AA	AA	AA	AA	AA	TT	AA	AA	TT	AA	TA	NN	TA	TA	AA	TA	AA	AA	TA	TA	TA	NN	TA	TA	TA	TA	AA	TA	TA	TA	AA	TA	AA	AA	AA	TA	AA
S01_3465997	A/C	1	3465997	+	NA	NA	NA	NA	NA	NA	AA	AA	AA	AA	AA	AA	AA	AA	AA	AA	AA	AC	AA	NN	AC	AA	AA	AA	AA	AA	AA	AA	AA	NN	AA	AA	AA	AA	AA	AA	AA	AA	AA	AA	AA	AA	AA	AA	AA
S01_3466013	C/A	1	3466013	+	NA	NA	NA	NA	NA	NA	AA	AA	AA	AA	AA	AA	AA	CC	AA	AA	CC	CC	CC	NN	CC	CC	AA	CA	CA	CA	CC	CA	CC	NN	CC	CA	CC	CA	AA	CC	CC	CC	CA	CC	CA	AA	CA	CC	AA
S01_3466195	G/A	1	3466195	+	NA	NA	NA	NA	NA	NA	AA	AA	AA	AA	AA	AA	AA	GG	AA	AA	GG	GG	GG	NN	GG	GG	GA	GG	AA	NN	GG	GG	GG	NN	GG	GG	GG	GG	GA	GG	GG	GG	AA	GG	AA	GA	AA	GG	GA
S01_3466205	A/C	1	3466205	+	NA	NA	NA	NA	NA	NA	AA	AA	AA	AA	AA	AA	AA	AA	AA	AA	AA	AA	AC	NN	AA	AC	AA	AA	AA	CC	AC	AA	AC	NN	AC	AA	AC	AA	AA	AC	AC	AC	AA	AC	AA	AA	AA	AC	AA
S01_3466206	C/T	1	3466206	+	NA	NA	NA	NA	NA	NA	CC	CC	CC	CC	CC	CC	CC	CC	CC	CC	CC	TT	CC	NN	CT	CC	CC	CC	CC	CC	CC	CC	CC	NN	CC	CC	CC	CC	CC	CC	CC	CC	CC	CC	CC	CC	CC	CC	CC
S01_3466208	C/A	1	3466208	+	NA	NA	NA	NA	NA	NA	CC	CC	CC	CC	CC	CC	CC	CC	CC	CC	CC	CC	CA	NN	CC	CA	CC	CC	CC	AA	CA	CC	CA	NN	CA	CC	CA	CC	CC	CA	CA	CA	CC	CA	CC	CC	CC	CA	CC
S01_3466212	C/T	1	3466212	+	NA	NA	NA	NA	NA	NA	CC	CC	CC	CC	CC	CC	CC	CC	CC	CC	CC	TT	CC	NN	CT	CC	CC	CC	CC	CC	CC	CC	CC	NN	CC	CC	CC	CC	CC	CC	CC	CC	CC	CC	CC	CC	CC	CC	CC
S01_3466214	C/T	1	3466214	+	NA	NA	NA	NA	NA	NA	CC	CC	CC	CC	CC	CC	CC	CC	CC	CC	CC	CC	CT	NN	CC	CT	CC	CC	CC	TT	CT	CC	CT	NN	CT	CC	CT	CC	CC	CT	CT	CT	CC	CT	CC	CC	CC	CT	CC
S01_3466220	C/T	1	3466220	+	NA	NA	NA	NA	NA	NA	CC	CC	CC	CC	CC	CC	CC	CC	CC	CC	CC	CC	CT	NN	CC	CT	CC	CC	CC	TT	CT	CC	CT	NN	CT	CC	CT	CC	CC	CT	CT	CT	CC	CT	CC	CC	CC	CT	CC
S01_3466222	C/T	1	3466222	+	NA	NA	NA	NA	NA	NA	TT	TT	TT	TT	TT	TT	TT	CC	TT	TT	CC	CC	CC	NN	CC	CC	TT	CT	TT	CC	CC	NN	CC	NN	CC	CT	CC	CT	TT	CC	CC	CC	TT	CC	TT	TT	TT	CC	TT
S01_3466224	G/T	1	3466224	+	NA	NA	NA	NA	NA	NA	GG	GG	GG	GG	GG	GG	GG	TT	GG	GG	TT	GG	TG	NN	TG	TG	GG	TG	GG	GG	TG	NN	TG	NN	TG	TG	TG	TG	GG	TG	TG	TG	GG	TG	GG	GG	GG	TG	GG
S01_3466231	G/A	1	3466231	+	NA	NA	NA	NA	NA	NA	AA	AA	AA	AA	AA	AA	AA	GG	AA	AA	GG	GG	GG	NN	GG	GG	AA	GA	AA	GG	GG	NN	GG	NN	GG	GA	GG	GA	AA	GG	GG	GG	AA	GG	AA	AA	AA	GG	AA
S01_3466232	C/A	1	3466232	+	NA	NA	NA	NA	NA	NA	AA	AA	AA	AA	AA	AA	AA	CC	AA	AA	CC	CC	CC	NN	CC	CC	AA	CA	AA	CC	CC	NN	CC	NN	CC	CA	CC	CA	AA	CC	CC	CC	AA	CC	AA	AA	AA	CC	AA
S01_3466239	G/A	1	3466239	+	NA	NA	NA	NA	NA	NA	GG	GG	GG	GG	GG	GG	GG	GG	GG	GG	GG	GG	GA	NN	GG	GA	GG	GG	GG	AA	GA	GG	GA	NN	GA	GG	GA	GG	GG	GA	GA	GA	GG	GA	GG	GG	GG	GA	GG
S01_3466240	T/C	1	3466240	+	NA	NA	NA	NA	NA	NA	CC	CC	CC	CC	CC	CC	CC	TT	CC	CC	TT	TT	TT	NN	TT	TT	CC	TC	CC	TT	TT	NN	TT	NN	TT	TC	TT	TC	CC	TT	TT	TT	CC	TT	CC	CC	CC	TT	CC
S01_3466254	G/A	1	3466254	+	NA	NA	NA	NA	NA	NA	GG	GG	GG	GG	GG	GG	GG	GG	GG	GG	GG	GG	GA	NN	GG	GA	GG	GG	GG	AA	GA	GG	GA	NN	GA	GG	GA	GG	GG	GA	GA	GA	GG	GA	GG	GG	GG	GA	GG
S01_3466263	C/T	1	3466263	+	NA	NA	NA	NA	NA	NA	CC	CC	CC	CC	CC	CC	CC	CC	CC	CC	CC	CT	CC	NN	CT	CC	CC	CC	CC	CC	CC	CC	CC	NN	CC	CC	CC	CC	CC	CC	CC	CC	CC	CC	CC	CC	CC	CC	CC
S01_3466274	A/G	1	3466274	+	NA	NA	NA	NA	NA	NA	AA	AA	AA	AA	AA	AA	AA	AA	AA	AA	AA	GG	AG	NN	AG	AG	AG	AG	AA	GG	AG	AG	AG	NN	AG	AG	AG	AG	AG	AG	AG	AG	AA	AG	AA	AG	AA	AG	AG
S01_3466277	G/A	1	3466277	+	NA	NA	NA	NA	NA	NA	GG	GG	GG	GG	GG	GG	GG	GG	GG	GG	GG	GA	GG	NN	GA	GG	GG	GG	GG	GG	GG	GG	GG	NN	GG	GG	GG	GG	GG	GG	GG	GG	GG	GG	GG	GG	GG	GG	GG
S01_3466280	C/A	1	3466280	+	NA	NA	NA	NA	NA	NA	CC	CC	CC	CC	CC	CC	CC	CC	CC	CC	CC	CA	CC	NN	CC	CC	CC	CC	CC	CC	CC	CC	CC	NN	CC	CC	CC	CC	CC	CC	CC	CC	CC	CC	CC	CC	CC	CC	CC
S01_3466282	G/A	1	3466282	+	NA	NA	NA	NA	NA	NA	GG	GG	GG	GG	GG	GG	GG	GG	GG	GG	GG	GG	GA	NN	GG	GA	GG	GG	GG	AA	GA	GG	GA	NN	GA	GG	GA	GG	GG	GA	GA	GA	GG	GA	GG	GG	GG	GA	GG
S01_3466290	G/A	1	3466290	+	NA	NA	NA	NA	NA	NA	GG	GG	GG	GG	GG	GG	GG	AA	GG	GG	AA	GG	AG	NN	AG	AG	GG	AG	GG	GG	AG	AG	AG	NN	AG	AG	AG	AG	GG	AG	AG	AG	GG	AG	GG	GG	GG	AG	GG
S01_3466296	T/A	1	3466296	+	NA	NA	NA	NA	NA	NA	TT	TT	TT	TT	TT	TT	TT	TT	TT	TT	TT	TT	TT	NN	TT	TT	TA	TA	TT	TT	TT	TA	TT	NN	TT	TA	TT	TA	TA	TT	TT	TT	TT	TT	TT	TA	TT	TT	TA
S01_3466301	G/A	1	3466301	+	NA	NA	NA	NA	NA	NA	GG	GG	GG	GG	GG	GG	GG	GG	GG	GG	GG	GG	GA	NN	GG	GA	GG	GG	GG	AA	GA	GG	GA	NN	GA	GG	GA	GG	GG	GA	GA	GA	GG	GA	GG	GG	GG	GA	GG
S01_3466302	A/G	1	3466302	+	NA	NA	NA	NA	NA	NA	AA	AA	AA	AA	GA	AA	AA	GG	AA	AA	GG	GG	GA	NN	GG	GA	AA	GA	AA	AA	GA	GA	GA	NN	GA	GA	GA	GA	AA	GA	GA	GA	AA	GA	AA	AA	AA	GA	AA
S01_3476860	A/G	1	3476860	+	NA	NA	NA	NA	NA	NA	AG	AG	AG	AG	AG	AG	AG	AA	AG	AG	AA	GG	AA	AA	AG	AA	AG	AA	AG	AG	AA	AA	AA	AA	AA	AA	AA	AA	AG	AA	AA	AA	AG	AA	AG	AG	AG	AA	AG
S01_3476931	G/A	1	3476931	+	NA	NA	NA	NA	NA	NA	GG	GG	GG	GG	GG	GG	GG	GG	GG	GG	GG	GA	GG	GG	GA	GG	GG	GG	GG	GG	GG	GG	GG	GG	GG	GG	GG	GG	GG	GG	GG	GG	GG	GG	GG	GG	GG	GG	GG
S01_3483646	C/T	1	3483646	+	NA	NA	NA	NA	NA	NA	CT	CT	CT	CT	CT	CC	CT	CC	NN	CT	CC	TT	CC	CC	NN	CC	CT	CC	CT	CT	CC	CC	CC	CC	CC	CC	CC	CC	CT	CC	CC	CC	CT	CC	NN	CT	CT	CC	CT
S01_3483676	A/T	1	3483676	+	NA	NA	NA	NA	NA	NA	AT	AT	AT	AT	AT	NN	AT	AA	NN	AT	AA	TT	AA	AA	AA	AA	AT	AA	AT	AT	AA	AA	AA	AA	AA	AA	AA	AA	AT	AA	AA	AA	AT	AA	NN	AT	AT	AA	AT
S01_3669503	A/G	1	3669503	+	NA	NA	NA	NA	NA	NA	AA	AA	AA	AA	AA	AA	AA	AA	AA	AA	AA	AA	AG	AA	AG	AA	AG	AG	AA	AA	AA	AG	AA	AA	AA	AA	AA	AG	AG	AA	AA	AA	AA	AA	AA	AG	AA	AA	AG
S01_3669617	G/T	1	3669617	+	NA	NA	NA	NA	NA	NA	GT	GT	GT	GT	GT	GT	GT	GG	GT	GT	GG	GG	GG	GT	GT	GG	GT	GG	GT	GT	GG	GG	GG	GG	GG	GT	GG	GG	GT	GG	GG	GG	GT	GG	GT	GT	GT	GG	GT
S01_3669642	C/A	1	3669642	+	NA	NA	NA	NA	NA	NA	CA	NN	CA	CA	CC	CC	CA	CC	CC	CA	CC	CC	CC	CA	CA	CC	CA	CC	CA	CC	CC	CC	CC	CC	CC	CC	CC	CC	CC	CC	CC	CC	CA	CC	CA	CA	CA	CC	CA
S01_3669651	T/C	1	3669651	+	NA	NA	NA	NA	NA	NA	TC	NN	TC	TC	TT	TT	TC	TT	TT	TC	TT	TT	TT	TC	TC	TT	TC	TT	TC	TT	TT	TT	TT	TT	TT	TT	TT	TT	TT	TT	TT	TT	TC	TT	TC	TC	TC	TT	TC
S01_3669955	A/G	1	3669955	+	NA	NA	NA	NA	NA	NA	AG	NN	AG	AG	AG	AG	AG	AA	AG	AG	AA	AA	AA	AG	AG	AA	AG	AA	AG	AG	AA	AA	AA	AA	AA	AG	AA	AA	AG	AA	AA	AA	AG	AA	AG	AG	AG	AA	AG
S01_3669994	A/G	1	3669994	+	NA	NA	NA	NA	NA	NA	AG	NN	AG	AG	NN	AG	AG	AA	NN	AG	AA	AA	AA	AG	AG	AA	AG	AA	AG	AG	AA	AA	AA	AA	AA	AG	AA	AA	AG	AA	AA	AA	AG	AA	AG	AG	AG	AA	AG
S01_3898386	G/C	1	3898386	+	NA	NA	NA	NA	NA	NA	GG	GG	GG	GG	GG	GG	GG	GG	GG	GG	GG	CC	GG	GG	GG	CC	GG	GG	GC	GC	GC	GG	GC	GG	GC	GG	GC	GG	GG	GC	GC	GC	GC	GC	GC	GG	GC	GC	GG
S01_3898400	A/T	1	3898400	+	NA	NA	NA	NA	NA	NA	AA	AA	AA	AA	AA	AA	AA	AA	AA	AA	AA	AA	AA	AA	AT	AA	AA	AA	AA	AA	AA	AA	AA	AA	AA	AA	AA	AA	AA	AA	AA	AA	AA	AA	AA	AA	AA	AA	AA
S01_3898648	C/A	1	3898648	+	NA	NA	NA	NA	NA	NA	AC	AC	AC	AC	AC	AC	AC	CC	AC	NN	CC	CC	CC	CC	AC	CC	AC	CC	AC	AC	CC	CC	CC	CC	CC	CC	CC	CC	AC	CC	CC	CC	AC	CC	AC	AC	AC	CC	NN
S01_3907609	A/T	1	3907609	+	NA	NA	NA	NA	NA	NA	AA	AA	AA	AA	AA	AA	AA	AA	AA	AA	AA	AA	AA	AA	AA	AT	AA	AA	AA	AA	AA	AA	AA	AA	AA	AA	AA	AA	AA	AA	AA	AA	AA	AA	AA	AA	AA	AA	AA
S01_3907620	C/G	1	3907620	+	NA	NA	NA	NA	NA	NA	CC	CC	CC	CC	CC	CC	CC	CC	CC	CC	CC	CC	CC	CC	CG	CG	CC	CC	CC	CC	CC	CC	CC	CC	CC	CC	CC	CC	CC	CC	CC	CC	CC	CC	CC	CC	CC	CC	CC
S01_3907623	G/T	1	3907623	+	NA	NA	NA	NA	NA	NA	GG	GG	GG	GG	GG	GG	GG	GG	GG	GG	GG	GG	GG	GG	GT	GT	GG	GG	GG	GG	GG	GG	GG	GG	GG	GG	GG	GG	GG	GG	GG	GG	GG	GG	GG	GG	GG	GG	GG
S01_3907625	C/T	1	3907625	+	NA	NA	NA	NA	NA	NA	CC	CC	CC	CC	CC	CC	CC	CC	CC	CC	CC	CC	CC	CC	CT	CT	CC	CC	CC	CC	CC	CC	CC	CC	CC	CC	CC	CC	CC	CC	CC	CC	CC	CC	CC	CC	CC	CC	CC
S01_3907626	G/A	1	3907626	+	NA	NA	NA	NA	NA	NA	GG	GG	GG	GG	GG	GG	GG	GG	GG	GG	GG	GA	GA	GG	GA	GG	GG	GG	GG	GG	GG	GG	GG	GG	GG	GG	GG	GG	GG	GG	GG	GG	GG	GG	GG	GG	GG	GG	GG
S01_3907636	C/A	1	3907636	+	NA	NA	NA	NA	NA	NA	CC	CC	CC	CC	CC	CC	CC	CC	CC	CC	CC	CA	CA	CC	CC	CA	CC	CC	CA	CA	CA	CC	CA	CC	CA	CC	CA	CC	CC	CA	CA	CA	CA	CA	CA	CC	CA	CA	CC
S01_3907639	C/T	1	3907639	+	NA	NA	NA	NA	NA	NA	CC	CC	CC	CC	CC	CC	CC	CC	CC	CC	CC	CT	CC	CC	CC	CC	CC	CC	CC	CC	CC	CC	CC	CC	CC	CC	CC	CC	CC	CC	CC	CC	CC	CC	CC	CC	CC	CC	CC
S01_3907647	C/T	1	3907647	+	NA	NA	NA	NA	NA	NA	CT	CT	CT	CT	CT	CT	CT	CC	CC	CT	CC	CT	CT	CC	CT	CT	CC	CC	CT	CT	CC	CC	CT	CC	CC	CC	CT	CT	CT	CT	CT	CT	CC	CC	CC	CC	CC	CT	CT
S01_3907655	A/G	1	3907655	+	NA	NA	NA	NA	NA	NA	AG	AG	AG	AG	AG	AG	AG	AA	AA	AG	AA	AG	AG	AA	AG	AG	AA	AA	AG	AG	AA	AA	AG	AA	AA	AA	AG	AG	AG	AG	AG	AG	AA	AA	AA	AA	AA	AG	AG
S01_3907664	C/T	1	3907664	+	NA	NA	NA	NA	NA	NA	CC	CC	CC	CC	CC	CC	CC	CC	CC	CC	CC	CC	CC	CC	CT	CT	CC	CC	CC	CC	CC	CC	CC	CC	CC	CC	CC	CC	CC	CC	CC	CC	CC	CC	CC	CC	CC	CC	CC
S01_3907674	C/T	1	3907674	+	NA	NA	NA	NA	NA	NA	CC	CC	CC	CC	CC	CC	CC	CC	CC	CC	CC	CC	CC	CC	CT	CT	CC	CC	CC	CC	CC	CC	CC	CC	CC	CC	CC	CC	CC	CC	CC	CC	CC	CC	CC	CC	CC	CC	CC
S01_3907676	C/T	1	3907676	+	NA	NA	NA	NA	NA	NA	CC	CC	CC	CC	CC	CC	CC	CC	CC	CC	CC	CC	CC	CC	CT	CT	CC	CC	CC	CC	CC	CC	CC	CC	CC	CC	CC	CC	CC	CC	CC	CC	CC	CC	CC	CC	CC	CC	CC
S01_3907679	C/T	1	3907679	+	NA	NA	NA	NA	NA	NA	CC	CC	CC	CC	CC	CC	CC	CC	CC	CC	CC	CC	CC	CC	CT	CT	CC	CC	CC	CC	CC	CC	CC	CC	CC	CC	CC	CC	CC	CC	CC	CC	CC	CC	CC	CC	CC	CC	CC
S01_3907681	G/A	1	3907681	+	NA	NA	NA	NA	NA	NA	GG	GG	GG	GG	GG	GG	GG	GG	GG	GG	GG	GG	GG	GG	GG	GA	GG	GG	GG	GG	GG	GG	GG	GG	GG	GG	GG	GG	GG	GG	GG	GG	GG	GG	GG	GG	GG	GG	GG
S01_3907691	C/A	1	3907691	+	NA	NA	NA	NA	NA	NA	CA	CA	CA	CA	CA	CA	CA	CC	CC	CA	CC	CC	CA	CC	CA	CA	CC	CC	CA	CA	CC	CC	CA	CC	CC	CC	CA	CA	CA	CA	CA	CA	CC	CC	CC	CC	CC	CA	CA
S01_3907703	G/A	1	3907703	+	NA	NA	NA	NA	NA	NA	GG	GG	GG	GG	GG	GG	GG	GG	GG	GG	GG	GA	GG	GG	GG	GG	GG	GG	GG	GG	GG	GG	GG	GG	GG	GG	GG	GG	GG	GG	GG	GG	GG	GG	GG	GG	GG	GG	GG
S01_3907707	C/T	1	3907707	+	NA	NA	NA	NA	NA	NA	CT	CT	CT	CT	CT	CT	CT	CC	CC	CT	CC	CC	CT	CC	CT	CT	CC	CC	CT	CT	CC	CC	CT	CC	CC	CC	CT	CT	CT	CT	CT	CT	CC	CC	CC	CC	CC	CT	CT
S01_3907720	G/T	1	3907720	+	NA	NA	NA	NA	NA	NA	GT	GT	GT	GT	GT	GT	GT	GG	GG	GT	GG	GT	GT	GT	GT	GT	GT	GT	GT	GT	GG	GT	GT	TT	GG	GG	GT	GT	GT	GT	GT	GT	GG	GG	GG	GT	GG	GT	GT
S01_3907721	G/A	1	3907721	+	NA	NA	NA	NA	NA	NA	GG	GG	GG	GG	GG	GG	GG	GG	GG	GG	GG	GG	GG	GG	GG	GA	GG	GG	GG	GG	GG	GG	GG	GG	GG	GG	GG	GG	GG	GG	GG	GG	GG	GG	GG	GG	GG	GG	GG
S01_3907727	C/T	1	3907727	+	NA	NA	NA	NA	NA	NA	CC	CC	CC	CC	CC	CC	CC	CC	CC	CC	CC	CC	CC	CC	CC	CC	CC	CC	CC	CC	CC	CC	CC	CC	CC	CC	CC	CC	CC	CC	CC	CC	CC	CC	CC	CC	CC	CC	CC
S01_3907730	C/T	1	3907730	+	NA	NA	NA	NA	NA	NA	CC	CC	CC	CC	CC	CC	CC	CC	CC	CC	CC	CC	CC	CC	CT	CT	CC	CC	CC	CC	CC	CC	CC	CC	CC	CC	CC	CC	CC	CC	CC	CC	CC	CC	CC	CC	CC	CC	CC
S01_3907732	C/T	1	3907732	+	NA	NA	NA	NA	NA	NA	CT	CT	CT	CT	CT	CT	CT	CC	CC	CT	CC	CC	CC	CC	CC	CC	CC	CC	CC	CC	CC	CC	CC	CC	CC	CC	CC	CC	CC	CC	CC	CC	CC	CC	CC	CC	CC	CC	CC
S01_3960149	G/A	1	3960149	+	NA	NA	NA	NA	NA	NA	GG	GG	GG	GG	GG	GG	GG	GG	GG	GG	GG	GA	GG	AA	GG	GG	NN	GA	GG	GG	GG	NN	GG	AA	GG	GG	GG	GA	GA	GG	GG	GG	GG	GG	GG	GA	GG	GG	GA
S01_3960165	T/C	1	3960165	+	NA	NA	NA	NA	NA	NA	TT	TT	TT	TT	TT	TT	TT	TT	TT	TT	TT	TC	TT	TT	TT	TT	NN	TC	TT	TT	TT	NN	TT	TT	TT	TT	TT	TC	TC	TT	TT	TT	TT	TT	TT	TC	TT	TT	TC
S01_3960184	G/C	1	3960184	+	NA	NA	NA	NA	NA	NA	GG	GG	GG	GG	GG	GG	GG	GG	GG	GG	GG	GC	GG	GG	GG	GC	GG	GG	GC	GC	GC	GG	GC	GG	GC	GG	GC	GG	GG	GC	GC	GC	GC	GC	GC	GG	GC	GC	GG
S01_3960490	T/C	1	3960490	+	NA	NA	NA	NA	NA	NA	TT	TT	TT	TT	TT	TT	TT	TT	TT	TT	TT	TT	TT	CC	TT	TT	TT	TT	TT	TT	TT	TT	TT	CC	TT	TT	TT	TT	TT	TT	TT	TT	TT	TT	TT	TT	TT	TT	TT
S01_3960531	C/T	1	3960531	+	NA	NA	NA	NA	NA	NA	CC	CC	CC	CC	CC	CC	CC	CC	CC	CC	CC	CT	CC	TT	CC	CC	NN	CT	CC	CC	CC	NN	CC	TT	CC	CC	CC	CT	CT	CC	CC	CC	CC	CC	CC	CT	CC	CC	CT
S01_3960566	T/A	1	3960566	+	NA	NA	NA	NA	NA	NA	TT	TT	TT	TT	TT	TT	TT	TT	TT	NN	TT	TA	TT	TT	TT	TT	TA	TA	TT	TT	TT	TT	TT	TT	TT	TT	TT	TA	TA	TT	TT	TT	TT	TT	TT	TA	TT	TT	TA
S01_3960567	T/A	1	3960567	+	NA	NA	NA	NA	NA	NA	TT	TT	TT	TT	TT	TT	TT	TT	TT	TT	TT	TA	TT	TT	TT	TT	TA	TA	TT	TT	TT	NN	TT	TT	TT	TT	TT	TA	TA	TT	TT	TT	TT	TT	TT	TA	TT	TT	TA
S01_3976433	T/G	1	3976433	+	NA	NA	NA	NA	NA	NA	TT	TT	TT	TT	TT	TT	TT	TT	TT	TT	TT	NN	TG	TT	TG	TG	TG	TG	TG	TG	TG	TG	TG	TT	TG	TT	TG	TG	TG	TG	TG	TG	TG	TG	TG	TG	TG	TG	TG
S01_3976434	T/C	1	3976434	+	NA	NA	NA	NA	NA	NA	TT	TT	TT	TT	TT	TT	TT	TT	TT	TT	TT	NN	TC	TT	TC	TC	TC	TC	TC	TC	TC	TC	TC	TT	TC	TT	TC	TC	TC	TC	TC	TC	TC	TC	TC	TC	TC	TC	TC
S01_3976467	C/T	1	3976467	+	NA	NA	NA	NA	NA	NA	TC	TC	TC	TC	TC	TC	TC	CC	TC	TC	CC	NN	TC	CC	TC	TC	TC	CC	TC	TC	CC	CC	CC	CC	CC	CC	CC	CC	TC	CC	CC	CC	TC	CC	TC	TC	TC	CC	TC
S01_4030951	G/C	1	4030951	+	NA	NA	NA	NA	NA	NA	GG	GG	GG	GG	GG	GG	GG	GG	GG	GG	GG	GG	NN	GG	GG	GG	GG	GG	GG	GG	GG	GG	GG	CC	GG	GG	GG	GG	GG	GG	GG	GG	GG	GG	GG	GG	GG	GG	GG
S01_4030967	C/A	1	4030967	+	NA	NA	NA	NA	NA	NA	CC	CC	CC	CC	CC	CC	CC	CC	CC	CC	CC	NN	NN	CC	CC	CC	CC	CC	CC	CC	CC	CC	CC	AA	CC	CC	CC	CC	CC	CC	CC	CC	CC	CC	CC	CC	CC	CC	CC
S01_4030988	T/G	1	4030988	+	NA	NA	NA	NA	NA	NA	TG	NN	NN	TG	TG	TG	TG	GG	NN	TG	TT	TT	NN	TT	TT	TT	TT	TT	TT	TT	TT	TT	TT	TT	TT	TG	TT	TT	TT	TT	TT	TT	TT	TT	TT	TT	TT	TT	TT
S01_4031172	G/A	1	4031172	+	NA	NA	NA	NA	NA	NA	GA	NN	NN	NN	GA	GA	GA	NN	NN	GA	GG	GG	NN	GG	GG	GG	GG	GG	GG	GG	GG	GG	GG	GG	GG	GA	GG	GG	GG	GG	GG	GG	GG	GG	GG	GG	GG	GG	GG
S01_4031199	C/A	1	4031199	+	NA	NA	NA	NA	NA	NA	CC	CC	CC	CC	CC	CC	CC	CA	CC	CC	AA	CC	NN	CC	NN	CC	CA	AA	CC	CC	NN	AA	CA	CC	CA	CA	NN	AA	CA	CA	CC	CA	CC	CA	CC	CA	CC	NN	CA
S01_4031200	C/T	1	4031200	+	NA	NA	NA	NA	NA	NA	CC	CC	CC	CC	CC	CC	CC	CT	CC	CC	TT	CC	NN	CC	NN	CC	CT	TT	CC	CC	NN	TT	CT	CC	CT	CT	NN	TT	CT	CT	CC	CT	CC	CT	CC	CT	CC	NN	CT
S01_4031232	T/C	1	4031232	+	NA	NA	NA	NA	NA	NA	TC	TT	NN	TC	TC	TC	TC	CC	NN	TC	CC	TT	NN	CC	CC	TT	TC	CC	TT	TT	TC	CC	TC	CC	TC	CC	TC	CC	TC	TC	TT	TC	TT	TC	TT	TC	TT	NN	TC
S01_4031242	T/G	1	4031242	+	NA	NA	NA	NA	NA	NA	TT	TT	TT	TT	TT	TT	NN	TG	TT	TT	GG	TT	NN	GG	NN	TT	TG	GG	TT	TT	TG	GG	TG	GG	TG	TG	TG	GG	TG	TG	TT	TG	TT	TG	TT	TG	TT	NN	TG
S01_4031248	C/T	1	4031248	+	NA	NA	NA	NA	NA	NA	CC	CC	CC	CC	CC	CC	CC	CT	CC	CC	TT	CC	NN	CC	NN	CC	CT	TT	CC	CC	CT	TT	NN	CC	CT	CT	CT	TT	CT	CT	CC	CT	CC	CT	CC	CT	CC	NN	CT
S01_4031250	G/A	1	4031250	+	NA	NA	NA	NA	NA	NA	GA	NN	NN	NN	GA	GA	GA	NN	NN	GA	GG	GG	NN	GG	GG	GG	GG	GG	GG	GG	GG	GG	GG	GG	GG	GA	GG	GG	GG	GG	GG	GG	GG	GG	GG	GG	GG	GG	GG
S01_4031290	T/C	1	4031290	+	NA	NA	NA	NA	NA	NA	TT	TT	TT	TT	TT	TT	TT	CC	TT	TT	CC	TT	NN	TT	NN	TT	TC	CC	TT	TT	TC	CC	TC	CC	TC	TC	TC	CC	TC	TC	TT	TC	TT	NN	TT	TC	TT	NN	TC
S01_4031292	A/C	1	4031292	+	NA	NA	NA	NA	NA	NA	AC	NN	AA	AC	AC	AC	AC	CC	NN	AC	CC	AA	NN	CC	NN	AA	AC	CC	AA	AA	AC	CC	AC	CC	AC	CC	AC	CC	AC	AC	AA	AC	AA	NN	AA	AC	AA	NN	AC
S01_4114202	A/G	1	4114202	+	NA	NA	NA	NA	NA	NA	AA	AA	AA	AA	AA	AA	AA	AA	AA	AA	AA	AA	AA	GG	AA	AA	AG	AG	AA	AA	AA	AG	AA	GG	AA	AA	AA	AG	AG	AA	AA	AA	AA	AA	AA	AG	AA	AA	AG
S01_4114289	C/T	1	4114289	+	NA	NA	NA	NA	NA	NA	CC	CC	CC	CC	CC	CC	CC	CC	CC	CC	CC	CC	CC	CT	CC	CC	CC	CC	CC	CC	CC	CC	CC	TT	CC	CC	CC	CC	CC	CC	CC	CC	CC	CC	CC	CC	CC	CC	CC
S01_4151897	T/C	1	4151897	+	NA	NA	NA	NA	NA	NA	TT	TT	TT	TT	TT	TT	TT	CC	TT	TT	CC	TT	TT	CC	CC	TT	TC	CC	TT	TT	TC	CC	TC	CC	TC	CC	TC	CC	TC	TC	TC	TC	TT	TC	TT	TC	TT	TC	TC
S01_4151909	A/G	1	4151909	+	NA	NA	NA	NA	NA	NA	AA	AA	AA	AA	AA	AA	AA	GG	AA	AA	GG	AA	AA	GG	GG	AA	AG	GG	AA	AA	AG	GG	AG	GG	AG	GG	AG	GG	AG	AG	AG	AG	AA	AG	AA	AG	AA	AG	AG
S01_4151916	C/A	1	4151916	+	NA	NA	NA	NA	NA	NA	CC	CC	CC	CC	CC	CC	CC	CC	CC	CC	CC	CC	CC	CA	CC	CC	CC	CC	CC	CC	CC	CC	CC	AA	CC	CC	CC	CC	CC	CC	CC	CC	CC	CC	CC	CC	CC	CC	CC
S01_4151925	T/C	1	4151925	+	NA	NA	NA	NA	NA	NA	TT	TT	TT	TT	TT	TT	TT	TT	TT	TT	TT	TT	TT	TT	TC	TT	TT	TT	TT	TT	TT	TT	TT	TT	TT	TT	TT	TT	TT	TT	TT	TT	TT	TT	TT	TT	TT	TT	TT
S01_4151926	G/A	1	4151926	+	NA	NA	NA	NA	NA	NA	GG	GG	GG	GG	GG	GG	GG	GG	GG	GG	GG	GG	GG	GG	GA	GG	GG	GG	GG	GG	GG	GG	GG	GG	GG	GG	GG	GG	GG	GG	GG	GG	GG	GG	GG	GG	GG	GG	GG
S01_4151964	T/C	1	4151964	+	NA	NA	NA	NA	NA	NA	TT	TT	TT	TT	TT	TT	TT	TT	TT	TT	TT	TT	TT	TT	TC	TT	TT	TT	TT	TT	TT	TT	TT	TT	TT	TT	TT	TT	TT	TT	TT	TT	TT	TT	TT	TT	TT	TT	TT
S01_4151994	G/A	1	4151994	+	NA	NA	NA	NA	NA	NA	GG	GG	GG	GG	GG	GG	GG	GG	GG	GG	GG	GG	GG	GG	GA	GG	GG	GG	GG	GG	GG	GG	GG	GG	GG	GG	GG	GG	GG	GG	GG	GG	GG	GG	GG	GG	GG	GG	GG
S01_4152002	C/T	1	4152002	+	NA	NA	NA	NA	NA	NA	CC	CC	CC	CC	CC	CC	CC	CC	CC	CC	CC	CC	CC	CC	CT	CC	CC	CC	CC	CC	CC	CC	CC	CC	CC	CC	CC	CC	CC	CC	CC	CC	CC	CC	CC	CC	CC	CC	CC
S01_4152025	G/T	1	4152025	+	NA	NA	NA	NA	NA	NA	GG	GG	GG	GG	GG	GG	GG	GG	GG	GG	GG	GG	GG	GG	GT	GG	GG	GG	GG	GG	GG	GG	GG	GG	GG	GG	GG	GG	GG	GG	GG	GG	GG	GG	GG	GG	GG	GG	GG
S01_4152033	A/G	1	4152033	+	NA	NA	NA	NA	NA	NA	AA	AA	AA	AA	AA	AA	AA	GG	AA	AA	GG	AA	AA	GG	AG	AA	AG	GG	AA	AA	AG	GG	AG	GG	AG	NN	AG	GG	AG	AG	NN	AG	AA	AG	AA	AG	AA	AG	AG
S01_4152047	C/T	1	4152047	+	NA	NA	NA	NA	NA	NA	CT	CC	CC	NN	CC	NN	CC	CC	CC	NN	CC	CC	CC	CC	CT	CC	CC	CC	CC	CC	CC	CC	CC	CC	CC	CC	CC	CC	CC	CC	CC	CC	CC	CC	CC	CC	CC	CC	CC
S01_4152048	C/T	1	4152048	+	NA	NA	NA	NA	NA	NA	CT	NN	CC	NN	CC	NN	NN	CC	CC	NN	CC	CC	CC	CC	CT	CC	CC	CC	CC	CC	CC	CC	CC	CC	CC	CC	CC	CC	CC	CC	CC	CC	CC	CC	CC	CC	CC	CC	CC
S01_4152049	G/A	1	4152049	+	NA	NA	NA	NA	NA	NA	GA	GG	GG	NN	GG	NN	GG	GG	GG	NN	GG	GG	GG	GG	GA	GG	GG	GG	GG	GG	GG	GG	GG	GG	GG	GG	GG	GG	GG	GG	GG	GG	GG	GG	GG	GG	GG	GG	GG
S01_4218088	T/A	1	4218088	+	NA	NA	NA	NA	NA	NA	TT	TT	TT	TT	TT	TT	TT	TT	TT	TT	TT	TT	TT	AA	TT	TT	TT	TT	TT	TT	TT	TT	TT	AA	TT	TT	NN	TT	TT	TT	TT	TT	TT	TT	TT	TT	TT	TT	TT
S01_4218117	T/A	1	4218117	+	NA	NA	NA	NA	NA	NA	TT	TT	TT	TT	TT	TT	TT	TT	NN	TT	TT	TT	TT	AA	TT	TT	TT	TT	TT	TT	TT	TT	TT	AA	TT	TT	TT	TT	TT	TT	TT	TT	TT	TT	TT	TT	TT	TT	TT
S01_4355215	A/C	1	4355215	+	NA	NA	NA	NA	NA	NA	AA	AA	AA	AA	AA	AA	AA	AA	NN	AA	AA	AA	NN	AC	AA	AA	AA	AA	AA	AA	AA	AA	AA	CC	AA	AA	AA	AA	AA	AA	AA	AA	AA	AA	AA	AA	AA	AA	AA
S01_4355221	A/T	1	4355221	+	NA	NA	NA	NA	NA	NA	AA	AA	AA	AA	AA	AA	AA	AA	AA	AA	AA	AA	AA	AT	AA	AA	AA	AA	AA	AA	AA	AA	AA	TT	AA	AA	AA	AA	AA	AA	AA	AA	AA	AA	AA	AA	AA	AA	AA
S01_4355249	A/G	1	4355249	+	NA	NA	NA	NA	NA	NA	AA	AA	AA	AA	AA	AA	AA	AA	AA	AA	AA	AA	AA	AA	AG	AA	AA	AA	AA	AA	AA	AA	AA	AA	AA	AA	AA	AA	AA	AA	AA	AA	AA	AA	AA	AA	AA	AA	AA
S01_4355293	G/T	1	4355293	+	NA	NA	NA	NA	NA	NA	GG	GG	GG	GG	GG	GG	GG	NN	GG	GG	GG	GG	TT	GG	GG	GT	GG	GG	GT	GT	GT	GG	GT	GG	GT	GG	GT	GG	GG	GT	GT	GT	GT	GT	GT	GG	GT	GT	GT
S01_4355310	A/G	1	4355310	+	NA	NA	NA	NA	NA	NA	AA	AA	AA	AA	AA	AA	AA	NN	AA	AA	AA	AA	GG	AA	AA	AG	AA	AA	AG	AG	AG	AA	AG	AA	AG	AA	AG	AA	AA	AG	AG	AG	AG	AG	AG	AA	AG	AG	AG
S01_4355325	A/C	1	4355325	+	NA	NA	NA	NA	NA	NA	CA	CA	CA	CA	CA	CA	CA	CA	NN	CA	CC	AA	AA	AA	AA	CA	CA	CA	CA	CA	CA	CA	CA	AA	CA	CA	CA	CA	CA	CA	CA	CA	CA	CA	CA	CA	CA	CA	CA
S01_4355327	T/G	1	4355327	+	NA	NA	NA	NA	NA	NA	GT	GT	GT	GT	GT	GT	GT	GT	NN	GT	GG	TT	TT	TT	TT	GT	GT	GT	GT	GT	GT	GT	GT	TT	GT	GT	GT	GT	GT	GT	GT	GT	GT	GT	GT	GT	GT	GT	GT
S01_4355447	A/G	1	4355447	+	NA	NA	NA	NA	NA	NA	AA	AA	AA	AA	AA	AA	AA	AA	AA	AA	AA	AA	AA	AG	GG	AA	AG	AG	AA	AA	AA	AG	AA	GG	AA	AA	AA	AG	AG	AA	AA	AA	AA	AA	AA	AG	AA	AA	AA
S01_4355454	T/C	1	4355454	+	NA	NA	NA	NA	NA	NA	TT	TT	TT	TT	TT	TT	TT	TT	TT	TT	TT	TT	NN	TC	CC	TT	TC	TC	TT	TT	TT	TC	TT	CC	TT	TT	TT	TC	TC	TT	TT	TT	TT	TT	TT	TC	TT	TT	TT
S01_4355568	A/G	1	4355568	+	NA	NA	NA	NA	NA	NA	AA	AA	AA	AA	AA	AA	AA	NN	AA	AA	AA	AA	GG	AA	AA	AG	AA	AA	AG	AG	AG	AA	AG	AA	AG	AA	AG	AA	AA	AG	AG	AG	AG	AG	AG	AA	AG	AG	AG
S01_4640062	A/G	1	4640062	+	NA	NA	NA	NA	NA	NA	AA	AA	AA	AA	AA	AA	AA	AA	AA	AA	NN	AA	AG	AG	AG	NN	GG	AA	AA	AG	AG	GG	AA	AG	AA	GG	AA	GG	AA	AA	AG	AG	AG	AG	AA	GG	AA	AA	AG
S01_4640069	C/T	1	4640069	+	NA	NA	NA	NA	NA	NA	CT	NN	CT	CT	CT	CT	CT	CT	CT	CT	NN	CC	CC	CC	CC	NN	CC	TT	CC	CC	CC	CC	CT	CC	CT	CC	CT	CC	TT	CT	CC	CC	CC	CC	CC	CC	CC	CT	CC
S01_4640077	G/C	1	4640077	+	NA	NA	NA	NA	NA	NA	GG	GG	GG	GG	GG	GG	GG	GG	GG	GG	NN	GG	GC	GC	GC	NN	CC	GG	GG	GC	GC	CC	GG	GC	GG	CC	GG	CC	GG	GG	GC	GC	GC	GC	GG	CC	GG	GG	GC
S01_4640083	C/T	1	4640083	+	NA	NA	NA	NA	NA	NA	CT	CC	CT	CT	CT	CT	CT	CT	CT	CT	NN	CC	CC	CC	CC	NN	CC	TT	CC	CC	CC	CC	CT	CC	CT	CC	CT	CC	TT	CT	CC	CC	CC	CC	CC	CC	CC	CT	CC
S01_4640095	C/T	1	4640095	+	NA	NA	NA	NA	NA	NA	CT	CC	CT	CT	CT	CT	CT	CT	CT	CT	NN	CC	CC	CC	CC	NN	CC	TT	CC	CC	CC	CC	CT	CC	CT	CC	CT	CC	TT	CT	CC	CC	CC	CC	CC	CC	CC	CT	CC
S01_4640119	G/A	1	4640119	+	NA	NA	NA	NA	NA	NA	GA	GG	GA	GA	GA	GA	GA	GA	GA	GA	NN	GG	GG	GG	GG	NN	GG	AA	GG	GG	GG	GG	GA	GG	GA	GG	GA	GG	AA	GA	GG	GG	GG	GG	GG	GG	GG	GA	GG
S01_4640126	T/C	1	4640126	+	NA	NA	NA	NA	NA	NA	TC	TT	TC	TC	TC	TC	TC	TC	TC	TC	NN	TT	TT	TT	TT	NN	TT	CC	TT	TT	TT	TT	TC	TT	TC	TT	TC	TT	CC	TC	TT	TT	TT	TT	TT	TT	TT	TC	TT
S01_4640141	C/A	1	4640141	+	NA	NA	NA	NA	NA	NA	CA	CC	CA	CA	CA	CA	CA	CA	CA	CA	NN	CC	CC	CC	CC	NN	CC	AA	CC	CC	CC	CC	CA	CC	CA	CC	CA	CC	AA	CA	CC	CC	CC	CC	CC	CC	CC	CA	CC
S01_4640157	A/G	1	4640157	+	NA	NA	NA	NA	NA	NA	AA	AA	AA	AA	AA	AA	AA	AA	AA	AA	NN	AA	AG	AG	AG	NN	GG	AA	AA	AG	AG	GG	AA	AG	AA	GG	AA	GG	AA	AA	AG	AG	AG	AG	AA	GG	AA	AA	AG
S01_4640164	T/C	1	4640164	+	NA	NA	NA	NA	NA	NA	TT	TT	TT	TT	TT	TT	TT	TT	TT	TT	NN	TT	TC	TC	TC	NN	CC	TT	TT	TC	TC	CC	TT	TC	TT	CC	TT	CC	TT	TT	TC	TC	TC	TC	TT	CC	TT	TT	TC
S01_4640209	G/A	1	4640209	+	NA	NA	NA	NA	NA	NA	GA	GA	GA	GA	GA	GA	GA	GA	GA	GA	NN	GG	GG	GG	GG	NN	GA	GA	GG	GG	GA	GA	GA	GA	GA	GA	GA	GA	GA	GA	GA	GA	GG	GA	GG	GA	GG	GA	GG
S01_4640219	C/T	1	4640219	+	NA	NA	NA	NA	NA	NA	CT	CT	CT	CT	CT	CT	CT	CT	CT	CT	NN	CC	CC	CC	CC	NN	CT	CT	CC	CC	CT	CT	CT	CT	CT	CT	CT	CT	CT	CT	CT	CT	CC	CT	CC	CT	CC	CT	CC
S01_4640225	C/T	1	4640225	+	NA	NA	NA	NA	NA	NA	CT	CT	CT	CT	CT	CT	CT	CT	CT	CT	NN	CC	CC	CC	CC	NN	CT	CT	CC	CC	CT	CT	CT	CT	CT	CT	CT	CT	CT	CT	CT	CT	CC	CT	CC	CT	CC	CT	CC
S01_4640235	C/T	1	4640235	+	NA	NA	NA	NA	NA	NA	CT	CT	CT	CT	CT	CT	CT	CT	CT	CT	NN	CC	CC	CC	CC	NN	CT	CT	CC	CC	CT	CT	CT	CT	CT	CT	CT	CT	CT	CT	CT	CT	CC	CT	CC	CT	CC	CT	CC
S01_4640241	G/A	1	4640241	+	NA	NA	NA	NA	NA	NA	GA	GA	GA	GA	GA	GA	GA	GA	GA	GA	NN	GG	GG	GG	GG	NN	GA	GA	GG	GG	GA	GA	GA	GA	GA	GA	GA	GA	GA	GA	GA	GA	GG	GA	GG	GA	GG	GA	GG
S01_4640248	G/T	1	4640248	+	NA	NA	NA	NA	NA	NA	GG	GG	GG	GG	GG	GG	GG	GG	GG	GG	NN	GG	GT	GT	GT	NN	GT	GG	GG	GT	GT	GT	GG	GT	GG	GT	GG	GT	GG	GG	GT	GT	GT	GT	GG	GT	GG	GG	GT
S01_4640268	C/T	1	4640268	+	NA	NA	NA	NA	NA	NA	CC	CC	CC	CC	CC	CC	CC	CC	CC	CC	NN	CC	CT	CT	CT	NN	CT	CC	CC	CT	CT	CT	CC	CT	CC	CT	CC	CT	CC	CC	CT	CT	CT	CT	CC	CT	CC	CC	CT
S01_4920304	G/T	1	4920304	+	NA	NA	NA	NA	NA	NA	GT	GT	GT	GT	GT	GT	GT	GT	GT	GT	TT	GT	GG	GG	GT	GT	TT	TT	GT	GT	GT	TT	GT	GG	GT	GT	GT	TT	TT	GT	GT	GT	GT	GT	GT	TT	GT	GT	GT
S01_4920312	A/G	1	4920312	+	NA	NA	NA	NA	NA	NA	AG	AG	AG	AG	AG	AG	AG	AG	AG	AG	GG	AG	AA	AA	AG	AG	GG	GG	AG	AG	AG	GG	AG	AA	AG	AG	AG	GG	GG	AG	AG	AG	AG	AG	AG	GG	AG	AG	AG
S01_4920489	G/C	1	4920489	+	NA	NA	NA	NA	NA	NA	GC	GC	GC	GC	GC	GC	GC	GC	GC	GC	CC	GC	GG	GG	GC	GC	CC	CC	GC	GC	GC	CC	GC	GG	GC	GC	GC	CC	CC	GC	GC	GC	GC	GC	GC	CC	GC	GC	GC
S01_4920499	A/G	1	4920499	+	NA	NA	NA	NA	NA	NA	AG	AG	AG	AG	AG	AG	AG	AG	AG	AG	GG	AG	AA	AA	AG	AG	GG	GG	AG	AG	AG	GG	AG	AA	AG	AG	AG	GG	GG	AG	AG	AG	AG	AG	AG	GG	AG	AG	AG
S01_4920504	G/A	1	4920504	+	NA	NA	NA	NA	NA	NA	GA	GA	GA	GA	GA	GA	GA	GA	GA	GA	AA	GA	GG	GG	GA	GA	AA	AA	GA	GA	GA	AA	GA	GG	GA	GA	GA	AA	AA	GA	GA	GA	GA	GA	GA	AA	GA	GA	GA
S01_4970037	G/A	1	4970037	+	NA	NA	NA	NA	NA	NA	GG	GG	GG	GG	GG	GG	GG	AA	GG	AA	GG	NN	AA	GG	AA	GG	AA	GG	GG	AA	GG	GG	GG	AA	GG	GG	AA	GG	GG	AA	AA	GG	GG	GG	GG	AA	AA	GG	GG
S01_5220601	C/T	1	5220601	+	NA	NA	NA	NA	NA	NA	CT	CT	CT	CT	CT	CT	CT	CT	CT	CT	TT	CC	CC	CC	CC	CT	TT	TT	CT	CT	CT	TT	CT	CC	CT	CT	CT	TT	TT	CT	CT	CT	CT	CT	CT	TT	CT	CT	CT
S01_5220658	G/A	1	5220658	+	NA	NA	NA	NA	NA	NA	GG	GG	GG	GG	GG	GG	GG	GG	GG	GG	GG	GG	GG	GG	GG	GG	GG	GG	GG	GG	GG	GG	GG	GG	GG	NN	GG	GG	GG	GG	GG	GG	GG	GG	GG	GG	GG	GG	GG
S01_5221703	A/C	1	5221703	+	NA	NA	NA	NA	NA	NA	AA	AA	AA	AA	AA	AA	AA	AA	AA	AA	AA	AA	NN	AA	AA	AA	AA	AA	AA	AA	AA	AA	AA	NN	AA	AA	AA	AA	AA	AA	AA	AA	AA	AA	AA	AA	AA	AA	AA
S01_5221730	A/C	1	5221730	+	NA	NA	NA	NA	NA	NA	AA	AA	AA	AA	AA	AA	AA	AA	AA	AA	AA	CC	NN	CC	CC	AA	AA	AA	AA	AA	AA	AA	AA	NN	AA	AA	AA	AA	AA	AA	AA	AA	AA	AA	AA	AA	AA	AA	AA
S01_5351740	C/A	1	5351740	+	NA	NA	NA	NA	NA	NA	CC	CC	CC	CC	CC	CC	CC	CC	CC	CC	CC	CA	CC	CC	CA	CC	CC	CC	CC	CC	CC	CC	CC	CC	CC	CC	CC	CC	CC	CC	CC	CC	CC	CC	CC	CC	CC	CC	CC
S01_5351804	C/G	1	5351804	+	NA	NA	NA	NA	NA	NA	CG	CG	CG	CG	CG	CG	CG	CG	CG	CG	GG	CC	CC	CC	CC	CG	GG	GG	CG	CG	CG	GG	CG	CC	CG	CG	CG	GG	GG	CG	CG	CG	CG	CG	CG	GG	CG	CG	CG
S01_5351878	A/G	1	5351878	+	NA	NA	NA	NA	NA	NA	AG	AG	AG	AG	AG	AG	AG	AG	AG	AG	GG	AA	AA	AA	AA	AG	GG	GG	AG	AG	AG	GG	AG	AA	AG	AG	AG	GG	GG	AG	AG	AG	AG	AG	AG	GG	AG	AG	AG
S01_5356763	A/C	1	5356763	+	NA	NA	NA	NA	NA	NA	AA	AA	AA	AA	AA	AA	AA	AA	AA	AA	AA	NN	AA	AA	AC	AA	AA	AA	AA	AA	AA	AA	AA	AA	AA	AA	AA	AA	AA	AA	AA	AA	AA	AA	AA	AA	AA	AA	AA
S01_5356777	A/G	1	5356777	+	NA	NA	NA	NA	NA	NA	AA	AA	AA	AA	AA	AA	AA	AA	AA	AA	AA	NN	AA	AA	AG	AG	AA	AA	AA	AA	AA	AA	AA	AA	AA	AA	AA	AA	AA	AA	AA	AA	AA	AA	AA	AA	AA	AA	AA
S01_5356786	C/T	1	5356786	+	NA	NA	NA	NA	NA	NA	CC	CC	CC	CC	CC	CC	CC	CC	CC	CC	CC	CC	NN	CT	CT	CC	CC	CC	CT	CT	CT	CC	CT	TT	CT	CC	CT	CC	CC	CT	NN	CT	CT	CT	CT	CC	CT	CT	CT
S01_5382555	T/C	1	5382555	+	NA	NA	NA	NA	NA	NA	TT	TT	TT	TT	TT	TT	TT	TT	TT	TT	TT	TT	NN	TC	TC	TC	TT	TT	TC	TC	CC	TT	TC	CC	TC	TT	TC	TT	TT	TC	TC	TC	TC	TC	TC	TT	TC	TC	TC
S01_5382580	G/T	1	5382580	+	NA	NA	NA	NA	NA	NA	GG	GG	GG	GG	GG	GG	GG	GG	GG	GG	GG	GG	NN	GG	GG	GG	GG	GG	GG	GG	GG	GG	GG	GG	GG	GG	GG	GG	GG	GG	GG	GG	GG	GG	GG	GG	GG	GG	GG
S01_5382855	A/C	1	5382855	+	NA	NA	NA	NA	NA	NA	AC	AC	AC	AC	AC	AC	AC	AC	AC	AC	AA	AA	AA	AC	AA	AA	AA	AA	AA	AA	AA	AA	AA	AA	AA	AA	AA	AA	AA	AA	AA	AA	AA	AA	AA	AA	AA	AA	AA
S01_5382872	A/T	1	5382872	+	NA	NA	NA	NA	NA	NA	AT	AT	AT	AT	AT	AT	AT	AT	AT	AT	AA	AA	AA	AA	AA	AA	AA	AA	AA	AA	AA	AA	AA	AA	AA	AA	AA	AA	AA	AA	AA	AA	AA	AA	AA	AA	AA	AA	AA
S01_5382885	A/C	1	5382885	+	NA	NA	NA	NA	NA	NA	AA	CA	AA	AA	AA	AA	AA	AA	AA	AA	AA	AA	NN	AA	AA	AA	AA	AA	AA	AA	AA	AA	AA	AA	AA	AA	AA	AA	AA	AA	AA	AA	AA	AA	AA	AA	AA	AA	AA
S01_5438384	C/T	1	5438384	+	NA	NA	NA	NA	NA	NA	CC	CC	CC	CC	CC	CC	CC	CC	CC	CC	CC	CC	TT	CT	TT	CT	CC	CC	CT	CT	CT	CC	CT	TT	CT	CC	CT	CC	CC	CT	CT	CT	CT	NN	CT	CC	CT	CT	CT
S01_5438423	G/A	1	5438423	+	NA	NA	NA	NA	NA	NA	GA	NN	GA	GA	GA	GA	GA	GA	GA	NN	GG	GG	GG	GA	GG	GG	GG	GG	GG	GG	GG	GG	GG	GG	GG	GA	GG	GG	GG	GG	GG	GG	GG	GG	GG	GG	GG	GG	GG
S01_5455744	G/C	1	5455744	+	NA	NA	NA	NA	NA	NA	GG	GG	GG	GG	GG	GG	GG	GG	GG	GG	GG	CG	GG	GG	GG	GG	GG	GG	GG	GG	GG	GG	GG	GG	GG	GG	GG	GG	GG	GG	GG	GG	GG	GG	GG	GG	GG	GG	GG
S01_5455796	G/A	1	5455796	+	NA	NA	NA	NA	NA	NA	GG	GG	GG	GG	GG	GG	GG	GG	GG	GG	GG	GG	GG	GG	GA	GA	GG	GG	GG	GG	GG	GG	GG	GG	GG	GG	GG	GG	GG	GG	GG	GG	GG	GG	GG	GG	GG	GG	GG
S01_5455986	A/G	1	5455986	+	NA	NA	NA	NA	NA	NA	AG	AG	AG	AG	AG	AG	AG	AG	AG	AG	AA	AG	AA	AA	AA	AA	AA	AA	AA	NN	AA	AA	AA	AA	AA	AG	AA	AA	AA	AA	AA	AA	AA	AA	AA	AA	AA	AA	AA
S01_5496917	A/T	1	5496917	+	NA	NA	NA	NA	NA	NA	TA	TA	TA	TA	TA	TA	TA	TA	TA	TA	TT	TT	AA	AA	AA	TT	TT	TT	TA	TA	TA	TT	TA	AA	TA	TA	TA	TT	TT	TA	TA	TA	TA	TA	TA	TT	TA	TA	TA
S01_5496985	C/T	1	5496985	+	NA	NA	NA	NA	NA	NA	TT	TT	TT	TT	TT	TT	TT	TT	TT	TT	TT	CC	CC	CC	CC	TT	TT	TT	CT	CT	CT	TT	CT	CC	CT	TT	CT	TT	TT	CT	CT	CT	CT	CT	CT	TT	CT	CT	CT
S01_5502031	A/G	1	5502031	+	NA	NA	NA	NA	NA	NA	AA	AA	AA	AA	AA	AA	AA	AA	AA	AA	AA	GA	AA	AA	AA	AA	AA	AA	AA	AA	AA	AA	AA	AA	AA	AA	AA	AA	AA	AA	AA	AA	AA	AA	AA	AA	AA	AA	AA
S01_5502102	C/T	1	5502102	+	NA	NA	NA	NA	NA	NA	CT	CT	CT	CT	CT	CT	CT	CT	CT	CT	TT	CC	CC	CC	CC	CT	TT	TT	CT	CT	CT	TT	CT	CC	CT	CT	CT	TT	TT	CT	CT	CT	CT	CT	CT	TT	CT	CT	CT
S01_5502167	G/T	1	5502167	+	NA	NA	NA	NA	NA	NA	GG	GG	GG	GG	GG	GG	GG	GG	GG	GG	GG	GT	GG	GG	GG	GG	GG	GG	GG	GG	GG	GG	GG	GG	GG	GG	GG	GG	GG	GG	GG	GG	GG	GG	GG	GG	GG	GG	GG
S01_5502172	A/T	1	5502172	+	NA	NA	NA	NA	NA	NA	AA	AA	AA	AA	AA	AA	AA	AA	AA	AA	AA	TA	AA	AA	AA	AA	AA	AA	AA	AA	AA	AA	AA	AA	AA	AA	AA	AA	AA	AA	AA	AA	AA	AA	AA	AA	AA	AA	AA
S01_5502206	G/A	1	5502206	+	NA	NA	NA	NA	NA	NA	GG	GG	GG	GG	GG	GG	GG	GG	GG	GG	GG	AG	GG	GG	GG	GG	GG	GG	GG	GG	GG	GG	GG	GG	GG	GG	GG	GG	GG	GG	GG	GG	GG	GG	GG	GG	GG	GG	GG
S01_5701370	G/A	1	5701370	+	NA	NA	NA	NA	NA	NA	GG	GG	GG	GG	GG	GG	GG	GG	GG	GG	GG	GA	GG	GG	GG	GG	GG	GG	GG	GG	GG	GG	GG	GG	GG	GG	GG	GG	GG	GG	GG	GG	GG	GG	GG	GG	GG	GG	GG
S01_5701373	C/T	1	5701373	+	NA	NA	NA	NA	NA	NA	CC	CC	CC	CC	CC	CC	CC	CC	CC	CC	CC	TC	NN	CC	CC	CC	CC	CC	CC	CC	CC	CC	CC	CC	CC	CC	CC	CC	CC	CC	CC	CC	CC	CC	CC	CC	CC	CC	CC
S01_5701384	A/G	1	5701384	+	NA	NA	NA	NA	NA	NA	AA	AA	AA	AA	AA	GA	AA	AA	AA	GA	AA	GG	NN	AA	AA	AA	AA	AA	AA	AA	AA	AA	AA	AA	AA	AA	AA	AA	AA	AA	AA	AA	AA	AA	AA	AA	AA	AA	AA
S01_5701409	G/A	1	5701409	+	NA	NA	NA	NA	NA	NA	GG	GA	GG	GG	GG	GA	GG	GG	GG	GG	GG	GG	GG	GG	GG	GG	GG	GG	GG	GG	GG	GG	GG	GG	GG	GG	GG	GG	GG	GG	GG	GG	GG	GG	GG	GG	GG	GG	GG
S01_5701425	G/A	1	5701425	+	NA	NA	NA	NA	NA	NA	AA	GA	AA	AA	AA	GA	AA	AA	AA	GA	AA	GG	GG	GG	GG	GA	AA	AA	GA	GA	GA	AA	GA	GG	GA	AA	GA	AA	AA	GA	GA	GA	GA	GA	GA	AA	GA	GA	GA
S01_5701441	C/T	1	5701441	+	NA	NA	NA	NA	NA	NA	CC	NN	CC	CC	CC	TC	CC	CC	CC	TC	CC	TT	NN	CC	CC	CC	CC	CC	CC	CC	CC	CC	CC	CC	CC	CC	CC	CC	CC	CC	CC	CC	CC	CC	CC	CC	CC	CC	CC
S01_5701449	A/G	1	5701449	+	NA	NA	NA	NA	NA	NA	AA	NN	AA	AA	AA	GA	AA	AA	AA	GA	AA	GG	NN	AA	AA	AA	AA	AA	AA	AA	AA	AA	AA	AA	AA	AA	AA	AA	AA	AA	AA	AA	AA	AA	AA	AA	AA	AA	AA
S01_5723586	T/C	1	5723586	+	NA	NA	NA	NA	NA	NA	TC	NN	TC	TC	NN	TC	NN	NN	CC	NN	CC	TT	TT	TT	TT	TC	CC	CC	TC	TC	NN	CC	TC	TT	TC	TC	TC	CC	CC	TC	NN	TC	TC	NN	TC	CC	TC	TC	TC
S01_5723883	T/C	1	5723883	+	NA	NA	NA	NA	NA	NA	CT	NN	CT	CT	NN	CT	CT	NN	TT	CT	TT	CT	TT	TT	TT	TT	TT	TT	TT	TT	TT	TT	TT	TT	TT	TT	TT	TT	TT	TT	TT	TT	TT	TT	TT	TT	TT	TT	TT
S01_5749977	C/T	1	5749977	+	NA	NA	NA	NA	NA	NA	TT	NN	TT	TT	TT	TT	TT	TT	NN	TT	TT	TT	CT	CT	CC	CT	TT	TT	CT	CT	CT	TT	CT	CC	CT	TT	CT	TT	TT	CT	CT	CT	CT	CT	CT	TT	CT	CT	CT
S01_5749981	C/T	1	5749981	+	NA	NA	NA	NA	NA	NA	TT	NN	TT	TT	TT	TT	TT	TT	NN	TT	TT	TT	CT	CT	CC	CT	TT	TT	CT	CT	CT	TT	CT	CC	CT	TT	CT	TT	TT	CT	CT	CT	CT	CT	CT	TT	CT	CT	CT
S01_5750009	T/C	1	5750009	+	NA	NA	NA	NA	NA	NA	TC	NN	TC	TC	TC	TC	TC	TC	NN	TC	TT	CC	TC	TC	TT	TT	TT	TT	TT	TT	TT	TT	TT	TT	TT	TT	TT	TT	TT	TT	TT	TT	TT	TT	TT	TT	TT	TT	TT
S01_5750012	C/A	1	5750012	+	NA	NA	NA	NA	NA	NA	CC	NN	CC	CC	CC	CC	CC	CC	NN	CC	CC	CC	CA	CA	CC	CC	CC	CC	CC	CC	CC	CC	CC	CC	CC	CC	CC	CC	CC	CC	CC	CC	CC	CC	CC	CC	CC	CC	CC
S01_5750022	G/A	1	5750022	+	NA	NA	NA	NA	NA	NA	AA	NN	AA	AA	AA	AA	AA	AA	NN	AA	AA	AA	GA	GA	GG	GA	AA	AA	GA	GA	GA	AA	GA	GG	GA	AA	GA	AA	AA	GA	GA	GA	GA	GA	GA	AA	GA	GA	GA
S01_5750032	C/T	1	5750032	+	NA	NA	NA	NA	NA	NA	CC	NN	CC	CC	CC	CC	CC	CC	NN	CC	CC	CC	CT	CT	CC	CC	CC	CC	CC	CC	CC	CC	CC	CC	CC	CC	CC	CC	CC	CC	CC	CC	CC	CC	CC	CC	CC	CC	CC
S01_5750040	C/T	1	5750040	+	NA	NA	NA	NA	NA	NA	TT	NN	TT	TT	TT	TT	TT	TT	NN	TT	TT	TT	CT	CT	CC	CT	TT	TT	CT	CT	CT	TT	CT	CC	CT	TT	CT	TT	TT	CT	CT	CT	CT	CT	CT	TT	CT	CT	CT
S01_5750045	C/A	1	5750045	+	NA	NA	NA	NA	NA	NA	CA	NN	CA	CA	CA	CA	CA	CA	NN	CA	CC	CC	CC	CC	CC	CC	CC	CC	CC	CC	CC	CC	CC	CC	CC	CC	CC	CC	CC	CC	CC	CC	CC	CC	CC	CC	CC	CC	CC
S01_5750046	C/T	1	5750046	+	NA	NA	NA	NA	NA	NA	TT	NN	TT	TT	TT	TT	TT	TT	NN	TT	TT	TT	CT	CT	CC	CT	TT	TT	CT	CT	CT	TT	CT	CC	CT	TT	CT	TT	TT	CT	CT	CT	CT	CT	CT	TT	CT	CT	CT
S01_5750054	A/G	1	5750054	+	NA	NA	NA	NA	NA	NA	AG	NN	AG	AG	AG	AG	AG	AG	NN	AG	GG	AA	AA	AA	AA	AG	GG	GG	AG	NN	AG	GG	AG	AA	AG	NN	AG	GG	GG	AG	NN	AG	AG	AG	AG	GG	AG	AG	AG
S01_5750063	C/T	1	5750063	+	NA	NA	NA	NA	NA	NA	CT	NN	CT	CT	CT	CT	CT	CT	NN	CT	CC	CC	CC	CC	CC	CC	CC	CC	CC	CC	CC	CC	CC	CC	CC	CC	CC	CC	CC	CC	CC	CC	CC	CC	CC	CC	CC	CC	CC
S01_5750087	T/C	1	5750087	+	NA	NA	NA	NA	NA	NA	TC	NN	TC	TC	TC	TC	TC	TC	NN	TC	CC	TT	TT	TT	TT	TC	CC	CC	TC	TC	TC	CC	TC	TT	TC	NN	TC	CC	CC	TC	NN	TC	TC	TC	TC	CC	TC	TC	TC
S01_5750112	G/A	1	5750112	+	NA	NA	NA	NA	NA	NA	GG	GG	GG	GG	GG	GG	GG	GG	GG	GG	GG	AA	GG	GG	GG	GG	GG	GG	GG	GG	GG	GG	GG	GG	GG	GG	GG	GG	GG	GG	GG	GG	GG	GG	GG	GG	GG	GG	GG
S01_5750122	G/A	1	5750122	+	NA	NA	NA	NA	NA	NA	AA	AA	AA	AA	AA	AA	AA	AA	AA	AA	AA	AA	GA	GA	GG	GA	AA	AA	GA	GA	GA	AA	GA	GG	GA	AA	GA	AA	AA	GA	GA	GA	GA	GA	GA	AA	GA	GA	GA
S01_5750150	C/T	1	5750150	+	NA	NA	NA	NA	NA	NA	CT	CT	CT	CT	CT	CT	CT	CT	CT	CT	TT	CC	CC	CC	CC	CT	TT	TT	CT	CT	CT	TT	CT	CC	CT	TT	CT	TT	TT	CT	CT	CT	CT	CT	CT	TT	CT	CT	CT
S01_5750151	A/G	1	5750151	+	NA	NA	NA	NA	NA	NA	GG	GG	GG	GG	GG	GG	GG	GG	GG	GG	GG	GG	AG	AG	AA	AG	GG	GG	AG	AG	AG	GG	AG	AA	AG	GG	AG	GG	GG	AG	AG	AG	AG	AG	AG	GG	AG	AG	AG
S01_5750177	C/T	1	5750177	+	NA	NA	NA	NA	NA	NA	TT	TT	TT	TT	TT	TT	TT	TT	TT	TT	TT	TT	CT	CT	CC	CT	TT	TT	CT	CT	CT	TT	CT	CC	CT	TT	CT	TT	TT	CT	CT	CT	CT	CT	CT	TT	CT	CT	CT
S01_5750179	T/G	1	5750179	+	NA	NA	NA	NA	NA	NA	GG	GG	GG	GG	GG	GG	GG	GG	GG	GG	GG	GG	TG	TG	TT	TG	GG	GG	TG	TG	TG	GG	TG	TT	TG	GG	TG	GG	GG	TG	TG	TG	TG	TG	TG	GG	TG	TG	TG
S01_5793663	T/C	1	5793663	+	NA	NA	NA	NA	NA	NA	TT	TT	TT	TT	TT	TT	TT	TT	TT	TT	TT	NN	TT	TT	TT	TT	TT	TT	TT	TT	TT	TT	TT	TT	TT	TT	TT	TT	TT	TT	TT	TT	TT	TT	TT	TT	TT	TT	TT
S01_5798352	A/G	1	5798352	+	NA	NA	NA	NA	NA	NA	AA	AA	AA	AA	AA	AA	AA	AA	AA	AA	AA	GG	AA	AA	NN	AA	AA	AA	NN	AA	AA	AA	AA	AA	NN	AA	AA	AA	AA	AA	AA	AA	NN	NN	AA	AA	AA	AA	AA
S01_5798602	A/T	1	5798602	+	NA	NA	NA	NA	NA	NA	AT	AT	AT	AT	AT	AT	AT	AT	AT	AT	TT	AA	AA	AA	AA	AT	TT	TT	AT	AT	AT	TT	AT	AA	AT	AT	AT	TT	TT	AT	AT	AT	AT	AT	AT	TT	AT	AT	AT
S01_5818559	G/C	1	5818559	+	NA	NA	NA	NA	NA	NA	GG	GG	GG	GG	GG	GG	GG	GG	GG	GG	GG	GG	GG	GG	GG	GG	GG	GG	GG	GG	GG	GG	GG	GG	GG	GG	GG	GG	GG	GG	GG	GG	GG	GG	GG	GG	GG	GG	GG
S01_5818575	C/T	1	5818575	+	NA	NA	NA	NA	NA	NA	TT	TT	TT	TT	TT	TT	TT	TT	TT	TT	TT	CT	CT	CT	CC	CT	TT	TT	CT	CT	CT	TT	CT	CC	CT	TT	CT	TT	TT	CT	CT	CT	CT	CT	CT	TT	CT	CT	CT
S01_5818589	T/G	1	5818589	+	NA	NA	NA	NA	NA	NA	TG	TG	TG	TG	TG	TG	TG	TG	TG	TG	TT	TT	TT	TT	TT	TT	TT	TT	TT	TT	TT	TT	TT	TT	TT	TG	TT	TT	TT	TT	TT	TT	TT	TT	TT	TT	TT	TT	TT
S01_5818621	C/A	1	5818621	+	NA	NA	NA	NA	NA	NA	AA	AA	AA	AA	AA	AA	AA	AA	AA	AA	AA	CA	CA	CA	CC	CA	AA	AA	CA	CA	CA	AA	CA	CC	CA	AA	CA	AA	AA	CA	CA	CA	CA	CA	CA	AA	CA	CA	CA
S01_5818630	A/C	1	5818630	+	NA	NA	NA	NA	NA	NA	CC	CC	CC	CC	CC	CC	CC	CC	CC	CC	CC	AC	AA	AA	AA	AC	CC	CC	AC	AC	AC	CC	AC	AA	AC	CC	AC	CC	CC	AC	AC	AC	AC	AC	AC	CC	AC	AC	AC
S01_5839832	C/A	1	5839832	+	NA	NA	NA	NA	NA	NA	CA	CA	CA	CA	CA	CA	CA	CA	CA	CA	AA	CC	CC	CC	CC	CA	AA	AA	CA	CA	CA	AA	CA	CC	CA	AA	CA	AA	AA	CA	CA	CA	CA	CA	CC	AA	CC	CA	CA
S01_5840003	C/A	1	5840003	+	NA	NA	NA	NA	NA	NA	CA	CA	CA	CA	CA	CA	CA	CA	CA	CA	AA	CC	CC	CC	CC	CA	AA	AA	CA	CA	CA	AA	CA	CC	CA	AA	CA	AA	AA	CA	CA	CA	CA	CA	CC	AA	CC	CA	CA
S01_5840025	T/C	1	5840025	+	NA	NA	NA	NA	NA	NA	TC	TC	TC	TC	TC	TC	TC	TC	TC	TC	CC	TT	TT	TT	TT	TC	CC	CC	TC	TC	TC	CC	TC	TT	TC	CC	TC	CC	CC	TC	TC	TC	TC	TC	TT	CC	TT	TC	TC
S01_5840036	G/A	1	5840036	+	NA	NA	NA	NA	NA	NA	GA	GA	GA	GA	GA	GA	GA	GA	GA	GA	AA	GG	GG	GG	GG	GA	AA	AA	GA	GA	GA	AA	GA	GG	GA	AA	GA	AA	AA	GA	GA	GA	GA	GA	GG	AA	GG	GA	GA
S01_6078404	C/A	1	6078404	+	NA	NA	NA	NA	NA	NA	CC	CC	CC	CC	CC	CC	CC	CC	CC	CC	CC	CC	AC	AA	CC	CC	CC	CC	CC	CC	CC	CC	CC	CC	CC	AC	CC	CC	CC	CC	CC	CC	CC	CC	CC	CC	CC	CC	CC
S01_6078413	T/G	1	6078413	+	NA	NA	NA	NA	NA	NA	TG	TG	TG	TG	TG	TG	TG	TG	TG	TG	TT	TT	TT	TT	TG	TG	TT	TT	TT	TT	TT	TT	TT	TT	TT	TT	TT	TT	TT	TT	TT	TT	TT	TT	TT	TT	TT	TT	TT
S01_6078566	T/C	1	6078566	+	NA	NA	NA	NA	NA	NA	TT	TT	TT	TT	TT	TT	TT	TT	TT	TT	TT	TT	TT	TT	TT	TT	TT	TT	TT	TT	TT	TT	TT	TT	TT	TT	TT	TT	TT	TT	TT	TT	TT	TT	TT	TT	TT	TT	TT
S01_6078653	A/G	1	6078653	+	NA	NA	NA	NA	NA	NA	AA	AA	AA	AA	AA	AA	AA	AA	AA	AA	AA	AG	AA	AA	AA	AA	AA	AA	AA	AA	AA	AA	AA	AA	AA	AA	AA	AA	AA	AA	AA	AA	AA	AA	AA	AA	AA	AA	AA
S01_6078689	T/A	1	6078689	+	NA	NA	NA	NA	NA	NA	TT	TT	TT	TT	TT	TT	TT	TT	TT	TT	TT	TT	AT	AT	TT	TT	TT	TT	TT	TT	TT	TT	TT	TT	TT	TT	TT	TT	TT	TT	TT	TT	TT	TT	TT	TT	TT	TT	TT
S01_6176093	C/T	1	6176093	+	NA	NA	NA	NA	NA	NA	CC	CC	CC	CC	CC	CC	CC	NN	CC	CC	CC	CC	CC	CC	CC	CC	CC	NN	CC	CC	CC	CC	CC	CC	CC	CC	CC	CC	CC	CC	CC	CC	CC	CC	CC	CC	CC	CC	CC
S01_6176172	G/A	1	6176172	+	NA	NA	NA	NA	NA	NA	GG	GG	GG	GG	GG	GG	GG	GG	GG	GG	GG	AG	GG	AG	AG	AG	GG	GG	GG	GG	GG	GG	GG	AA	GG	AG	GG	GG	GG	GG	GG	GG	GG	GG	GG	GG	GG	GG	GG
S01_6176198	T/G	1	6176198	+	NA	NA	NA	NA	NA	NA	TT	TT	TT	TT	TT	TT	TT	TT	TT	TT	TT	TT	TT	GT	GT	GT	TT	TT	TT	TT	TT	TT	TT	GG	TT	GT	TT	TT	TT	TT	TT	TT	TT	TT	TT	TT	TT	TT	TT
S01_6211577	G/A	1	6211577	+	NA	NA	NA	NA	NA	NA	AG	AG	AG	AG	AG	AG	AG	AG	AG	AG	GG	GG	GG	GG	NN	GG	GG	GG	GG	GG	GG	GG	GG	GG	GG	GG	GG	GG	GG	GG	GG	GG	GG	GG	GG	GG	GG	GG	GG
S01_6211608	G/A	1	6211608	+	NA	NA	NA	NA	NA	NA	GG	GG	GG	GG	GG	GG	GG	GG	GG	GG	GG	GA	GG	GG	NN	GA	GG	GG	GG	GG	GG	GG	GG	AA	GG	GG	GG	GG	GG	GG	GG	GG	GG	GG	GG	GG	GG	GG	GG
S01_6211656	G/A	1	6211656	+	NA	NA	NA	NA	NA	NA	GG	GG	GG	GG	GG	GG	GG	GG	GG	GG	GG	GG	GG	GG	NN	GG	GG	GG	GG	GG	GG	GG	GG	GG	GG	GG	GG	GG	GG	GG	GG	GG	GG	GG	GG	GG	GG	GG	GG
S01_6211665	T/A	1	6211665	+	NA	NA	NA	NA	NA	NA	TT	TT	TT	TT	TT	TT	TT	TT	TT	TT	TT	TT	TT	TT	NN	TT	TT	TT	TT	TT	TT	TT	TT	TT	TT	TT	TT	TT	TT	TT	TT	TT	TT	TT	TT	TT	TT	TT	TT
S01_6211740	A/G	1	6211740	+	NA	NA	NA	NA	NA	NA	AA	AA	AA	AA	AA	AA	AA	AA	AA	AA	AA	AA	AA	AA	AG	AG	AA	AA	AA	AA	AA	AA	AA	GG	AA	AA	AA	AA	AA	AA	AA	AA	AA	AA	AA	AA	AA	AA	AA
S01_6211770	G/A	1	6211770	+	NA	NA	NA	NA	NA	NA	GG	GG	GG	GG	GG	GG	GG	GG	GG	GG	GG	GG	GG	GG	GG	GG	GG	GG	GG	GG	GG	GG	GG	GG	GG	GG	GG	GG	GG	GG	GG	GG	GG	GG	GG	GG	GG	GG	GG
S01_6404834	G/A	1	6404834	+	NA	NA	NA	NA	NA	NA	GA	GA	GA	GA	GA	GA	GA	GA	GA	GA	AA	GG	GG	GG	GG	GA	AA	AA	GA	GA	GA	AA	GA	GG	GA	GA	GA	AA	AA	GA	GA	GA	GA	GA	GA	AA	GA	GA	GA
S01_6404846	T/C	1	6404846	+	NA	NA	NA	NA	NA	NA	TT	TT	TT	TT	TT	TT	TT	TT	TT	TT	TT	CT	TT	CT	CT	TT	TT	TT	TT	TT	TT	TT	TT	TT	TT	TT	TT	TT	TT	TT	TT	TT	TT	TT	TT	TT	TT	TT	TT
S01_6404856	C/T	1	6404856	+	NA	NA	NA	NA	NA	NA	CC	CC	CC	CC	CC	CC	CC	CC	CC	CC	CC	CT	CC	CC	CC	CC	CC	CC	CC	CC	CC	CC	CC	CC	CC	CC	CC	CC	CC	CC	CC	CC	CC	CC	CC	CC	CC	CC	CC
S01_6404880	T/C	1	6404880	+	NA	NA	NA	NA	NA	NA	CC	CC	CC	CC	CC	CC	CC	CC	CC	CC	CC	CT	TT	CT	CC	CC	CC	CC	CT	CT	CT	CC	CT	TT	CT	CC	CT	CC	CC	CT	CT	CT	CT	CT	CT	CC	CT	CT	CT
S01_6404897	G/A	1	6404897	+	NA	NA	NA	NA	NA	NA	GA	GA	GA	GA	GA	GA	GA	GA	GA	GA	AA	GG	GG	GG	GG	GA	AA	AA	GA	GA	GA	AA	GA	GG	GA	GA	GA	AA	AA	GA	GA	GA	GA	GA	GA	AA	GA	GA	GA
S01_6404899	C/A	1	6404899	+	NA	NA	NA	NA	NA	NA	CA	CA	CA	CA	CA	CA	CA	CA	CA	CA	CC	CC	CC	CC	CA	CA	CC	CC	CC	CC	CC	CC	CC	CC	CC	CA	CC	CC	CC	CC	CC	CC	CC	CC	CC	CC	CC	CC	CC
S01_6404914	C/T	1	6404914	+	NA	NA	NA	NA	NA	NA	CT	CT	CT	CT	CT	CT	CT	CT	CT	CT	CC	CC	CC	CC	CC	CC	CC	CC	CC	CC	CC	CC	CC	CC	CC	CT	CC	CC	CC	CC	CC	CC	CC	CC	CC	CC	CC	CC	CC
S01_6404929	T/C	1	6404929	+	NA	NA	NA	NA	NA	NA	CT	CT	CT	CT	CT	CT	CT	CT	CT	CT	TT	CT	TT	CT	CC	CT	TT	TT	TT	TT	TT	TT	TT	TT	TT	CT	TT	TT	TT	TT	TT	TT	TT	TT	TT	TT	TT	TT	TT
S01_6404931	C/T	1	6404931	+	NA	NA	NA	NA	NA	NA	CC	CC	CC	CC	CC	CC	CC	CC	CC	CC	CC	TC	CC	TC	TC	CC	CC	CC	CC	CC	CC	CC	CC	CC	CC	CC	CC	CC	CC	CC	CC	CC	CC	CC	CC	CC	CC	CC	CC
S01_6404935	C/T	1	6404935	+	NA	NA	NA	NA	NA	NA	CC	CC	CC	CC	CC	CC	CC	CC	CC	CC	CC	CT	CC	CC	CC	CC	CC	CC	CC	CC	CC	CC	CC	CC	CC	CC	CC	CC	CC	CC	CC	CC	CC	CC	CC	CC	CC	CC	CC
S01_6404938	C/T	1	6404938	+	NA	NA	NA	NA	NA	NA	CC	CC	CC	CC	CC	CC	CC	CC	CC	CC	CC	CC	CC	TC	TC	CC	CC	CC	CC	CC	CC	CC	CC	CC	CC	CC	CC	CC	CC	CC	CC	CC	CC	CC	CC	CC	CC	CC	CC
S01_6405047	T/C	1	6405047	+	NA	NA	NA	NA	NA	NA	CC	CC	CC	CC	CC	CC	CC	CC	CC	CC	CC	CT	CT	CC	CC	CC	CC	CC	CT	CT	CT	CC	CT	TT	CT	CC	CT	CC	CC	CT	CT	CT	CT	CT	CT	CC	CT	CT	CT
S01_6405103	C/T	1	6405103	+	NA	NA	NA	NA	NA	NA	CC	CC	CC	CC	CC	CC	CC	CC	CC	CC	CC	CT	CC	CC	CC	CC	CC	CC	CC	CC	CC	CC	CC	CC	CC	CC	CC	CC	CC	CC	CC	CC	CC	CC	CC	CC	CC	CC	CC
S01_6405105	G/A	1	6405105	+	NA	NA	NA	NA	NA	NA	GG	GG	GG	GG	GG	GG	GG	GG	GG	GG	GG	GG	GG	AG	NN	GG	GG	GG	GG	GG	GG	GG	GG	GG	GG	GG	GG	GG	GG	GG	GG	GG	GG	GG	GG	GG	GG	GG	GG
S01_6405118	C/T	1	6405118	+	NA	NA	NA	NA	NA	NA	CT	CT	CT	CT	CT	CT	CT	CT	CT	CT	TT	CC	CC	CC	CC	CT	TT	TT	CT	CT	CT	TT	CT	CC	CT	CT	CT	TT	TT	CT	CT	CT	CT	CT	CT	TT	CT	CT	CT
S01_6405123	T/C	1	6405123	+	NA	NA	NA	NA	NA	NA	TT	TT	TT	TT	TT	TT	TT	TT	TT	TT	TT	CT	TT	CT	NN	TT	TT	TT	TT	TT	TT	TT	TT	TT	CT	TT	TT	TT	TT	TT	TT	TT	TT	TT	TT	TT	TT	TT	TT
S01_6405139	C/T	1	6405139	+	NA	NA	NA	NA	NA	NA	CC	CC	CC	CC	CC	CC	CC	CC	CC	CC	CC	CT	CC	CC	CC	CC	CC	CC	CC	CC	CC	CC	CC	CC	CC	CC	CC	CC	CC	CC	CC	CC	CC	CC	CC	CC	CC	CC	CC
S01_6405156	G/A	1	6405156	+	NA	NA	NA	NA	NA	NA	GA	GA	GA	GA	GA	GA	GA	GA	GA	GA	AA	GG	GG	GG	GG	GA	AA	AA	GA	GA	GA	AA	GA	GG	GA	GA	GA	AA	AA	GA	GA	GA	GA	GA	GA	AA	GA	GA	GA
S01_6405174	G/A	1	6405174	+	NA	NA	NA	NA	NA	NA	GG	GG	GG	GG	GG	GG	GG	GG	GG	GG	GG	GA	GG	GG	GG	GG	GG	GG	GG	GG	GG	GG	GG	GG	GG	GG	GG	GG	GG	GG	GG	GG	GG	GG	GG	GG	GG	GG	GG
S01_6405227	C/T	1	6405227	+	NA	NA	NA	NA	NA	NA	TT	CT	TT	CT	TT	TT	TT	CT	TT	TT	CC	CC	CC	CC	NN	TT	CC	CC	CC	CC	CC	CC	CC	CC	CC	TT	CC	CC	CC	CC	CC	CC	CC	CC	CC	CC	CC	CC	CC
S01_6405256	G/A	1	6405256	+	NA	NA	NA	NA	NA	NA	GG	GG	GG	GG	GG	GG	GG	GG	GG	GG	GG	GA	GG	GG	GG	GG	GG	GG	GG	GG	GG	GG	GG	GG	GG	GG	GG	GG	GG	GG	GG	GG	GG	GG	GG	GG	GG	GG	GG
S01_6405263	A/G	1	6405263	+	NA	NA	NA	NA	NA	NA	GG	AG	GG	AG	GG	GG	GG	AG	GG	GG	AA	AA	AA	AA	NN	GG	AA	AA	AA	AA	AA	AA	AA	AA	AA	GG	AA	AA	AA	AA	AA	AA	AA	AA	AA	AA	AA	AA	AA
S01_6405307	A/G	1	6405307	+	NA	NA	NA	NA	NA	NA	GG	GG	GG	GG	GG	GG	GG	GG	GG	GG	GG	GA	AA	GA	GG	GG	GG	GG	GA	GA	GA	GG	GA	AA	GA	GG	GA	GG	GG	GA	AA	GA	GA	AA	GA	GG	GA	GA	GA
S01_6405312	G/T	1	6405312	+	NA	NA	NA	NA	NA	NA	GG	GG	GG	GG	GG	GG	GG	GG	GG	GG	GG	GG	GG	TG	NN	GG	GG	GG	GG	GG	GG	GG	GG	GG	GG	GG	GG	GG	GG	GG	GG	GG	GG	GG	GG	GG	GG	GG	GG
S01_6405533	C/T	1	6405533	+	NA	NA	NA	NA	NA	NA	CC	CC	CC	CC	CC	CC	CC	CC	CC	CC	CC	CT	CC	CC	CC	CC	CC	CC	CC	CC	CC	CC	CC	CC	CC	CC	CC	CC	CC	CC	CC	CC	CC	CC	CC	CC	CC	CC	CC
S01_6405536	A/G	1	6405536	+	NA	NA	NA	NA	NA	NA	AA	AA	AA	AA	AA	AA	AA	AA	AA	AA	AA	GA	AA	AA	NN	AA	AA	AA	AA	AA	AA	AA	AA	AA	AA	AA	AA	AA	AA	AA	AA	AA	AA	AA	AA	AA	AA	AA	AA
S01_6405547	G/A	1	6405547	+	NA	NA	NA	NA	NA	NA	AG	AG	AG	AA	AG	AG	AG	AG	AG	AG	GG	AG	GG	AG	AA	AG	GG	GG	GG	GG	GG	GG	GG	GG	GG	AG	GG	GG	GG	GG	GG	GG	GG	GG	GG	GG	GG	GG	GG
S01_6405548	C/T	1	6405548	+	NA	NA	NA	NA	NA	NA	CT	CT	CT	TT	CT	CT	CT	CT	CT	CT	CC	CC	CC	CC	CC	CC	CC	CC	CC	CC	CC	CC	CC	CC	CC	CT	CC	CC	CC	CC	CC	CC	CC	CC	CC	CC	CC	CC	CC
S01_6405566	C/T	1	6405566	+	NA	NA	NA	NA	NA	NA	CT	CT	CT	TT	CT	CT	CT	CT	CT	CT	CC	CC	CC	CC	TT	CT	CC	CC	CC	CC	CC	CC	CC	CC	CC	CT	CC	CC	CC	CC	CC	CC	CC	CC	CC	CC	CC	CC	CC
S01_6405574	G/A	1	6405574	+	NA	NA	NA	NA	NA	NA	GG	GG	GG	GG	GG	GG	GG	GG	GG	GG	GG	GG	GG	AG	GG	GG	GG	GG	GG	GG	GG	GG	GG	GG	GG	GG	GG	GG	GG	GG	GG	GG	GG	GG	GG	GG	GG	GG	GG
S01_6405581	G/T	1	6405581	+	NA	NA	NA	NA	NA	NA	GG	GG	GG	GG	GG	GG	GG	GG	GG	GG	GG	GT	GG	GG	GG	GG	GG	GG	GG	GG	GG	GG	GG	GG	GG	GG	GG	GG	GG	GG	GG	GG	GG	GG	GG	GG	GG	GG	GG
S01_6405588	C/T	1	6405588	+	NA	NA	NA	NA	NA	NA	CT	CT	CT	CC	CT	CT	CT	CT	CT	CT	TT	CC	CC	CC	CC	CT	TT	TT	CT	CT	CT	TT	CT	CC	CT	CT	CT	TT	TT	CT	CC	CT	CT	CT	CT	TT	CT	CT	CT
S01_6405593	T/A	1	6405593	+	NA	NA	NA	NA	NA	NA	TT	TT	TT	TT	TT	TT	TT	TT	TT	TT	TT	TT	TT	AT	TT	TT	TT	TT	TT	TT	TT	TT	TT	TT	TT	TT	TT	TT	TT	TT	TT	TT	TT	TT	TT	TT	TT	TT	TT
S01_6405595	G/A	1	6405595	+	NA	NA	NA	NA	NA	NA	GA	GA	GA	NN	GA	GA	GA	GA	GA	GA	AA	GG	GG	GG	GG	GA	AA	AA	GA	GA	GA	AA	GA	GG	GA	GA	GA	AA	AA	GA	GG	GA	GA	GA	GA	AA	GA	GA	GA
S01_6405610	A/G	1	6405610	+	NA	NA	NA	NA	NA	NA	AA	AA	AA	AA	AA	AA	AA	AA	AA	AA	AA	AG	AA	AA	AA	AA	AA	AA	AA	AA	AA	AA	AA	AA	AA	AA	AA	AA	AA	AA	AA	AA	AA	AA	AA	AA	AA	AA	AA
S01_6405614	A/G	1	6405614	+	NA	NA	NA	NA	NA	NA	AG	AG	AG	NN	AG	AG	AG	AG	AG	AG	GG	AA	AA	AA	NN	AG	GG	GG	AG	AG	AG	GG	AG	AA	AG	AG	AG	GG	GG	AG	AA	AG	AG	AG	AG	GG	AG	AG	AG
S01_6405808	T/C	1	6405808	+	NA	NA	NA	NA	NA	NA	CC	CC	CC	CC	CC	CC	CC	CC	CC	CC	CC	CT	TT	TT	CC	CC	CC	CC	CT	CT	CT	CC	CT	TT	CT	CC	CT	CC	CC	CT	CT	CT	CT	CT	CT	CC	CT	CT	CT
S01_6405841	C/T	1	6405841	+	NA	NA	NA	NA	NA	NA	CT	CT	CT	CT	CT	CT	CT	CT	CT	CT	TT	CC	CC	CC	CC	CT	TT	TT	CT	CT	CT	TT	CT	CC	CT	CT	CT	TT	TT	CT	CT	CT	CT	CT	CT	TT	CT	CT	CT
S01_6405847	T/C	1	6405847	+	NA	NA	NA	NA	NA	NA	TT	TT	TT	TT	TT	TT	TT	TT	TT	TT	TT	NN	TT	TT	TT	TT	TT	TT	TT	TT	TT	TT	TT	TT	TT	TT	TT	TT	TT	TT	TT	TT	TT	TT	TT	TT	TT	TT	TT
S01_6405903	C/T	1	6405903	+	NA	NA	NA	NA	NA	NA	CT	CT	CT	CT	CT	CT	CT	CT	CT	CT	TT	CC	CC	CC	CC	CT	TT	TT	CT	CT	CT	NN	CT	CC	CT	CT	CT	TT	TT	CT	NN	CT	CT	CT	CT	TT	CT	CT	CT
S01_6405904	A/C	1	6405904	+	NA	NA	NA	NA	NA	NA	AA	AA	AA	AA	AA	AA	AA	AA	AA	AA	AA	AA	AA	AA	AA	AA	AA	AA	AA	AA	AA	AA	AA	AA	AA	AA	AA	AA	AA	AA	AA	AA	AA	AA	AA	AA	AA	AA	AA
S01_6405921	C/T	1	6405921	+	NA	NA	NA	NA	NA	NA	CC	CC	CC	CC	CC	CC	CC	CC	CC	CC	CC	CC	CC	CC	CC	CC	CC	CC	CC	CC	CC	CC	CC	CC	CC	CC	CC	CC	CC	CC	CC	CC	CC	CC	CC	CC	CC	CC	CC
S01_6405975	T/C	1	6405975	+	NA	NA	NA	NA	NA	NA	CC	CC	CC	CC	CC	CC	CC	CC	CC	CC	CC	TT	TC	CC	CC	CC	CC	CC	TC	TC	TC	CC	TC	TT	TC	CC	TC	CC	CC	TC	TC	TC	TC	TC	TC	CC	TC	TC	TC
S01_6405991	T/C	1	6405991	+	NA	NA	NA	NA	NA	NA	CC	CC	CC	CC	CC	CC	CC	CC	CC	CC	CC	TT	TT	TT	CC	CC	CC	CC	CT	CT	CT	CC	CT	TT	CT	CC	CT	CC	CC	CT	CT	CT	CT	CT	CT	CC	CT	CT	CT
S01_6420161	A/G	1	6420161	+	NA	NA	NA	NA	NA	NA	GG	GG	GG	GG	GG	GG	GG	GG	GG	GG	GG	AG	AA	AA	AA	GG	GG	GG	AG	AG	AG	GG	AG	AA	AG	GG	AG	GG	GG	AG	AG	AG	NN	AG	AG	GG	AG	AG	AG
S01_6420201	A/G	1	6420201	+	NA	NA	NA	NA	NA	NA	GG	GG	GG	GG	GG	GG	GG	GG	GG	GG	GG	GA	GA	GG	GG	GG	GG	GG	GA	GA	GA	GG	GA	AA	GA	GG	GA	GG	GG	GA	GA	GA	GA	GA	GA	GG	GA	GA	GA
S01_6420250	C/A	1	6420250	+	NA	NA	NA	NA	NA	NA	AA	NN	NN	AA	AA	NN	AA	AA	NN	AA	AA	CC	CC	CC	CC	AA	AA	AA	CA	CA	CA	AA	CA	CC	CA	NN	CA	AA	AA	CA	NN	CA	CA	CA	CA	AA	CA	CA	CA
S01_6420273	G/A	1	6420273	+	NA	NA	NA	NA	NA	NA	GG	GG	GG	GG	GG	GG	GG	GG	GG	GG	GG	GA	GG	GG	GG	GG	GG	GG	GG	GG	GG	GG	GG	GG	GG	GG	GG	GG	GG	GG	GG	GG	GG	GG	GG	GG	GG	GG	GG
S01_6420317	C/A	1	6420317	+	NA	NA	NA	NA	NA	NA	CC	CC	CC	CC	CC	CC	CC	CC	CC	CC	CC	CA	CC	CC	CC	CC	CC	CC	CC	CC	CC	CC	CC	CC	CC	CC	CC	CC	CC	CC	CC	CC	CC	CC	CC	CC	CC	CC	CC
S01_6420359	G/A	1	6420359	+	NA	NA	NA	NA	NA	NA	GG	GG	GG	GG	GG	GG	GG	GG	GG	GG	GG	AG	GG	AG	AA	GG	GG	GG	GG	GG	GG	GG	GG	GG	GG	GG	GG	GG	GG	GG	GG	GG	GG	GG	GG	GG	GG	GG	GG
S01_6420369	A/G	1	6420369	+	NA	NA	NA	NA	NA	NA	AA	AA	AA	AA	AA	AA	AA	AA	AA	AA	AA	AA	AA	GA	GG	AA	AA	AA	AA	AA	AA	AA	AA	AA	AA	AA	AA	AA	AA	AA	AA	AA	AA	AA	AA	AA	AA	AA	AA
S01_6420376	T/G	1	6420376	+	NA	NA	NA	NA	NA	NA	TT	TT	TT	TT	TT	TT	TT	TT	TT	TT	TT	TG	TT	TT	TT	TT	TT	TT	TT	TT	TT	TT	TT	TT	TT	TT	TT	TT	TT	TT	TT	TT	TT	TT	TT	TT	TT	TT	TT
S01_6420532	T/C	1	6420532	+	NA	NA	NA	NA	NA	NA	CC	CC	CC	CC	CC	CC	CC	CC	CC	CC	CC	CT	TT	CT	CC	CC	CC	CC	CT	NN	CT	CC	CT	TT	CT	CC	CT	CC	CC	CT	CT	CT	CT	CT	CT	CC	CT	CT	CT
S01_6420539	C/A	1	6420539	+	NA	NA	NA	NA	NA	NA	CC	CC	CC	CC	CC	CC	CC	CC	CC	CC	CC	AC	CC	AC	AA	CC	CC	CC	CC	CC	CC	CC	CC	CC	CC	CC	CC	CC	CC	CC	CC	CC	CC	CC	CC	CC	CC	CC	CC
S01_6420545	T/C	1	6420545	+	NA	NA	NA	NA	NA	NA	TT	TT	TT	TT	TT	TT	TT	TT	TT	TT	TT	TT	TT	CT	CC	TT	TT	TT	TT	TT	TT	TT	TT	TT	TT	TT	TT	TT	TT	TT	TT	TT	TT	TT	TT	TT	TT	TT	TT
S01_6420591	T/C	1	6420591	+	NA	NA	NA	NA	NA	NA	TT	NN	TT	TT	TT	TT	TT	TT	TT	NN	TT	TT	TT	CT	CC	TT	TT	TT	TT	TT	TT	TT	TT	TT	TT	TT	TT	TT	TT	TT	TT	TT	TT	TT	TT	TT	TT	TT	TT
S01_6420596	G/A	1	6420596	+	NA	NA	NA	NA	NA	NA	GG	NN	GG	GG	GG	GG	GG	GG	GG	NN	GG	GG	GG	AG	AA	GG	GG	GG	GG	GG	GG	GG	GG	GG	GG	GG	GG	GG	GG	GG	GG	GG	GG	GG	GG	GG	GG	GG	GG
S01_6420803	C/T	1	6420803	+	NA	NA	NA	NA	NA	NA	CC	CC	CC	CC	CC	CC	CC	CC	CC	CC	CC	CC	NN	TC	TT	CC	CC	CC	CC	CC	CC	CC	CC	CC	CC	CC	CC	CC	CC	CC	CC	CC	CC	CC	CC	CC	CC	CC	CC
S01_6420806	G/A	1	6420806	+	NA	NA	NA	NA	NA	NA	AA	AA	AA	AA	AA	AA	AA	AA	AA	AA	AA	GG	NN	GG	GG	AA	AA	AA	GA	GA	GA	AA	GA	GG	GA	AA	GA	AA	AA	GA	GA	GA	GA	GA	GA	AA	GA	GA	GA
S01_6420807	G/A	1	6420807	+	NA	NA	NA	NA	NA	NA	AA	AA	AA	AA	AA	AA	AA	AA	AA	AA	AA	AG	NN	AA	AA	AA	AA	AA	AG	AG	AG	AA	AG	GG	AG	AA	AG	AA	AA	AG	AG	AG	AG	AG	AG	AA	AG	AG	AG
S01_6420847	C/A	1	6420847	+	NA	NA	NA	NA	NA	NA	AA	AA	AA	AA	AA	AA	AA	AA	AA	AA	AA	CC	NN	CC	CC	AA	AA	AA	CA	CA	CA	AA	CA	CC	CA	AA	CA	AA	AA	CA	CA	CA	CA	CA	CA	AA	CA	CA	CA
S01_6420858	C/T	1	6420858	+	NA	NA	NA	NA	NA	NA	CC	CC	CC	CC	CC	CC	CC	CC	CC	CC	CC	CC	NN	TC	TT	CC	CC	CC	CC	CC	CC	CC	CC	CC	CC	CC	CC	CC	CC	CC	CC	CC	CC	CC	CC	CC	CC	CC	CC
S01_6420871	T/C	1	6420871	+	NA	NA	NA	NA	NA	NA	TT	TT	TT	TT	TT	TT	TT	TT	TT	TT	TT	CT	NN	CT	CC	TT	TT	TT	TT	TT	TT	TT	TT	TT	TT	TT	TT	TT	TT	TT	TT	TT	TT	TT	TT	TT	TT	TT	TT
S01_6420872	T/C	1	6420872	+	NA	NA	NA	NA	NA	NA	CC	CC	CC	CC	CC	CC	CC	CC	CC	CC	CC	CT	NN	CT	CC	CC	CC	CC	CT	CT	CT	CC	CT	TT	CT	CC	CT	CC	CC	CT	CT	CT	CT	CT	CT	CC	CT	CT	CT
S01_6420890	C/T	1	6420890	+	NA	NA	NA	NA	NA	NA	CC	CC	CC	CC	CC	CC	CC	CC	CC	CC	CC	CT	NN	CC	CC	CC	CC	CC	CC	CC	CC	CC	CC	CC	CC	CC	CC	CC	CC	CC	CC	CC	CC	CC	CC	CC	CC	CC	CC
S01_6420892	A/G	1	6420892	+	NA	NA	NA	NA	NA	NA	AA	AA	AA	AA	AA	AA	AA	AA	AA	AA	AA	GA	NN	GA	GG	AA	AA	AA	AA	AA	AA	AA	AA	AA	AA	AA	AA	AA	AA	AA	AA	AA	AA	AA	AA	AA	AA	AA	AA
S01_6420914	C/A	1	6420914	+	NA	NA	NA	NA	NA	NA	CC	CC	CC	CC	CC	CC	CC	CC	CC	CC	CC	CC	NN	AC	AA	CC	CC	CC	CC	CC	CC	CC	CC	CC	CC	CC	CC	CC	CC	CC	CC	CC	CC	CC	CC	CC	CC	CC	CC
S01_6420919	C/T	1	6420919	+	NA	NA	NA	NA	NA	NA	CC	CC	CC	CC	CC	CC	CC	CC	CC	CC	CC	CC	NN	TC	TT	CC	CC	CC	CC	CC	CC	CC	CC	CC	CC	CC	CC	CC	CC	CC	CC	CC	CC	CC	CC	CC	CC	CC	CC
S01_6420948	T/C	1	6420948	+	NA	NA	NA	NA	NA	NA	TT	TT	TT	TT	TT	TT	TT	TT	TT	TT	TT	CT	TT	CT	CC	TT	TT	TT	TT	TT	TT	TT	TT	TT	TT	TT	TT	TT	TT	TT	TT	TT	TT	TT	TT	TT	TT	TT	TT
S01_6420977	G/A	1	6420977	+	NA	NA	NA	NA	NA	NA	GG	GG	GG	GG	GG	GG	GG	GG	GG	GG	GG	AG	GG	AG	AA	GG	GG	GG	GG	GG	GG	GG	GG	GG	GG	GG	GG	GG	GG	GG	GG	GG	GG	GG	GG	GG	GG	GG	GG
S01_6420996	C/T	1	6420996	+	NA	NA	NA	NA	NA	NA	CC	CC	CC	CC	CC	CC	CC	CC	CC	CC	CC	CC	CC	TC	TT	CC	CC	CC	CC	CC	CC	CC	CC	CC	CC	CC	CC	CC	CC	CC	CC	CC	CC	CC	CC	CC	CC	CC	CC
S01_6421006	G/A	1	6421006	+	NA	NA	NA	NA	NA	NA	AA	AA	AA	AA	AA	AA	AA	AA	AA	AA	AA	GG	GG	GG	GG	AA	AA	AA	GA	GA	GA	AA	GA	GG	GA	AA	GA	AA	AA	GA	GA	GA	GA	GA	GA	AA	GA	GA	GA
S01_6421013	G/A	1	6421013	+	NA	NA	NA	NA	NA	NA	GG	GG	GG	GG	GG	GG	GG	GG	GG	GG	GG	GA	GG	GG	GG	GG	GG	GG	GG	GG	GG	GG	GG	GG	GG	GG	GG	GG	GG	GG	GG	GG	GG	GG	GG	GG	GG	GG	GG
S01_6421014	T/C	1	6421014	+	NA	NA	NA	NA	NA	NA	TT	TT	TT	TT	TT	TT	TT	TT	TT	TT	TT	TC	TT	TT	TT	TT	TT	TT	TT	TT	TT	TT	TT	TT	TT	TT	TT	TT	TT	TT	TT	TT	TT	TT	TT	TT	TT	TT	TT
S01_6421228	T/C	1	6421228	+	NA	NA	NA	NA	NA	NA	CC	CC	CC	CC	CC	CC	CC	CC	CC	CC	CC	CT	TT	CT	CC	CC	CC	CC	CT	CT	CT	CC	CT	TT	CT	CC	CT	CC	CC	CT	CT	CT	CT	CT	CT	CC	CT	CT	CT
S01_6421243	G/A	1	6421243	+	NA	NA	NA	NA	NA	NA	GG	GG	NN	GG	GG	GG	GG	GG	GG	GG	GG	AG	GG	AG	AA	GG	GG	GG	GG	GG	GG	GG	GG	GG	GG	GG	GG	GG	GG	GG	GG	GG	GG	GG	GG	GG	GG	GG	GG
S01_6501057	C/G	1	6501057	+	NA	NA	NA	NA	NA	NA	CC	CC	CC	CC	CC	CC	CC	CC	CC	CC	CC	CC	CC	GC	GC	CC	CC	CC	CC	CC	CC	CC	CC	CC	CC	CC	CC	CC	CC	CC	CC	CC	CC	CC	CC	CC	CC	CC	CC
S01_6608751	C/G	1	6608751	+	NA	NA	NA	NA	NA	NA	GG	GG	GG	GG	GG	GG	GG	GG	GG	GG	GG	CC	CC	NN	NN	CG	GG	GG	CG	CG	CG	GG	CG	NN	CG	CG	CG	GG	GG	CG	CG	CG	CG	CG	CG	GG	CG	CG	CG
S01_6608763	G/A	1	6608763	+	NA	NA	NA	NA	NA	NA	AA	AA	AA	AA	AA	AA	AA	AA	AA	AA	AA	GG	GG	NN	NN	GA	AA	AA	GA	GA	GA	AA	GA	NN	GA	GA	GA	AA	AA	GA	GA	GA	GA	GA	GA	AA	GA	GA	GA
S01_6628430	A/C	1	6628430	+	NA	NA	NA	NA	NA	NA	CC	CC	CC	CC	CC	CC	CC	CC	CC	CC	CC	CC	AA	AA	CA	CC	CC	CC	CA	CA	CA	CC	CA	AA	CA	CC	CA	CC	CC	CA	CA	CA	CA	CA	CA	CC	CA	CA	CA
S01_6628473	G/A	1	6628473	+	NA	NA	NA	NA	NA	NA	AA	AA	AA	AA	AA	AA	AA	AA	AA	AA	AA	AA	GG	GG	AG	AA	AA	AA	AG	AG	AG	AA	AG	GG	AG	AA	AG	AA	AA	AG	AG	AG	AG	AG	AG	AA	AG	AG	AG
S01_6667956	C/A	1	6667956	+	NA	NA	NA	NA	NA	NA	AA	AA	AA	AA	AA	AA	AA	AA	AA	AA	AA	CC	CC	CC	CA	AA	AA	AA	CA	CA	CA	AA	CA	CC	CA	AA	CA	AA	AA	CA	CA	CA	CA	CA	CA	AA	CA	CA	CA
S01_6668047	C/T	1	6668047	+	NA	NA	NA	NA	NA	NA	CC	CC	CC	CC	CC	CC	CC	CC	CC	CC	CC	CC	CC	CC	CC	CC	CC	CC	CC	CC	CC	CC	CC	CC	CC	CC	CC	CC	CC	CC	CC	CC	CC	CC	CC	CC	CC	CC	CC
S01_6668096	C/T	1	6668096	+	NA	NA	NA	NA	NA	NA	TT	TT	TT	TT	TT	TT	TT	TT	TT	TT	TT	CC	CC	CC	CT	TT	TT	TT	CT	CT	CT	TT	CT	CC	CT	CT	CT	TT	TT	CT	CT	CT	CT	CT	CT	TT	CT	CT	CT
S01_6668103	A/T	1	6668103	+	NA	NA	NA	NA	NA	NA	AA	AA	AA	AA	AA	AA	AA	AA	AA	AA	AA	AT	AA	AA	AA	AA	AA	AA	AA	AA	AA	AA	AA	AA	AA	AA	AA	AA	AA	AA	AA	AA	AA	AA	AA	AA	AA	AA	AA
S01_6740236	A/G	1	6740236	+	NA	NA	NA	NA	NA	NA	AA	AA	AA	AA	AA	AA	AA	AA	AA	AA	AA	AA	AG	GG	AG	AA	AA	AA	AA	AA	AA	AA	AA	AG	AA	AA	AA	AA	AA	AA	AA	AA	AA	AA	AA	AA	AA	AA	AA
S01_6740253	G/A	1	6740253	+	NA	NA	NA	NA	NA	NA	GG	GG	GG	GG	GG	GG	GG	GG	GG	GG	GG	GA	GG	GG	GG	GG	GG	GG	GG	GG	GG	GG	GG	GG	GG	GG	GG	GG	GG	GG	GG	GG	GG	GG	GG	GG	GG	GG	GG
S01_6740259	A/G	1	6740259	+	NA	NA	NA	NA	NA	NA	AG	AG	AG	AG	AG	AG	AG	AG	AG	AG	GG	AG	AG	GG	AG	AG	GG	GG	AG	AG	AG	GG	AG	AG	AG	GG	AG	GG	GG	AG	AG	AG	AG	AG	AG	GG	AG	AG	AG
S01_6740260	A/G	1	6740260	+	NA	NA	NA	NA	NA	NA	AG	AG	AG	AG	AG	AG	AG	AG	AG	AG	GG	GG	AG	GG	AG	AG	GG	GG	AG	AG	AG	GG	AG	AG	AG	GG	AG	GG	GG	AG	AG	AG	AG	AG	AG	GG	AG	AG	AG
S01_6884876	G/A	1	6884876	+	NA	NA	NA	NA	NA	NA	GG	GG	GG	GG	GG	GG	GG	GG	GG	GG	GG	GG	NN	GG	GG	GG	GG	GG	GA	GA	GA	GG	GA	GG	GG	GG	GA	GG	GG	GA	NN	GA	GA	GA	GA	GG	GA	NN	GA
S01_6889096	T/C	1	6889096	+	NA	NA	NA	NA	NA	NA	CT	NN	CT	CT	CT	CT	CT	CT	CT	TT	CC	CT	TT	CT	CC	CC	CC	CC	CT	CT	CT	CC	CT	CT	CT	CC	CT	CC	CC	CT	CC	CT	CT	NN	CT	CC	CT	CT	CT
S01_6889157	G/T	1	6889157	+	NA	NA	NA	NA	NA	NA	TG	TG	TG	TG	TG	TG	TG	TG	TG	GG	TT	TG	GG	TG	TT	TT	TT	TT	TG	TG	TG	TT	TG	TG	TG	TT	TG	TT	TT	TG	TT	TG	TG	NN	TG	TT	TG	TG	TG
S01_6956149	C/T	1	6956149	+	NA	NA	NA	NA	NA	NA	CT	CT	CT	CT	CT	NN	CT	CT	CT	CT	CC	CC	CC	CT	TT	CT	CC	CC	CC	CC	CC	CC	CC	TT	CC	CT	CC	CC	CC	CC	CC	CC	CC	CC	CC	CC	CC	CC	CC
S01_6956210	T/C	1	6956210	+	NA	NA	NA	NA	NA	NA	TT	TT	TT	TT	TT	TT	TT	NN	TT	TT	TT	NN	CC	TC	TT	TT	TT	TT	TC	TC	TC	TT	TC	TT	TC	TT	TC	TT	TT	TC	TC	TC	NN	TC	TC	TT	TC	TC	TC
S01_6956234	A/G	1	6956234	+	NA	NA	NA	NA	NA	NA	AA	AA	AA	AA	AA	AA	AA	AA	AA	AA	AA	NN	AG	AA	AA	AA	AA	AA	AG	AG	AG	AA	AG	AA	AG	AA	AG	AA	AA	AG	AG	AG	NN	AG	AG	AA	AG	AG	AG
S01_6956381	A/C	1	6956381	+	NA	NA	NA	NA	NA	NA	CA	CA	CA	CA	CA	NN	CA	CA	CA	CA	CC	AA	AA	AA	AA	CA	CC	CC	CA	CA	CA	CC	CA	AA	CA	CA	CA	CC	CC	CA	CA	CA	NN	CA	CA	CC	CA	CA	CA
S01_6956433	T/C	1	6956433	+	NA	NA	NA	NA	NA	NA	TT	TT	TT	TT	TT	TT	TT	TT	TT	TT	TT	TT	TT	TC	TC	TT	TT	TT	TT	TT	TT	TT	TT	TC	TT	TC	TT	TT	TT	TT	TT	TT	TT	TT	TT	TT	TT	TT	TT
S01_7167410	G/T	1	7167410	+	NA	NA	NA	NA	NA	NA	GG	GG	GG	GG	GG	GG	GG	GG	GG	GG	GG	TG	TG	GG	GG	GG	GG	GG	TG	TG	TG	GG	TG	GG	TG	GG	TG	GG	GG	TG	TG	TG	TG	TG	TG	GG	TG	TG	TG
S01_7167484	G/A	1	7167484	+	NA	NA	NA	NA	NA	NA	GG	GG	GG	GG	GG	GG	GG	GG	GG	GG	GG	AG	AG	GG	GG	GG	GG	GG	AG	AG	AG	GG	AG	GG	AG	GG	AG	GG	GG	AG	AG	AG	AG	AG	AG	GG	AG	AG	AG
S01_7167504	A/G	1	7167504	+	NA	NA	NA	NA	NA	NA	AG	AG	AG	AG	AG	AG	AG	AG	AG	AG	GG	AA	AA	AA	AA	AG	GG	GG	AG	AG	AG	GG	AG	AA	AG	AG	AG	GG	GG	AG	AG	AG	AG	AG	AG	GG	AG	AG	AG
S01_7226272	A/G	1	7226272	+	NA	NA	NA	NA	NA	NA	AG	NN	AG	AG	AG	AG	AG	AG	NN	AG	GG	AA	AA	AA	AA	AG	GG	GG	AG	AG	AG	GG	AG	AA	AG	AG	AG	GG	GG	AG	NN	AG	AG	AG	AG	GG	AG	AG	AG
S01_7226310	A/T	1	7226310	+	NA	NA	NA	NA	NA	NA	AA	AA	AA	AA	AA	AA	AA	AA	AA	AA	AA	AT	AA	AA	AA	AA	AA	AA	AA	AA	AA	AA	AA	AA	AA	AA	AA	AA	AA	AA	AA	AA	AA	AA	AA	AA	AA	AA	AA
S01_7268112	A/T	1	7268112	+	NA	NA	NA	NA	NA	NA	AA	AA	AA	AA	AA	AA	AA	AA	AA	AA	AA	AT	AA	AA	AA	AA	AA	AA	NN	AA	AA	AA	AA	AA	NN	AA	AA	AA	AA	AA	NN	AA	NN	NN	NN	AA	AA	AA	AA
S01_7268460	G/A	1	7268460	+	NA	NA	NA	NA	NA	NA	GG	GG	GG	GG	GG	GG	GG	GG	GG	GG	GG	GA	GG	GG	GG	GG	GG	GG	NN	GG	GG	GG	GG	GG	NN	GG	GG	GG	GG	GG	NN	GG	NN	NN	NN	GG	GG	GG	GG
S01_7302957	C/T	1	7302957	+	NA	NA	NA	NA	NA	NA	CC	CC	CC	CC	CC	CC	CC	CC	CC	CC	CC	NN	CC	CC	CC	CC	CC	CC	CC	CC	NN	CC	CC	CC	CC	CC	CC	CC	CC	CC	CC	CC	NN	CC	NN	CC	CC	CC	CC
S01_7325344	C/T	1	7325344	+	NA	NA	NA	NA	NA	NA	CC	CC	CC	CC	CC	CC	CC	CC	CC	CC	CC	NN	CC	CC	CC	CC	CC	CC	CC	CC	CC	CC	CC	CC	CC	CC	CC	CC	CC	CC	CC	CC	CC	CC	CC	CC	CC	CC	CC
S01_7325404	A/T	1	7325404	+	NA	NA	NA	NA	NA	NA	TT	TT	TT	TT	TT	TT	TT	TT	TT	TT	TT	AA	AT	AT	AA	AT	TT	TT	AT	AT	AT	TT	AT	AA	AT	AT	AT	TT	TT	AT	AT	AT	AT	AT	AT	TT	AT	AT	AT
S01_7325520	A/T	1	7325520	+	NA	NA	NA	NA	NA	NA	TT	TT	TT	TT	TT	TT	TT	TT	TT	TT	TT	AA	AT	AT	AA	AT	TT	TT	AT	AT	AT	TT	AT	AA	AT	AT	AT	TT	TT	AT	AT	AT	AT	AT	AT	TT	AT	AT	AT
S01_7326605	G/A	1	7326605	+	NA	NA	NA	NA	NA	NA	GG	GG	GG	GG	GG	GG	GG	GG	GG	GG	GG	GG	GA	GG	GG	GG	GG	GG	GA	GA	GA	GG	GA	GG	GA	GG	GA	GG	GG	GA	GA	GA	GA	GA	GA	GG	GA	GA	GA
S01_7326709	G/C	1	7326709	+	NA	NA	NA	NA	NA	NA	CC	CC	CC	CC	CC	CC	CC	CC	CC	CC	CC	GG	GC	GC	GG	GC	CC	CC	GC	GC	GC	CC	GC	GG	GC	CC	GC	CC	CC	GC	GC	GC	GC	GC	GC	CC	GC	GC	GC
S01_7326787	C/T	1	7326787	+	NA	NA	NA	NA	NA	NA	CC	CC	CC	CC	CC	CC	CC	CC	CC	CC	CC	TC	CC	TC	TT	TC	CC	CC	CC	CC	CC	CC	CC	TT	CC	CC	CC	CC	CC	CC	CC	CC	CC	CC	CC	CC	CC	CC	CC
S01_8245915	A/C	1	8245915	+	NA	NA	NA	NA	NA	NA	AA	AA	AA	AA	AA	AA	AA	AA	AA	AA	AA	AC	AA	AA	AA	AA	AA	AA	AA	AA	AA	AA	AA	AA	AA	AA	AA	AA	AA	AA	AA	AA	AA	AA	AA	AA	AA	AA	AA
S01_8245971	A/G	1	8245971	+	NA	NA	NA	NA	NA	NA	GG	GG	GG	GG	GG	GG	GG	GG	GG	GG	GG	NN	AG	AG	AA	AG	GG	GG	AG	AG	AG	GG	AG	AG	AG	AG	AG	GG	GG	AG	AG	AG	AG	AG	AG	GG	AG	AG	AG
S01_8246030	G/C	1	8246030	+	NA	NA	NA	NA	NA	NA	GC	GC	GC	GC	GC	GC	GC	GC	GC	GC	GG	GC	GG	GG	GG	GG	GG	GG	GG	GG	GG	GG	GG	GC	GG	GG	GG	GG	GG	GG	GG	GG	GG	GG	GG	GG	GG	GG	GG
S01_8246072	T/C	1	8246072	+	NA	NA	NA	NA	NA	NA	TT	TT	TT	TT	TT	TT	TT	TT	TT	TT	TT	TT	TT	TT	TT	TT	TT	TT	TT	TT	TT	TT	TT	TC	TT	TT	TT	TT	TT	TT	TT	TT	TT	TT	TT	TT	TT	TT	TT
S01_8246096	T/G	1	8246096	+	NA	NA	NA	NA	NA	NA	GG	GG	GG	GG	GG	GG	GG	GG	GG	GG	GG	TT	TG	TG	TT	TG	GG	GG	TG	TG	TG	GG	TG	TG	TG	TG	TG	GG	GG	TG	TG	TG	TG	TG	TG	GG	TG	TG	TG
S01_8246119	T/C	1	8246119	+	NA	NA	NA	NA	NA	NA	TT	TT	TT	TT	TT	TT	TT	TT	TT	TT	TT	TT	TT	TT	TT	TT	TT	TT	TT	TT	TT	TT	TT	TC	TT	TT	TT	TT	TT	TT	TT	TT	TT	TT	TT	TT	TT	TT	TT
S01_8246124	C/A	1	8246124	+	NA	NA	NA	NA	NA	NA	CC	CC	CC	CC	CC	CC	CC	CC	CC	CC	CC	CC	CC	CC	CC	CC	CC	CC	CC	CC	CC	CC	CC	CA	CC	CC	CC	CC	CC	CC	CC	CC	CC	CC	CC	CC	CC	CC	CC
S01_8318129	G/T	1	8318129	+	NA	NA	NA	NA	NA	NA	GG	GG	GG	GG	GG	GG	GG	GG	GG	GG	GG	NN	GG	GG	GG	GG	GG	GG	GG	GG	GG	GG	GG	GG	GG	GT	GG	GG	GG	GG	GG	GG	GG	GG	GG	GG	GG	GG	GG
S01_8318136	C/T	1	8318136	+	NA	NA	NA	NA	NA	NA	TT	CT	CT	CT	CT	CC	CC	CC	CT	CT	CC	NN	CT	CC	CC	CC	CC	CC	CC	CC	CC	CC	CC	CC	CC	NN	CC	CC	CC	CC	CC	CC	CC	CC	CC	CC	CC	CC	CC
S01_8318171	G/A	1	8318171	+	NA	NA	NA	NA	NA	NA	GG	GG	GG	GG	GG	GG	GG	GG	GG	GG	GG	NN	GG	GG	GG	GG	GG	GG	GG	GG	GG	GG	GG	GA	GA	GG	GG	GG	GG	GG	GG	GG	GG	GG	GG	GG	GG	GG	GG
S01_8318183	T/C	1	8318183	+	NA	NA	NA	NA	NA	NA	TT	TT	TT	TT	TT	NN	TT	TC	NN	TT	CC	NN	TC	TT	NN	TC	TT	TT	TT	TC	TT	TT	TT	TC	TT	TC	TC	TT	TT	TC	TC	TC	TT	TC	NN	TC	TC	TT	TC
S01_8318196	G/A	1	8318196	+	NA	NA	NA	NA	NA	NA	GG	GG	GG	GG	GG	NN	GG	GA	GG	GG	AA	NN	GA	GG	GG	GA	GG	GG	GG	GA	GG	GG	GG	GA	GG	NN	GA	GG	GG	GA	GA	GA	GG	GA	NN	GA	GA	GG	GA
S01_8318199	G/C	1	8318199	+	NA	NA	NA	NA	NA	NA	GG	GG	GG	GC	GC	GC	GC	GG	GC	GC	GG	NN	GC	CC	GC	GC	GC	GC	CC	GC	GC	GC	GC	GC	GC	NN	GC	GC	GC	GC	GC	GC	NN	GC	GG	GC	GC	GC	GC
S01_8318208	G/A	1	8318208	+	NA	NA	NA	NA	NA	NA	GG	GG	GG	GA	GA	GA	GA	GG	GA	GA	GG	NN	GA	AA	GA	GA	GA	GA	AA	GA	GA	GA	GA	GA	GA	NN	GA	GA	GA	GA	GA	GA	NN	GA	GG	GA	GA	GA	GA
S01_8318223	G/A	1	8318223	+	NA	NA	NA	NA	NA	NA	GG	GG	GG	GA	GA	GA	GA	GG	GA	GA	GG	NN	GA	AA	GA	GA	GA	GA	AA	GA	GA	GA	GA	GA	GA	NN	GA	GA	GA	GA	GA	GA	NN	GA	GG	GA	GA	GA	GA
S01_8318225	A/G	1	8318225	+	NA	NA	NA	NA	NA	NA	GG	AA	GA	GA	GA	AA	AA	AA	GA	GA	AA	NN	AA	AA	AA	AA	AA	AA	AA	AA	AA	AA	AA	AA	GA	NN	AA	AA	AA	AA	AA	AA	NN	AA	NN	AA	AA	AA	AA
S01_8318235	G/A	1	8318235	+	NA	NA	NA	NA	NA	NA	GG	GG	GG	GG	GG	GG	GG	GG	GG	GG	GG	NN	GG	GG	GG	GG	GG	GG	GG	GG	GG	GG	GG	GG	GG	NN	GG	GG	GG	GG	GG	GG	NN	GG	NN	GG	GG	GG	GG
S01_8318239	G/T	1	8318239	+	NA	NA	NA	NA	NA	NA	GG	GG	GG	GT	GT	TT	GT	GG	GT	GT	GG	NN	GT	TT	GT	GT	GT	GT	TT	GT	GT	GT	GT	GT	GT	NN	GT	GT	GT	GT	GT	GT	NN	GT	GG	GT	GT	GT	GT
S01_8318253	C/T	1	8318253	+	NA	NA	NA	NA	NA	NA	TT	CT	CT	CT	CT	NN	CC	CC	CT	CT	CC	NN	CT	NN	CC	CT	NN	NN	NN	CC	NN	CC	CC	CC	NN	NN	CC	CC	CC	CC	CC	CC	CC	CC	CC	CC	CC	CC	CC
S01_8318257	T/C	1	8318257	+	NA	NA	NA	NA	NA	NA	TT	TT	TT	TT	TT	TT	TT	TT	TT	TT	TT	NN	TT	TT	TC	TT	TT	TT	TT	TT	TT	TT	TT	TT	TT	TT	TT	TT	TT	TT	TT	TT	TT	TT	NN	TT	TT	TT	TT
S01_8318377	G/A	1	8318377	+	NA	NA	NA	NA	NA	NA	NN	NN	GA	GG	NN	GG	GG	AA	GG	GA	AA	NN	GA	GG	GG	GA	GG	GG	GA	GA	GG	GA	GG	GA	AA	NN	GA	GG	AA	AA	AA	AA	GG	AA	AA	AA	GA	GA	GA
S01_8318391	C/T	1	8318391	+	NA	NA	NA	NA	NA	NA	NN	CC	CC	CT	TT	TT	TT	CC	TT	CT	CC	NN	CT	TT	TT	CT	TT	TT	CT	CT	TT	CT	TT	CT	CT	CC	CT	TT	CC	CC	CC	CC	NN	CC	CC	CC	CT	CT	CT
S01_8318415	T/G	1	8318415	+	NA	NA	NA	NA	NA	NA	NN	TT	TT	TT	TT	TT	TT	TT	TT	TT	TT	NN	TT	TT	TT	TT	TT	TT	TT	TT	TT	TT	TT	TT	TT	NN	TT	TT	TT	TT	TT	TT	TT	TT	TT	TT	TT	TT	TT
S01_8318428	G/A	1	8318428	+	NA	NA	NA	NA	NA	NA	NN	NN	GA	GG	GG	GG	GG	GA	GG	GG	GG	NN	GG	GG	GG	GG	GG	GG	GG	GG	GG	GG	GG	GG	GA	NN	GG	GG	GG	GG	GG	GA	GG	GG	GG	GG	GG	GG	GG
S01_8318441	C/T	1	8318441	+	NA	NA	NA	NA	NA	NA	NN	CC	CT	CT	CC	CC	CC	CC	CC	CT	CC	NN	CC	CC	CC	CT	CC	CC	NN	CC	CC	CC	CC	CC	CC	CC	CC	CC	CC	CC	CC	CC	CC	CC	CC	CC	CC	CC	CC
S01_8318460	G/A	1	8318460	+	NA	NA	NA	NA	NA	NA	NN	GG	GG	GG	GG	GG	GG	GG	GG	GG	GG	NN	GG	GG	GG	GG	GG	GG	GG	GG	GG	GG	GG	GG	GG	NN	GG	GG	GG	GG	GG	GG	GG	GG	GG	GG	GG	GG	GG
S01_8318473	C/T	1	8318473	+	NA	NA	NA	NA	NA	NA	NN	CC	CC	CC	CC	CC	CC	CC	CC	CT	CC	NN	CC	CC	CC	CT	CC	CC	CT	CC	CC	CC	CC	CC	CC	NN	CC	CC	CC	CC	CC	CC	CC	CC	CC	CC	CC	CC	CC
S01_8318484	C/T	1	8318484	+	NA	NA	NA	NA	NA	NA	NN	NN	CC	CC	CC	CC	CC	CT	CC	CC	TT	NN	CT	CC	CC	CC	CC	CC	CC	CT	CC	CT	CC	CT	CC	CC	CT	CC	TT	TT	TT	CT	CC	TT	TT	TT	CT	CT	CT
S01_8344049	C/T	1	8344049	+	NA	NA	NA	NA	NA	NA	CC	CC	CC	CC	CC	CC	CC	CC	CC	CC	CC	TC	TC	CC	CC	CC	CC	CC	CC	CC	CC	CC	CC	CC	CC	CC	CC	CC	CC	CC	CC	CC	CC	CC	CC	CC	CC	CC	CC
S01_8344130	T/C	1	8344130	+	NA	NA	NA	NA	NA	NA	TC	TC	TC	TC	TC	TC	TC	TC	TC	TC	CC	TT	TT	TC	TT	TC	CC	CC	TC	TC	TC	CC	TC	TT	TC	TC	TC	CC	CC	TC	TC	TC	TC	TC	TC	CC	TC	TC	TC
S01_8358646	C/A	1	8358646	+	NA	NA	NA	NA	NA	NA	AA	AA	AA	AA	AA	AA	AA	AA	AA	AA	AA	NN	CA	CA	CC	AA	AA	AA	CA	CA	CA	AA	CA	CA	CA	CA	CA	AA	AA	CA	CA	CA	NN	CA	CA	AA	CA	CA	CA
S01_8502371	T/C	1	8502371	+	NA	NA	NA	NA	NA	NA	TT	TT	TT	TT	TT	TT	TT	TT	TT	TT	NN	TT	TT	TT	TT	TT	NN	NN	TT	TT	TT	NN	TT	TC	TT	TT	TT	NN	NN	TT	TT	TT	NN	TT	TT	TT	TT	TT	TT
S01_8520673	G/C	1	8520673	+	NA	NA	NA	NA	NA	NA	CC	CC	CC	CC	CC	CC	CC	CC	CC	CC	CC	GG	GG	GC	GG	GC	CC	CC	GC	GC	GC	CC	GC	GG	GC	CC	GC	CC	CC	GC	GC	GC	GC	GC	GC	CC	GC	GC	GC
S01_8520689	A/T	1	8520689	+	NA	NA	NA	NA	NA	NA	AA	AA	AA	AA	AA	AA	AA	AA	AA	AA	AA	TA	AA	AA	TA	TA	AA	AA	AA	AA	AA	AA	AA	AA	AA	AA	AA	AA	AA	AA	AA	AA	AA	AA	AA	AA	AA	AA	AA
S01_8520731	A/G	1	8520731	+	NA	NA	NA	NA	NA	NA	AA	AA	AA	AA	AA	AA	AA	AA	AA	AA	AA	AG	GG	AG	AG	AA	AA	AA	AG	AG	AG	AA	AG	AG	AG	AA	AG	AA	AA	AG	AG	AG	AG	AG	AG	AA	AG	AG	AG
S01_8520873	T/C	1	8520873	+	NA	NA	NA	NA	NA	NA	TT	TT	TT	TT	TT	TT	TT	TT	TT	TT	TT	TT	TT	TT	TT	TT	TT	TT	TT	TT	TT	TT	TT	TT	TT	TT	TT	TT	TT	TT	TT	TT	TT	TT	TT	TT	TT	TT	TT
S01_8552821	G/A	1	8552821	+	NA	NA	NA	NA	NA	NA	GG	GG	GG	GG	GG	GG	GG	GG	GG	GG	GG	GG	GG	GG	GG	GG	GG	GG	GG	GG	GG	GG	GG	GG	GG	GG	GG	GG	GG	GG	GG	GG	GG	GG	GG	GG	GG	GG	GG
S01_8559009	G/A	1	8559009	+	NA	NA	NA	NA	NA	NA	AA	AA	AA	AA	AA	AA	AA	AA	AA	AA	AA	NN	GG	GA	GG	GA	AA	AA	GA	GA	GA	AA	GA	GA	GA	AA	GA	AA	AA	GA	GA	GA	NN	GA	NN	AA	GA	GA	GA
S01_8585031	A/T	1	8585031	+	NA	NA	NA	NA	NA	NA	AA	AA	AA	AA	AA	AA	AA	AA	AA	AA	AA	TA	AA	AA	TA	TA	AA	AA	AA	AA	AA	AA	AA	AA	AA	AA	AA	AA	AA	AA	AA	AA	AA	AA	AA	AA	AA	AA	AA
S01_8590273	C/T	1	8590273	+	NA	NA	NA	NA	NA	NA	CT	CT	CT	CT	CT	CT	CT	CT	CT	CT	CC	NN	CC	CC	CC	CC	CC	CC	CC	CC	CC	CC	CC	CC	CC	CT	CC	CC	CC	CC	CC	CC	CC	CC	CC	CC	CC	CC	CC
S01_8686024	G/A	1	8686024	+	NA	NA	NA	NA	NA	NA	GA	GA	GA	GA	GA	GA	GA	GA	GA	GA	GG	NN	GG	GG	GG	GG	GG	GG	GG	GG	GG	GG	GG	GG	GG	GA	GG	GG	GG	GG	GG	GG	GG	GG	GG	GG	GG	GG	GG
S01_8686060	C/A	1	8686060	+	NA	NA	NA	NA	NA	NA	CA	CA	CA	CA	CA	CA	CA	CA	CA	CA	CC	NN	CC	CC	CC	CC	CC	CC	CC	CC	CC	CC	CC	CC	CC	CA	CC	CC	CC	CC	CC	CC	CC	CC	CC	CC	CC	CC	CC
S01_8686064	C/T	1	8686064	+	NA	NA	NA	NA	NA	NA	CC	CC	CC	CC	CC	CC	CC	CC	CC	CC	CC	CC	CC	CC	CC	CC	CC	CC	CC	CC	CC	CC	CC	CC	CC	CC	CC	CC	CC	CC	CC	CC	CC	CC	CC	CC	CC	CC	CC
S01_8695094	G/C	1	8695094	+	NA	NA	NA	NA	NA	NA	CG	CG	CG	CG	CG	CG	CG	CG	CG	CG	GG	CC	GG	GG	CG	CG	GG	GG	GG	GG	GG	GG	GG	GG	GG	CG	GG	GG	GG	GG	GG	GG	GG	GG	GG	GG	GG	GG	GG
S01_8695388	A/G	1	8695388	+	NA	NA	NA	NA	NA	NA	AG	AG	AG	AG	AG	AG	AG	AG	AG	AG	AA	AG	AA	AA	AA	AA	AA	AA	AA	AA	AA	AA	AA	AA	AA	AG	AA	AA	AA	AA	AA	AA	AA	AA	AA	AA	AA	AA	AA
S01_8695432	T/A	1	8695432	+	NA	NA	NA	NA	NA	NA	TA	TA	TA	TA	TA	TA	TA	TA	TA	TA	TT	TA	TT	TT	TT	TT	TT	TT	TT	TT	TT	TT	TT	TT	TT	TA	TT	TT	TT	TT	TT	TT	TT	TT	TT	TT	TT	TT	TT
S01_8695448	G/T	1	8695448	+	NA	NA	NA	NA	NA	NA	TG	TG	TG	TG	TG	TG	TG	TG	TG	TG	GG	TT	TG	GG	TG	TG	GG	GG	GG	GG	GG	GG	GG	GG	GG	TG	GG	GG	GG	GG	GG	GG	GG	GG	GG	GG	GG	GG	GG
S01_8695455	T/C	1	8695455	+	NA	NA	NA	NA	NA	NA	TC	TC	TC	TC	TC	TC	TC	TC	TC	TC	CC	TT	TC	TC	TT	TC	CC	CC	TC	TC	TC	CC	TC	TC	TC	TC	TC	CC	CC	TC	TC	TC	TC	TC	TC	CC	TC	TC	TC
S01_8822397	C/G	1	8822397	+	NA	NA	NA	NA	NA	NA	CG	CG	CG	CG	CG	CG	CG	CG	CG	CG	CC	CC	CC	CC	CC	CC	CC	CC	CC	CC	CC	CC	CC	CC	CC	CC	CC	CC	CC	CC	CC	CC	CC	CC	CC	CC	CC	CC	CC
S01_8822484	A/T	1	8822484	+	NA	NA	NA	NA	NA	NA	AA	AA	AA	AA	AA	AA	AA	AA	AA	AA	AA	AA	AT	AA	AA	AA	AA	AA	AT	AT	AT	AA	AT	AT	AT	AA	AT	AA	AA	AT	AT	AT	AT	AT	AT	AA	AT	AT	AT
S01_8822518	T/C	1	8822518	+	NA	NA	NA	NA	NA	NA	TC	TC	TC	TC	TC	TC	TC	TC	TC	TC	TT	TT	TT	TT	TT	TT	TT	TT	TT	TT	TT	TT	TT	TT	TT	TT	TT	TT	TT	TT	TT	TT	TT	TT	TT	TT	TT	TT	TT
S01_8825442	A/G	1	8825442	+	NA	NA	NA	NA	NA	NA	AG	AG	AG	AG	AG	AG	AG	AG	AG	AG	GG	AA	AG	AG	AA	AG	GG	GG	AG	AG	AG	GG	AG	AG	AG	GG	AG	GG	GG	AG	AG	AG	AG	AG	AG	GG	AG	AG	AG
S01_8825555	G/C	1	8825555	+	NA	NA	NA	NA	NA	NA	GC	GC	GC	GC	GC	GC	GC	GC	GC	GC	GG	GG	GG	GG	GG	GG	GG	GG	GG	GG	GG	GG	GG	GG	GG	GG	GG	GG	GG	GG	GG	GG	GG	GG	GG	GG	GG	GG	GG
S01_8946292	G/A	1	8946292	+	NA	NA	NA	NA	NA	NA	GG	GG	GG	GG	GG	GG	GG	GG	GG	GG	GG	GA	GG	GG	GA	GA	GG	GG	GG	GG	GG	GG	GG	GG	GG	GG	GG	GG	GG	GG	GG	GG	GG	GG	GG	GG	GG	GG	GG
S01_8946335	A/G	1	8946335	+	NA	NA	NA	NA	NA	NA	AA	AA	AA	AA	AA	AA	AA	AA	AA	AA	AA	AG	AA	AA	AG	AG	AA	AA	AA	AA	AA	AA	AA	AA	AA	AA	AA	AA	AA	AA	AA	AA	AA	AA	AA	AA	AA	AA	AA
S01_8946339	A/G	1	8946339	+	NA	NA	NA	NA	NA	NA	AA	AA	AA	AG	AA	AG	AA	AA	AA	AA	AA	AA	AA	GG	AG	AA	AA	AA	AA	AA	AA	AA	AA	AA	AA	AA	AA	AA	AA	AA	AA	AA	AA	AA	AA	AA	AA	AA	AA
S01_8946344	G/C	1	8946344	+	NA	NA	NA	NA	NA	NA	GG	GG	GG	GG	GG	GG	GG	GG	GG	GG	GG	GG	GG	CC	GC	GG	GG	GG	GG	GG	GG	GG	GG	GG	GG	GG	GG	GG	GG	GG	GG	GG	GG	GG	GG	GG	GG	GG	GG
S01_8946345	G/A	1	8946345	+	NA	NA	NA	NA	NA	NA	GG	GG	GG	GG	GG	GG	GG	GG	GG	GG	GG	GG	GG	AA	GA	GG	GG	GG	GG	GG	GG	GG	GG	GG	GG	GG	GG	GG	GG	GG	GG	GG	GG	GG	GG	GG	GG	GG	GG
S01_8946362	G/A	1	8946362	+	NA	NA	NA	NA	NA	NA	GG	GG	GG	GG	GG	GA	GG	GG	GG	GG	GG	GA	GG	AA	GA	GA	GG	GG	GG	GG	GG	GG	GG	GG	GG	GG	GG	GG	GG	GG	GG	GG	GG	GG	GG	GG	GG	GG	GG
S01_8946369	A/G	1	8946369	+	NA	NA	NA	NA	NA	NA	AA	AA	AA	AA	AA	AG	AA	AA	AA	AA	AA	AG	AA	AA	AG	AG	AA	AA	AA	AA	AA	AA	AA	AA	AA	AA	AA	AA	AA	AA	AA	AA	AA	AA	AA	AA	AA	AA	AA
S01_8946371	G/A	1	8946371	+	NA	NA	NA	NA	NA	NA	GG	GG	GG	GG	GG	GG	GG	GG	GG	GG	GG	AG	GG	GG	AG	AG	GG	GG	GG	GG	GG	GG	GG	GG	GG	GG	GG	GG	GG	GG	GG	GG	GG	GG	GG	GG	GG	GG	GG
S01_8946386	C/A	1	8946386	+	NA	NA	NA	NA	NA	NA	CA	CA	CA	NN	CA	CA	CA	CA	CA	AA	AA	CC	CC	CC	CC	CA	AA	AA	CA	CA	CA	AA	CA	CA	CA	AA	CA	AA	AA	CA	CA	CA	NN	NN	CA	AA	CA	CA	CA
S01_8946388	G/A	1	8946388	+	NA	NA	NA	NA	NA	NA	GG	GG	GG	GG	GG	GG	GG	GG	GG	GG	GG	GG	AA	AA	GA	GG	GG	GG	GA	GA	GA	GG	GA	GA	GA	GG	NN	GG	GG	GA	NN	GA	GA	GA	GA	GG	GA	GA	GA
S01_8946395	T/C	1	8946395	+	NA	NA	NA	NA	NA	NA	TT	TT	TT	NN	TT	TC	TT	TT	TT	TT	TT	TC	TT	TT	TC	TC	TT	TT	TT	TT	TT	TT	TT	TT	TT	TT	TT	TT	TT	TT	TT	TT	TT	TT	TT	TT	TT	TT	TT
S01_8946402	G/A	1	8946402	+	NA	NA	NA	NA	NA	NA	GG	GG	GG	GG	GG	GG	GG	GG	GG	GG	GG	GA	GG	GG	GA	GA	GG	GG	GG	GG	GG	GG	GG	GG	GG	GG	GG	GG	GG	GG	GG	GG	GG	GG	GG	GG	GG	GG	GG
S01_8946405	G/A	1	8946405	+	NA	NA	NA	NA	NA	NA	GA	GA	GA	NN	GA	GA	GA	GA	GA	NN	GG	GG	NN	GG	GG	GG	GG	GG	GG	GG	GG	GG	GG	GG	GG	GG	GG	GG	GG	GG	GG	GG	GG	GG	GG	GG	GG	GG	GG
S01_8946577	G/A	1	8946577	+	NA	NA	NA	NA	NA	NA	AG	AG	AG	AG	AG	AG	AG	AG	AG	AG	GG	AG	GG	GG	AG	AG	GG	GG	GG	GG	GG	GG	GG	GG	GG	GG	GG	GG	GG	GG	GG	GG	GG	GG	GG	GG	GG	GG	GG
S01_8946580	G/A	1	8946580	+	NA	NA	NA	NA	NA	NA	GG	GG	GG	GG	GG	GA	GG	GG	GG	GG	GG	GA	GG	GG	GA	GA	GG	GG	GG	GG	GG	GG	GG	GG	GG	GG	GG	GG	GG	GG	GG	GG	GG	GG	GG	GG	GG	GG	GG
S01_8946584	T/G	1	8946584	+	NA	NA	NA	NA	NA	NA	TT	TT	TT	TT	TT	TG	TT	TT	TT	TT	TT	TG	TT	TT	TG	TG	TT	TT	TT	TT	TT	TT	TT	TT	TT	TT	TT	TT	TT	TT	TT	TT	TT	TT	TT	TT	TT	TT	TT
S01_8946625	C/T	1	8946625	+	NA	NA	NA	NA	NA	NA	CC	CC	CC	CC	CC	CT	CC	CC	CC	CC	CC	CT	CC	CC	CT	CT	NN	CC	CC	CC	CC	CC	CC	CC	CC	CC	CC	CC	CC	CC	CC	CC	CC	CC	CC	CC	CC	CC	CC
S01_8946627	G/T	1	8946627	+	NA	NA	NA	NA	NA	NA	GG	GG	GG	GG	GG	GG	GG	GG	GG	GG	GG	GG	GG	TT	GT	GG	GG	GG	GG	GG	GG	GG	GG	GG	GG	GG	GG	GG	GG	GG	GG	GG	GG	GG	GG	GG	GG	GG	GG
S01_8946633	C/T	1	8946633	+	NA	NA	NA	NA	NA	NA	CC	CC	CC	CC	CC	CT	CC	CC	CC	CC	CC	CT	CC	CC	CT	CT	CC	CC	CC	CC	CC	CC	CC	CC	CC	CC	CC	CC	CC	CC	CC	CC	CC	CC	CC	CC	CC	CC	CC
S01_8946638	T/C	1	8946638	+	NA	NA	NA	NA	NA	NA	TT	TT	TT	TT	TT	TT	TT	TT	TT	TT	TT	CT	TT	TT	CT	CT	TT	TT	TT	TT	TT	TT	TT	TT	TT	TT	TT	TT	TT	TT	TT	TT	TT	TT	TT	TT	TT	TT	TT
S01_8946660	C/T	1	8946660	+	NA	NA	NA	NA	NA	NA	CC	CC	CC	CC	CC	CC	CC	CC	CC	CC	CC	CT	CC	CC	CT	CT	CC	CC	CC	CC	CC	CC	CC	CC	CC	CC	CC	CC	CC	CC	CC	CC	CC	CC	CC	CC	CC	CC	CC
S01_8946664	C/T	1	8946664	+	NA	NA	NA	NA	NA	NA	CC	CC	CC	CC	CC	CC	CC	CC	CC	CC	CC	CT	CC	CC	CT	CT	CC	CC	CC	CC	CC	CC	CC	CC	CC	CC	CC	CC	CC	CC	CC	CC	CC	CC	CC	CC	CC	CC	CC
S01_8946669	C/T	1	8946669	+	NA	NA	NA	NA	NA	NA	CC	CC	CC	CC	CC	CC	CC	CC	CC	CC	CC	CC	CC	TT	CT	CC	CC	CC	CC	CC	CC	CC	CC	CC	CC	CC	CC	CC	CC	CC	CC	CC	CC	CC	CC	CC	CC	CC	CC
S01_8946670	G/A	1	8946670	+	NA	NA	NA	NA	NA	NA	GA	GA	GA	GA	GA	GA	GA	GA	GA	GA	AA	GA	NN	GG	GG	GA	AA	AA	GA	GA	GA	AA	GA	GA	GA	AA	GA	AA	AA	GA	GA	GA	GA	GA	GA	AA	GA	GA	GA
S01_8946682	A/G	1	8946682	+	NA	NA	NA	NA	NA	NA	AA	AA	AA	AA	AA	AA	AA	AA	AA	AA	AA	AA	AA	GG	AG	AA	AA	AA	AA	AA	AA	AA	AA	AA	AA	AA	AA	AA	AA	AA	AA	AA	AA	AA	AA	AA	AA	AA	AA
S01_8970608	G/A	1	8970608	+	NA	NA	NA	NA	NA	NA	GG	GG	GG	GG	GG	GG	GG	GA	GG	GG	AA	GG	GG	GG	GG	GG	AA	AA	GA	GA	GA	AA	GA	GG	GA	GA	GA	AA	AA	GA	GA	GA	GA	GA	GA	AA	GA	GA	GA
S01_8970681	T/A	1	8970681	+	NA	NA	NA	NA	NA	NA	TA	TA	TA	TA	TA	TA	TA	TT	TA	TA	TT	TA	TA	TT	TT	TA	TT	TT	TT	TT	TT	TT	TT	TA	TT	TA	TT	TT	TT	TT	TT	TT	TT	TT	TT	TT	TT	TT	TT
S01_8971058	C/A	1	8971058	+	NA	NA	NA	NA	NA	NA	CC	CC	CC	CC	CC	CC	CC	CC	CC	CC	CC	CC	CC	CC	CC	CC	CC	CC	CC	CC	CC	CC	CC	CC	CC	CC	CC	CC	CC	CC	CC	CC	CC	CC	CC	CC	CC	CC	CC
S01_8971158	C/T	1	8971158	+	NA	NA	NA	NA	NA	NA	TT	TT	TT	TT	TT	TT	TT	CC	CT	CT	CC	CT	CT	CC	CC	CT	CC	CC	CC	CC	CC	CC	CC	CT	CC	CT	CC	CC	CC	CC	CC	CC	CC	CC	CC	CC	CC	CC	CC
S01_8971228	G/T	1	8971228	+	NA	NA	NA	NA	NA	NA	GT	GT	GT	GT	GT	GT	GT	GT	GT	GT	GG	GG	GG	GG	GG	GG	GG	GG	GG	GG	GG	GG	GG	GG	GG	GG	GG	GG	GG	GG	GG	GG	GG	GG	GG	GG	GG	GG	GG
S01_8971244	C/T	1	8971244	+	NA	NA	NA	NA	NA	NA	CT	CT	CT	CT	CT	CT	CT	CT	CT	CT	CC	CC	CC	CC	CC	CC	CC	CC	CC	CC	CC	CC	CC	CC	CC	CC	CC	CC	CC	CC	CC	CC	CC	CC	CC	CC	CC	CC	CC
S01_8984381	G/A	1	8984381	+	NA	NA	NA	NA	NA	NA	GG	GG	GG	GG	GG	GG	GG	GG	GG	GG	GG	GG	GG	AA	GA	GG	GG	GG	GG	GG	GG	GG	GG	GG	GG	GG	GG	GG	GG	GG	GG	GG	GG	GG	GG	GG	GG	GG	GG
S01_8984525	A/C	1	8984525	+	NA	NA	NA	NA	NA	NA	AC	AC	AC	AC	AC	AC	AC	CC	AC	AC	CC	AA	AA	AA	AA	AA	CC	CC	AC	AC	AC	CC	AC	AA	AC	AC	AC	CC	CC	AC	AC	AC	AC	AC	AC	CC	AC	AC	AC
S01_8991227	T/C	1	8991227	+	NA	NA	NA	NA	NA	NA	TT	TT	TT	TT	TT	TT	TT	TT	TT	TT	NN	CC	TC	TC	TT	TC	TC	TC	TC	TC	TC	TC	TC	TC	TC	TT	TC	TC	TC	TC	TC	TC	TC	TC	TC	TC	TC	TC	TC
S01_8991259	C/A	1	8991259	+	NA	NA	NA	NA	NA	NA	CC	CC	CC	CC	CC	CC	CC	CC	CC	CC	CC	AA	CA	CA	CC	CC	CA	CA	CA	CA	CA	CA	CA	CC	CA	CC	CA	NN	CA	CA	CA	CA	CA	CA	CA	CA	CA	CA	CA
S01_8991295	C/T	1	8991295	+	NA	NA	NA	NA	NA	NA	CT	CT	CT	CT	CT	CT	CT	CT	CT	CT	CC	CC	CC	CC	CC	CC	CC	CC	CC	CC	CC	CC	CC	CC	CC	CC	CC	CC	CC	CC	CC	CC	CC	CC	CC	CC	CC	CC	CC
S01_8991302	T/C	1	8991302	+	NA	NA	NA	NA	NA	NA	TC	TC	TC	TC	TC	TC	TC	TC	TC	TC	TT	TT	TC	TC	TC	TC	TT	TT	TC	TC	TC	TT	TC	TC	TC	TT	TC	TT	TT	TC	TC	TC	TC	TC	TC	TT	TC	TC	TC
S01_8991308	C/T	1	8991308	+	NA	NA	NA	NA	NA	NA	CC	CC	CC	CC	CC	CC	CC	CC	CC	CC	CC	CC	CC	CC	CC	CC	CC	CC	CC	CC	CC	CC	CC	CC	CC	CC	CC	CC	CC	CC	CC	CC	CC	CC	CC	CC	CC	CC	CC
S01_8991316	C/T	1	8991316	+	NA	NA	NA	NA	NA	NA	CC	CC	CC	CC	CC	CC	CC	CC	CC	CC	CC	CC	CT	CC	CC	CC	CC	CC	CT	CT	CT	CC	CT	CT	CT	CC	CT	CC	CC	CT	CT	CT	CT	CT	CT	CC	CT	CT	CT
S01_8991326	C/T	1	8991326	+	NA	NA	NA	NA	NA	NA	CC	CC	CC	CC	CC	CC	CC	CC	CC	CC	CC	CC	CT	CC	CC	CC	CC	CC	CT	CT	CT	CC	CT	CT	CT	CC	CT	CC	CC	CT	CT	CT	CT	CT	CT	CC	CT	CT	CT
S01_8991351	T/C	1	8991351	+	NA	NA	NA	NA	NA	NA	TC	NN	TC	TC	TC	TC	TC	TC	NN	TC	TT	TT	TT	TT	TT	TT	TT	TT	TT	TT	TT	TT	TT	TT	TT	TT	TT	TT	TT	TT	TT	TT	TT	TT	TT	TT	TT	TT	TT
S01_8991359	G/A	1	8991359	+	NA	NA	NA	NA	NA	NA	GA	NN	GA	GA	GA	GA	GA	GA	NN	GA	GG	AA	GA	GA	GG	GG	GA	GA	GA	GA	GA	GA	GA	GA	GA	GG	GA	GA	GA	GA	GA	GA	GA	GA	GA	GA	GA	GA	GA
S01_8991372	C/T	1	8991372	+	NA	NA	NA	NA	NA	NA	CC	CC	CC	CC	CC	CC	CC	CC	CC	CC	CC	TT	CT	CT	CC	CC	CT	CT	CT	CT	CT	CT	CT	CT	CT	CC	CT	CT	CT	CT	CT	CT	CT	CT	CT	CT	CT	CT	CT
S01_8991375	A/G	1	8991375	+	NA	NA	NA	NA	NA	NA	AA	AA	AA	AA	AA	AA	AA	AA	AA	AA	AA	AA	AA	AG	AG	AA	AA	AA	AA	AA	AA	AA	AA	AG	AA	AA	AA	AA	AA	AA	AA	AA	AA	AA	AA	AA	AA	AA	AA
S01_8991390	T/C	1	8991390	+	NA	NA	NA	NA	NA	NA	CT	CT	CT	CT	CT	CT	CT	CT	CT	CT	CC	TT	CT	CT	CT	CC	CT	CT	CT	CT	CT	CT	CT	CT	CT	CC	CT	CT	CT	CT	CT	CT	CT	CT	CT	CT	CT	CT	CT
S01_8991399	C/T	1	8991399	+	NA	NA	NA	NA	NA	NA	CC	CC	CC	CC	CC	CC	CC	CC	CC	CC	CC	TT	CT	CT	CT	CC	CT	CT	CT	CT	CT	CT	CT	CT	CT	CC	CT	CT	CT	NN	CT	CT	CT	CT	CT	CT	CT	CT	CT
S01_8991405	C/T	1	8991405	+	NA	NA	NA	NA	NA	NA	CC	CC	CC	CC	CC	CC	CC	CC	CC	CC	CC	TT	CT	CT	CC	CC	CT	CT	CT	CT	CT	CT	CT	CT	CT	CC	CT	CT	CT	CT	CT	CT	CT	CT	CT	CT	CT	CT	CT
S01_8991410	A/G	1	8991410	+	NA	NA	NA	NA	NA	NA	AA	AA	AA	AA	AA	AA	AA	AA	AA	AA	AA	AA	AA	AG	AG	AA	AA	AA	AA	AA	AA	AA	AA	AG	AA	AA	AA	AA	AA	AA	AA	AA	AA	AA	AA	AA	AA	AA	AA
S01_8991424	C/A	1	8991424	+	NA	NA	NA	NA	NA	NA	CC	CC	CC	CC	CC	CC	CC	CC	CC	CC	CC	AA	CA	CA	CC	CC	CA	CA	CA	CA	CA	CA	CA	CA	CA	CC	CA	CA	CA	CC	CA	CA	CA	CA	CA	CA	CA	CA	CA
S01_8991445	T/A	1	8991445	+	NA	NA	NA	NA	NA	NA	TT	TT	TT	TT	TT	TT	TT	TT	TT	TT	TT	TT	TT	TA	TA	TT	TT	TT	TT	TT	TT	TT	TT	TA	TT	TT	TT	TT	TT	TT	TT	TT	TT	TT	TT	TT	TT	TT	TT
S01_8991450	A/G	1	8991450	+	NA	NA	NA	NA	NA	NA	AG	AG	AG	AG	AG	AG	AG	AA	AG	AG	AA	AA	AG	AA	AA	AG	AA	AA	AA	AA	AA	AA	AA	AG	AA	AG	AA	AA	AA	AA	AA	AA	AA	AA	AA	AA	AA	AA	AA
S01_9009111	C/G	1	9009111	+	NA	NA	NA	NA	NA	NA	CG	CG	CG	CG	CG	CG	CG	CG	CG	CG	CC	CC	CC	CC	CC	CC	CC	CC	CC	CC	CC	CC	CC	CC	CC	CC	CC	CC	CC	CC	CC	CC	CC	CC	CC	CC	CC	CC	CC
S01_9009125	A/T	1	9009125	+	NA	NA	NA	NA	NA	NA	AA	NN	AA	AA	AA	AA	AA	AT	AA	AA	TT	AA	AA	AA	AA	AA	TT	TT	AT	AT	AT	TT	AT	AA	AT	AT	AT	TT	TT	AT	TT	AT	AT	AT	AT	TT	AT	AT	AT
S01_9009181	T/C	1	9009181	+	NA	NA	NA	NA	NA	NA	TT	TT	TT	TT	TT	TT	TT	TT	TT	TT	TT	TC	TT	TC	TC	TT	TT	TT	TT	TT	TT	TT	TT	TT	TT	TT	TT	TT	TT	TT	TT	TT	TT	TT	TT	TT	TT	TT	TT
S01_9009208	G/C	1	9009208	+	NA	NA	NA	NA	NA	NA	GC	NN	GC	GC	GC	GC	GC	CC	GC	GC	CC	GG	NN	GG	GG	GG	CC	CC	CC	CC	CC	CC	CC	GG	CC	GC	CC	CC	CC	CC	CC	CC	CC	CC	CC	CC	CC	CC	CC
S01_9009219	A/C	1	9009219	+	NA	NA	NA	NA	NA	NA	AA	AA	AA	AA	AA	AA	AA	AC	AA	AA	CC	AA	AA	AA	AA	AA	CC	CC	AC	AC	AC	CC	AC	AA	AC	AC	AC	CC	CC	AC	CC	AC	AC	AC	AC	CC	AC	AC	AC
S01_9009364	C/T	1	9009364	+	NA	NA	NA	NA	NA	NA	CC	CC	CC	CC	CC	CC	CC	CC	CC	CC	CC	CC	CC	CT	CC	CC	CC	CC	CC	CC	CC	CC	CC	CC	CC	CC	CC	CC	CC	CC	CC	CC	CC	CC	CC	CC	CC	CC	CC
S01_9009399	C/T	1	9009399	+	NA	NA	NA	NA	NA	NA	CC	CC	CC	CC	CC	CC	CC	CC	CC	CC	CC	CC	CC	CT	CC	CC	CC	CC	CC	CC	CC	CC	CC	CC	CC	CC	CC	CC	CC	CC	CC	CC	CC	CC	CC	CC	CC	CC	CC
S01_9009412	C/T	1	9009412	+	NA	NA	NA	NA	NA	NA	CC	CC	CC	CC	CC	CC	CC	CT	CC	CC	TT	CC	CC	CC	CC	CC	TT	TT	CT	CT	CT	TT	CT	CC	CT	CT	CT	TT	TT	CT	TT	CT	CT	CT	CT	TT	CT	CT	CT
S01_9009470	C/T	1	9009470	+	NA	NA	NA	NA	NA	NA	CC	CC	CC	CC	CC	CC	CC	CT	CC	CC	TT	CC	CC	CC	CC	CC	TT	TT	CT	CT	CT	TT	CT	CC	CT	CT	CT	TT	TT	CT	TT	CT	CT	CT	CT	TT	CT	CT	CT
S01_9009493	G/A	1	9009493	+	NA	NA	NA	NA	NA	NA	GG	GG	GG	GG	GG	GG	GG	GG	GG	GG	GG	GG	GG	GA	GG	GG	GG	GG	GG	GG	GG	GG	GG	GG	GG	GG	GG	GG	GG	GG	GG	GG	GG	GG	GG	GG	GG	GG	GG
S01_9009497	C/G	1	9009497	+	NA	NA	NA	NA	NA	NA	CC	CC	CC	CC	CC	CC	CC	CC	CC	CC	CC	GC	CC	CC	CC	CC	CC	CC	CC	CC	CC	CC	CC	GC	CC	CC	CC	CC	CC	CC	CC	CC	CC	CC	CC	CC	CC	CC	CC
S01_9023698	A/G	1	9023698	+	NA	NA	NA	NA	NA	NA	AA	AA	AA	AA	AA	AA	AA	AA	AA	AA	AA	GA	AA	AA	AA	AA	AA	AA	AA	AA	AA	AA	AA	GA	AA	AA	AA	AA	AA	AA	AA	AA	AA	AA	AA	AA	AA	AA	AA
S01_9023787	G/C	1	9023787	+	NA	NA	NA	NA	NA	NA	GG	GG	GG	GG	GG	GG	GG	GG	GG	GG	GG	NN	GG	GG	GG	GG	GG	GG	GG	GG	GG	GG	GG	CG	GG	GG	GG	GG	GG	GG	GG	GG	GG	GG	GG	GG	GG	GG	GG
S01_9023842	A/T	1	9023842	+	NA	NA	NA	NA	NA	NA	AA	AA	AA	AA	AA	AA	AA	AT	AA	AA	TT	AA	AA	AA	AA	AA	TT	TT	AT	AT	AT	TT	AT	AA	AT	AT	AT	TT	TT	AT	AT	AT	AT	AT	AT	TT	AT	AT	AT
S01_9023844	G/A	1	9023844	+	NA	NA	NA	NA	NA	NA	GG	GG	GG	GG	GG	GG	GG	GG	GG	GG	GG	AG	GG	GG	GG	GG	GG	GG	GG	GG	GG	GG	GG	AG	GG	GG	GG	GG	GG	GG	GG	GG	GG	GG	GG	GG	GG	GG	GG
S01_9192093	C/T	1	9192093	+	NA	NA	NA	NA	NA	NA	CC	NN	CC	CC	CC	CC	CC	CC	CC	CC	CC	NN	CC	NN	CC	CC	CC	CC	CC	CC	CC	CC	CC	CC	CC	CC	CC	CC	CC	CC	CC	CC	CC	CC	CC	CC	CC	CC	NN
S01_9192187	C/T	1	9192187	+	NA	NA	NA	NA	NA	NA	CC	NN	CC	CC	CC	CC	CC	CC	CC	CC	CC	NN	CC	CC	CC	CC	CC	CC	CC	CC	CC	CC	CC	NN	CC	CC	CC	CC	CC	CC	CC	CC	CC	CC	CC	CC	CC	CC	CC
S01_9192372	G/C	1	9192372	+	NA	NA	NA	NA	NA	NA	GG	NN	GG	GG	GG	GG	NN	GG	GG	GG	GG	NN	GG	GG	GG	GG	GG	GG	GG	GG	GG	GG	GG	GG	GG	GG	GG	GG	GG	GG	GG	GG	GG	GG	GG	GG	GG	GG	GG
S01_9192383	G/A	1	9192383	+	NA	NA	NA	NA	NA	NA	GG	NN	GG	GG	GG	GG	NN	GG	GG	GG	GG	NN	GG	GA	GG	GA	GG	GG	GG	GG	GG	GG	GG	GG	GG	GA	GG	GG	GG	GG	GG	GG	GG	GG	GG	GG	GG	GG	GG
S01_9192384	G/A	1	9192384	+	NA	NA	NA	NA	NA	NA	GG	NN	GG	GG	GG	GG	NN	GG	GG	GG	GG	NN	GG	GA	GG	GA	GG	GG	GG	GG	GG	GG	GG	GG	GG	GA	GG	GG	GG	GG	GG	GG	GG	GG	GG	GG	GG	GG	GG
S01_9192389	G/A	1	9192389	+	NA	NA	NA	NA	NA	NA	GG	NN	GG	GG	GG	GG	NN	GG	GG	GG	GG	NN	GG	GG	GG	GG	GG	GG	GG	GG	GG	GG	GG	GG	GG	GG	GG	GG	GG	GG	GG	GG	GG	GG	GG	GG	GG	GG	GG
S01_9192416	A/T	1	9192416	+	NA	NA	NA	NA	NA	NA	AA	NN	AA	AA	AA	AA	NN	AA	AA	AA	AA	NN	AA	AA	AA	AA	AA	AA	AA	AA	AA	AA	AA	AA	AA	AA	AA	AA	AA	AA	AA	NN	AA	AA	AA	AA	AA	AA	AA
S01_9192419	C/T	1	9192419	+	NA	NA	NA	NA	NA	NA	CC	NN	CC	CC	CC	CC	NN	CC	CC	CC	CC	NN	CC	CC	CC	CC	CC	CC	CC	CC	CC	CC	CC	CC	CC	CC	CC	CC	CC	CC	CC	CC	CC	CC	CC	CC	CC	CC	CC
S01_9192421	C/G	1	9192421	+	NA	NA	NA	NA	NA	NA	CC	NN	CC	CC	CC	CC	NN	GG	CC	CC	GG	NN	CC	CC	CC	CC	CG	CG	CG	CG	CC	CG	CG	CC	CG	CG	CG	CG	CG	CG	GG	CG	CC	CG	NN	CG	CG	CG	CG
S01_9192423	G/A	1	9192423	+	NA	NA	NA	NA	NA	NA	GG	NN	GG	GG	GG	GG	NN	AA	GG	GG	AA	NN	GG	GG	GG	GG	GA	GA	GA	GA	GG	GA	GA	GG	GA	GA	GA	GA	GA	GA	AA	GA	GG	GA	NN	GA	GA	GA	GA
S01_9208693	C/T	1	9208693	+	NA	NA	NA	NA	NA	NA	CC	CC	CC	CC	CC	CC	CC	TT	CC	CC	TT	CC	CC	CC	CC	CC	TT	TT	CT	CT	CT	TT	CT	CC	NN	CT	NN	TT	TT	NN	NN	CT	NN	NN	NN	TT	CT	CT	CT
S01_9208982	G/C	1	9208982	+	NA	NA	NA	NA	NA	NA	GG	GG	GG	GG	GG	GG	GG	CC	GG	GG	CC	GG	GG	GG	GG	GG	CC	CC	NN	GC	GC	NN	GC	GG	NN	GC	NN	CC	CC	NN	CC	GC	NN	NN	NN	CC	GC	GC	GC
S01_9626549	T/A	1	9626549	+	NA	NA	NA	NA	NA	NA	TT	AT	AT	TT	AT	TT	AT	TT	TT	AT	AA	TT	AT	AA	AT	AT	AA	AA	AT	AT	TT	AA	AT	AA	AT	AA	AT	AA	AA	AT	AT	AT	TT	AT	AT	AA	AT	AT	AT
S01_9626554	A/G	1	9626554	+	NA	NA	NA	NA	NA	NA	AA	GA	AA	AA	GA	AA	GA	AA	AA	GA	GG	AA	AA	GG	GA	GA	GG	GG	GA	GA	AA	GG	GA	GG	GA	GG	GA	GG	GG	AA	AA	GA	AA	GA	GA	GG	GA	AA	GA
S01_9626585	G/A	1	9626585	+	NA	NA	NA	NA	NA	NA	GG	NN	GG	GG	AG	NN	GG	GG	GG	NN	AA	NN	NN	AA	GG	AG	AA	NN	AG	GG	GG	AA	AG	AA	AG	AA	GG	AA	AA	GG	NN	AG	NN	GG	AG	AA	GG	GG	AG
S01_9848800	C/G	1	9848800	+	NA	NA	NA	NA	NA	NA	CC	CC	CC	CC	CC	CC	CC	CC	CC	CC	CC	CG	CC	CC	CC	CC	CC	CC	CC	CC	CC	CC	CC	CC	CC	CC	CC	CC	CC	CC	CC	CC	CC	CC	CC	CC	CC	CC	CC
S01_9848872	T/C	1	9848872	+	NA	NA	NA	NA	NA	NA	TC	NN	TC	TC	TC	TC	TC	NN	TC	TC	TT	TT	TT	CC	TC	TC	TT	TT	TT	TT	TT	TT	TT	CC	TT	TC	TT	TT	TT	TT	TT	TT	TT	TT	TT	TT	TT	TT	TT
S01_9933201	G/C	1	9933201	+	NA	NA	NA	NA	NA	NA	GC	GC	GC	GC	GC	GC	GC	GC	GC	GC	GG	GC	GC	GG	GG	GG	GG	GG	GC	GC	GC	GG	GC	GG	GC	GG	GC	GG	GG	GC	GC	GC	GC	GC	GG	GG	GC	GC	GC
S01_10373543	T/C	1	10373543	+	NA	NA	NA	NA	NA	NA	TC	TC	TC	TC	TC	TC	TC	TT	TC	TC	NN	TC	TC	CC	CC	CC	NN	NN	TT	TT	TT	NN	TT	CC	TT	CC	TT	NN	NN	TT	TT	TT	TT	TT	NN	NN	TT	TT	TT
S01_10373614	C/A	1	10373614	+	NA	NA	NA	NA	NA	NA	CC	CC	CC	CC	CC	CC	CC	CC	CC	CC	CC	CC	CC	CC	CC	CC	NN	NN	CC	CC	CC	NN	CC	CC	CC	CC	CC	CC	CC	CC	CC	CC	CC	CC	NN	NN	CC	CC	CC
S01_10373653	T/C	1	10373653	+	NA	NA	NA	NA	NA	NA	TT	TT	TT	TT	TT	TT	TT	TT	TT	TT	TT	NN	TT	TT	TC	TC	NN	NN	TT	TT	TT	NN	TT	TT	TT	TT	TT	TT	TT	TT	TT	TT	TT	TT	NN	NN	TT	TT	TT
S01_10373683	A/G	1	10373683	+	NA	NA	NA	NA	NA	NA	AA	AA	AA	AA	AA	AA	AA	AA	AA	AA	AA	AA	AG	AG	AA	AA	NN	NN	AA	AA	AA	NN	AA	AA	AA	AA	AA	AA	AA	AA	AA	AA	AA	AA	NN	NN	AA	AA	AA
S01_10410369	C/T	1	10410369	+	NA	NA	NA	NA	NA	NA	CC	CC	CT	CC	CT	CC	CT	CT	CT	CC	CC	CC	NN	CC	CC	CC	NN	NN	CT	NN	CC	NN	CT	CT	NN	CC	NN	CC	CC	CC	CC	CC	NN	CC	NN	NN	CC	CT	CT
S01_10410380	A/G	1	10410380	+	NA	NA	NA	NA	NA	NA	AA	AA	AA	AA	AA	AA	AA	AA	AA	AA	NN	AA	AA	AA	AA	AA	NN	NN	AG	AA	AA	NN	AG	AA	NN	AA	NN	NN	NN	AA	AA	AA	AA	AA	NN	NN	AA	AG	AG
S01_10410381	A/G	1	10410381	+	NA	NA	NA	NA	NA	NA	AA	AA	AG	AA	AG	AA	AG	AG	AG	AA	AA	AA	AA	AA	AA	AA	AA	AA	AA	AA	AA	AA	AA	AG	AA	AA	AA	AA	AA	AA	AA	AA	AA	AA	AA	AA	AA	AA	AA
S01_10410434	C/T	1	10410434	+	NA	NA	NA	NA	NA	NA	CT	NN	CT	CT	CT	CT	CT	CC	CT	CT	CC	CC	CC	CT	CT	CT	CC	CC	CC	CC	CC	CC	CC	CT	CC	CC	CC	CC	CC	CC	CC	CC	CC	CC	CC	CC	CC	CC	CC
S01_10410439	T/C	1	10410439	+	NA	NA	NA	NA	NA	NA	TT	TT	TC	TT	TC	TT	TC	TC	TC	TT	TT	TT	TT	TT	TT	TT	TT	TT	TT	TT	TT	TT	TT	TT	TT	TT	TT	TT	TT	TT	TT	TT	TT	TT	TT	TT	TT	TT	TT
S01_10414497	G/A	1	10414497	+	NA	NA	NA	NA	NA	NA	GA	NN	GA	GA	GA	GA	GA	GG	GA	GA	GG	GG	GG	GA	GA	GA	NN	NN	GG	GG	GG	NN	GG	GA	GG	GG	GG	NN	NN	GG	GG	GG	GG	GG	NN	NN	GG	GG	GG
S01_10414536	G/A	1	10414536	+	NA	NA	NA	NA	NA	NA	GG	GG	GG	GG	GG	GG	GG	GG	GG	GG	GG	GG	GG	GG	GG	GG	NN	NN	GG	GG	GG	NN	GG	GA	GG	AA	GG	NN	GG	GG	GG	GG	GG	GG	NN	NN	GG	GG	GG
S01_10414556	A/G	1	10414556	+	NA	NA	NA	NA	NA	NA	AA	AA	AA	AA	AA	AA	AA	AA	AA	AA	AA	NN	AA	AA	AG	AG	NN	NN	AA	AA	AA	NN	AA	AA	AA	AA	AA	AA	AA	AA	AA	AA	AA	AA	AA	NN	AA	AA	AA
S01_10414561	T/C	1	10414561	+	NA	NA	NA	NA	NA	NA	TC	NN	TC	TC	TC	TC	TC	TT	TC	TC	TT	TT	TT	TC	TC	TC	NN	NN	TT	TT	TT	NN	TT	TC	TT	TT	TT	NN	NN	TT	TT	TT	TT	TT	NN	NN	TT	TT	TT
S01_10414568	C/T	1	10414568	+	NA	NA	NA	NA	NA	NA	CC	CC	CC	CC	CC	CC	CC	CC	CC	CC	CC	CC	CC	CC	CC	CC	NN	NN	CC	CC	CC	NN	CC	CT	CC	TT	CC	NN	CC	CC	CC	CC	CC	CC	NN	NN	CC	CC	CC
S01_10414603	A/C	1	10414603	+	NA	NA	NA	NA	NA	NA	AC	NN	AC	AC	AC	AC	AC	AA	AC	AC	AA	NN	AA	AC	CC	CC	NN	NN	AA	AA	AA	NN	AA	CC	AA	CC	AA	NN	NN	AA	AA	AA	AA	AA	NN	NN	AA	AA	AA
S01_10830252	T/C	1	10830252	+	NA	NA	NA	NA	NA	NA	TT	TT	TT	TT	TT	TT	TT	TT	TT	TT	CC	NN	TT	TT	TT	TT	TT	TC	TT	TT	TC	TC	TC	TC	TC	TT	TT	TC	TT	TC	TC	TT	TT	TC	TT	TC	TT	NN	TC
S01_10830420	G/A	1	10830420	+	NA	NA	NA	NA	NA	NA	GA	GA	GA	GA	GA	GA	GA	GG	GA	GA	GG	NN	GA	GA	GG	GA	GA	GG	GA	GA	GG	GA	GA	GA	GG	GG	GG	GG	GG	GG	GG	GG	NN	GA	GG	GG	GG	GG	GG
S01_10830427	T/G	1	10830427	+	NA	NA	NA	NA	NA	NA	TG	TT	TG	TG	TG	TG	TG	TT	TT	TG	TT	NN	TT	TT	TT	TT	TT	TT	TT	TT	TT	TT	TT	TT	TT	TT	TT	TT	TT	TT	TT	TT	TT	TT	TT	TT	TT	TT	TT
S01_10830432	G/A	1	10830432	+	NA	NA	NA	NA	NA	NA	AG	GG	AG	AG	AG	AG	AG	AG	AG	GG	AA	NN	AG	GG	AG	GG	GG	AG	AG	AG	AG	AG	AG	AG	AG	GG	AG	AG	GG	AG	AG	AG	AA	AG	GG	AG	AG	AG	AG
S01_10830439	G/A	1	10830439	+	NA	NA	NA	NA	NA	NA	GG	GG	GG	GG	GG	GG	GG	GG	GG	GG	AA	NN	GG	GG	GG	GG	GG	GA	NN	GG	GA	GA	GA	GA	GA	GG	GG	GA	GG	GA	GA	GG	GG	GA	GG	GA	GG	NN	GA
S01_10830491	C/T	1	10830491	+	NA	NA	NA	NA	NA	NA	CT	NN	CT	CT	CT	CT	CT	CC	CC	CT	CC	NN	CC	CC	CC	CC	CC	CC	CC	CC	CC	CC	CC	CC	CC	CC	CC	CC	CC	CC	CC	CC	CC	CC	CC	CC	CC	CC	CC
S01_11250365	A/G	1	11250365	+	NA	NA	NA	NA	NA	NA	AA	AA	AA	AA	AA	AA	AA	AA	AA	AA	AA	AA	AA	AA	AA	AA	AA	AA	AA	AA	AA	AA	AA	AG	AA	AA	AA	AA	AA	AA	AA	AA	AA	AA	AA	AA	AA	AA	AA
S01_11250389	G/C	1	11250389	+	NA	NA	NA	NA	NA	NA	GG	GG	GG	GG	GG	GG	GG	GG	GG	GG	GG	GG	GG	GC	GG	GG	GG	GG	GG	GG	GG	GG	GG	GG	GG	GG	GG	GG	GG	GG	GG	GG	GG	GG	GG	GG	GG	GG	GG
S01_11250391	G/A	1	11250391	+	NA	NA	NA	NA	NA	NA	GA	GA	GA	GA	GA	GA	GA	GG	GA	GA	GG	NN	GG	AA	GA	GA	GG	GG	GG	GG	GG	GG	GG	GA	GG	GG	GG	GG	GG	GG	GG	GG	GG	GG	GG	GG	GG	GG	GG
S01_11250408	G/A	1	11250408	+	NA	NA	NA	NA	NA	NA	GG	GG	GG	GG	GG	GG	GG	GG	GG	GG	GG	GG	GG	GA	GG	GG	GG	GG	GG	GG	GG	GG	GG	GG	GG	GG	GG	GG	GG	GG	GG	GG	GG	GG	GG	GG	GG	GG	GG
S01_11250411	G/C	1	11250411	+	NA	NA	NA	NA	NA	NA	GG	GG	GG	GG	GG	GG	GG	GG	GG	GG	GG	GG	GG	GG	GG	GG	GG	GG	GG	GG	GG	GG	GG	GC	GG	GG	GG	GG	GG	GG	GG	GG	GG	GG	GG	GG	GG	GG	GG
S01_11313520	C/A	1	11313520	+	NA	NA	NA	NA	NA	NA	CC	CC	CC	CC	CC	CC	CC	CA	CC	CC	AA	NN	CC	CC	CC	CC	AA	AA	CA	CA	NN	NN	CA	CC	NN	NN	CA	AA	AA	CA	NN	CA	NN	CA	NN	AA	CA	CA	CA
S01_11313522	C/T	1	11313522	+	NA	NA	NA	NA	NA	NA	CC	CC	CC	CC	CC	CC	CC	CT	CC	CC	TT	NN	CC	CC	CC	CC	TT	TT	CT	CT	NN	NN	CT	CC	NN	NN	CT	TT	TT	CT	NN	CT	NN	CT	NN	TT	CT	CT	CT
S01_11336744	C/T	1	11336744	+	NA	NA	NA	NA	NA	NA	CC	CC	CC	CC	CC	CC	CC	CC	CC	CC	CC	NN	CC	CT	NN	NN	CC	CC	CC	CC	CC	CC	CC	CC	CC	CC	CC	CC	CC	CC	CC	CC	CC	CC	CC	CC	CC	CC	CC
S01_11336778	C/T	1	11336778	+	NA	NA	NA	NA	NA	NA	CC	CC	CC	CC	CC	CC	CC	CC	CC	CC	CC	NN	CC	CT	NN	NN	CC	CC	CC	CC	CC	CC	CC	CC	CC	CC	CC	CC	CC	CC	CC	CC	CC	CC	CC	CC	CC	CC	CC
S01_11783613	C/T	1	11783613	+	NA	NA	NA	NA	NA	NA	CT	CT	CT	CT	CT	CT	CT	CT	CT	CT	TT	CT	CC	TT	TT	TT	TT	TT	CT	CT	CT	TT	CT	TT	CT	TT	CT	TT	TT	CT	CT	CT	CT	CT	TT	TT	CT	CT	CT
S01_11783691	C/A	1	11783691	+	NA	NA	NA	NA	NA	NA	CC	CC	CC	CC	CC	CC	CC	CA	CC	CC	AA	CC	CC	CC	CA	CA	AA	AA	CA	CA	CA	AA	CA	CC	CA	AA	CA	AA	AA	CA	CA	CA	CA	CA	AA	AA	CA	CA	CA
S01_11783839	A/G	1	11783839	+	NA	NA	NA	NA	NA	NA	AA	AA	AA	AA	AA	AA	AA	AA	AA	AA	AA	AA	AA	AA	AA	AA	AA	AA	AA	AA	AA	AA	AA	AA	AA	AA	AA	AA	AA	AA	AA	AA	AA	AA	AA	AA	AA	AA	AA
S01_11783842	G/A	1	11783842	+	NA	NA	NA	NA	NA	NA	GG	GG	GG	GG	GG	GG	GG	GA	GG	GG	AA	GG	GG	GG	GA	GA	AA	AA	GA	GA	GA	AA	GA	GG	GA	AA	GA	AA	AA	GA	GA	GA	GA	GA	AA	AA	GA	GA	GA
S01_11783860	C/T	1	11783860	+	NA	NA	NA	NA	NA	NA	CC	CC	CC	CC	CC	CC	CC	CT	CC	CC	TT	CC	CC	CC	CT	CT	TT	TT	CT	CT	CT	TT	CT	CC	CT	TT	CT	TT	TT	CT	CT	CT	CT	CT	TT	TT	CT	CT	CT
S01_11783881	G/A	1	11783881	+	NA	NA	NA	NA	NA	NA	AG	AG	AG	AG	AG	AG	AG	AG	AG	AG	GG	AG	AA	GG	GG	GG	GG	GG	AG	AG	AG	GG	AG	GG	AG	GG	AG	GG	GG	AG	AG	AG	AG	AG	GG	GG	AG	AG	AG
S01_11783886	G/A	1	11783886	+	NA	NA	NA	NA	NA	NA	AG	AG	AG	AG	AG	AG	AG	AG	AG	AG	GG	AG	AA	GG	GG	GG	GG	GG	AG	AG	AG	GG	AG	GG	AG	GG	AG	GG	GG	AG	AG	AG	AG	AG	GG	GG	AG	AG	AG
S01_11783893	C/T	1	11783893	+	NA	NA	NA	NA	NA	NA	CC	CC	CC	CC	CC	CC	CC	CC	CC	CC	CC	CC	CC	CC	CC	CC	CC	CC	CC	CC	CC	CC	CC	CC	CC	CC	CC	CC	CC	CC	CC	CC	CC	CC	CC	CC	CC	CC	CC
S01_11783907	T/C	1	11783907	+	NA	NA	NA	NA	NA	NA	TC	TC	TC	TC	TC	TC	TC	TC	TC	TC	CC	TC	TT	CC	CC	CC	CC	CC	TC	TC	TC	CC	TC	CC	TC	CC	TC	CC	CC	TC	TC	TC	TC	TC	CC	CC	TC	TC	TC
S01_11783909	G/A	1	11783909	+	NA	NA	NA	NA	NA	NA	AG	AG	AG	AG	AG	AG	AG	AG	AG	AG	GG	AG	AA	GG	GG	GG	GG	GG	AG	AG	AG	GG	AG	GG	AG	GG	AG	GG	GG	AG	AG	AG	AG	AG	GG	GG	AG	AG	AG
S01_11783910	C/T	1	11783910	+	NA	NA	NA	NA	NA	NA	TC	TC	TC	TC	TC	TC	TC	TC	TC	TC	CC	TC	TT	CC	CC	CC	CC	CC	TC	TC	TC	CC	TC	CC	TC	CC	TC	CC	CC	TC	TC	TC	TC	TC	CC	CC	TC	TC	TC
S01_11783961	A/G	1	11783961	+	NA	NA	NA	NA	NA	NA	AA	AA	AA	AA	AA	AA	AA	AG	AA	AA	GG	AA	AA	AA	AG	AG	GG	GG	AG	AG	AG	GG	AG	AA	AG	GG	AG	GG	GG	AG	AG	AG	AG	AG	GG	GG	AG	AG	AG
S01_12152570	C/T	1	12152570	+	NA	NA	NA	NA	NA	NA	CC	CC	CC	CC	CC	CC	CC	CC	CC	CC	NN	NN	CT	CC	NN	NN	NN	NN	CC	CC	CC	NN	CC	CC	CC	NN	CC	CC	NN	CC	CC	CC	CC	CC	NN	NN	CC	CC	CC
S01_12152578	G/A	1	12152578	+	NA	NA	NA	NA	NA	NA	GG	GG	GG	GG	GG	GG	GG	GG	GG	GG	NN	NN	GG	GG	NN	NN	NN	NN	GG	GG	GG	NN	GG	GG	GG	NN	GG	GG	NN	GG	GG	GG	GG	GG	NN	NN	GG	GG	GG
S01_12152590	C/A	1	12152590	+	NA	NA	NA	NA	NA	NA	CC	CC	CC	CC	CC	CC	CC	CC	CC	CC	NN	NN	CC	AA	NN	NN	NN	NN	CC	CC	CC	NN	CC	AA	CC	NN	CC	CC	NN	CC	CC	CC	CC	CC	NN	NN	CC	CC	CC
S01_12152675	G/A	1	12152675	+	NA	NA	NA	NA	NA	NA	GG	GG	GG	GG	GG	GG	GG	GG	GG	GG	NN	NN	GG	GG	NN	NN	NN	NN	GG	GG	GG	NN	GG	GG	GG	NN	GG	GG	NN	GG	GG	GG	GG	GG	NN	NN	GG	GG	GG
S01_12152676	C/T	1	12152676	+	NA	NA	NA	NA	NA	NA	CC	CC	CC	CC	CC	CC	CC	CC	CC	CC	NN	NN	CC	TT	NN	NN	NN	NN	CC	CC	CC	NN	CC	TT	CC	NN	CC	CC	NN	CC	CC	CC	CC	CC	NN	NN	CC	CC	CC
S01_12152823	A/G	1	12152823	+	NA	NA	NA	NA	NA	NA	AA	AA	AA	AA	AA	AA	AA	AA	AA	AA	NN	NN	AA	AA	NN	NN	NN	NN	AA	AA	AA	NN	AA	AA	AA	NN	AA	AA	NN	AA	AA	AA	AA	AA	NN	NN	AA	AA	AA
S01_12173306	C/T	1	12173306	+	NA	NA	NA	NA	NA	NA	CC	CC	CC	CC	CC	CC	CC	CC	CC	CC	CC	NN	NN	CC	CC	CC	CC	CC	CC	CC	CC	CC	CC	CC	CC	CC	CC	CC	CC	CC	NN	CC	NN	CC	CC	CC	CC	CC	CC
S01_12173354	C/A	1	12173354	+	NA	NA	NA	NA	NA	NA	CC	CC	CC	CC	CC	CC	CC	CC	CC	CC	CC	NN	NN	CC	CC	CC	CC	CC	CC	CC	CC	CC	CC	CC	CC	CC	CC	CC	CC	CC	NN	CC	NN	CC	CC	CC	CC	CC	CC
S01_12173678	C/T	1	12173678	+	NA	NA	NA	NA	NA	NA	CC	CC	CC	CC	CC	CC	CC	CC	CC	CC	CC	NN	NN	CC	CT	CT	CC	CC	CC	CC	CC	CC	CC	CC	CC	CC	CC	CC	CC	CC	NN	CC	NN	CC	CC	CC	CC	CC	CC
S01_12173691	C/T	1	12173691	+	NA	NA	NA	NA	NA	NA	CC	CC	CC	CC	CC	CC	CC	CT	CC	CC	TT	NN	NN	CC	CC	CC	TT	TT	CT	CT	NN	TT	CT	CC	CT	TT	CT	TT	TT	CT	NN	CT	NN	TT	TT	TT	NN	CT	NN
S01_12176559	A/G	1	12176559	+	NA	NA	NA	NA	NA	NA	AA	AA	AA	AA	AA	AA	AA	AA	AA	AA	AA	NN	AA	AA	AA	AA	AA	AA	AA	AA	AA	AA	AA	AA	AA	AA	AA	AA	AA	AA	AA	AA	AA	AA	AA	AA	AA	AA	AA
S01_12176561	C/T	1	12176561	+	NA	NA	NA	NA	NA	NA	CC	CC	CC	CC	CC	CC	CC	CC	CC	CC	CC	NN	CC	CC	CC	CC	CC	CC	CC	CC	CC	CC	CC	CC	CC	CC	CC	CC	CC	CC	CC	CC	CC	CC	CC	CC	CC	CC	CC
S01_12176568	G/A	1	12176568	+	NA	NA	NA	NA	NA	NA	GG	GG	GG	GG	GG	GG	GG	GG	GG	GG	GG	NN	GG	GG	GG	GG	GG	GG	GG	GG	GG	GG	GG	GG	GG	GG	GG	GG	GG	GG	GG	GG	GG	GG	GG	GG	GG	GG	GG
S01_12176577	G/A	1	12176577	+	NA	NA	NA	NA	NA	NA	GG	GG	GG	GG	GG	GG	GG	GG	GG	GG	GG	NN	GA	GG	GG	GG	GG	GG	GG	GG	GG	GG	GG	GG	GG	GG	GG	GG	GG	GG	GG	GG	GG	GG	GG	GG	GG	GG	GG
S01_12176588	G/A	1	12176588	+	NA	NA	NA	NA	NA	NA	GG	GG	GG	GG	GG	GG	GG	GA	GG	GG	AA	NN	GA	GG	GG	GG	AA	AA	GA	GA	GA	AA	GA	NN	GA	AA	GA	AA	AA	GA	GA	GA	NN	GA	AA	AA	GA	GA	GA
S01_12176596	G/A	1	12176596	+	NA	NA	NA	NA	NA	NA	GG	GG	GG	GG	GG	GG	GG	GG	GG	GG	GG	NN	GG	GG	GG	GG	GG	GG	GG	GG	GG	GG	GG	GG	GG	GG	GG	GG	GG	GG	GG	GG	GG	GG	GG	GG	GG	GG	GG
S01_12176598	C/T	1	12176598	+	NA	NA	NA	NA	NA	NA	CC	CC	CC	CC	CC	CC	CC	CC	CC	CC	CC	NN	CT	CC	CC	CC	CC	CC	CC	CC	CC	CC	CC	CC	CC	CC	CC	CC	CC	CC	CC	CC	CC	CC	CC	CC	CC	CC	CC
S01_12176602	G/C	1	12176602	+	NA	NA	NA	NA	NA	NA	GG	GG	GG	GG	GG	GG	GG	GG	GG	GG	GG	NN	GG	GG	GG	GG	GG	GG	GG	GG	GG	GG	GG	GG	GG	GG	GG	GG	GG	GG	GG	GG	GG	GG	GG	GG	GG	GG	GG
S01_12176661	C/T	1	12176661	+	NA	NA	NA	NA	NA	NA	CC	CC	CC	CC	CC	CC	CC	CC	CC	CC	CC	NN	CC	CC	CC	CC	CC	CC	CC	CC	CC	CC	CC	CC	CC	CC	CC	CC	CC	CC	CC	CC	CC	CC	CC	CC	CC	CC	CC
S01_12176671	T/G	1	12176671	+	NA	NA	NA	NA	NA	NA	TT	TT	TT	TT	TT	TT	TT	TT	TT	TT	TT	NN	TT	GG	TT	TT	TT	TT	TT	TT	TT	TT	TT	GG	TT	TT	TT	TT	TT	TT	TT	TT	TT	TT	TT	TT	TT	TT	TT
S01_12176744	T/C	1	12176744	+	NA	NA	NA	NA	NA	NA	TT	TT	TT	TT	TT	TT	TT	TT	TT	TT	TT	NN	TC	TT	TT	TT	TT	TT	TT	TT	TT	TT	TT	TT	TT	TT	TT	TT	TT	TT	TT	TT	TT	TT	TT	TT	TT	TT	TT
S01_12176745	G/A	1	12176745	+	NA	NA	NA	NA	NA	NA	GG	GG	GG	GG	GG	GG	GG	GG	GG	GG	GG	NN	GG	GG	GG	GG	GG	GG	GG	GG	GG	GG	GG	GG	GG	GG	GG	GG	GG	GG	GG	GG	GG	GG	GG	GG	GG	GG	GG
S01_12176758	C/T	1	12176758	+	NA	NA	NA	NA	NA	NA	CC	CC	CC	CC	CC	CC	CC	CC	CC	CC	CC	NN	CT	CC	CC	CC	CC	CC	CC	CC	CC	CC	CC	CC	CC	CC	CC	CC	CC	CC	CC	CC	CC	CC	CC	CC	CC	CC	CC
S01_12176818	T/A	1	12176818	+	NA	NA	NA	NA	NA	NA	TT	TT	TT	TT	TT	TT	TT	TT	TT	TT	TT	NN	NN	TT	TT	TT	TT	TT	TT	TT	TT	TT	TT	TT	TT	TT	TT	TT	TT	TT	TT	TT	NN	TT	NN	TT	TT	TT	TT
S01_12176871	T/A	1	12176871	+	NA	NA	NA	NA	NA	NA	TT	TT	TT	TT	TT	TT	TT	TA	TT	TT	AA	NN	NN	TT	TT	TT	AA	AA	TA	TA	NN	AA	TA	TT	TA	AA	NN	AA	AA	TA	NN	TA	NN	TA	NN	AA	TA	NN	TA
S01_12183620	A/G	1	12183620	+	NA	NA	NA	NA	NA	NA	AA	AA	AA	AA	AA	AA	AA	AA	AA	AA	AA	AA	NN	NN	GG	AG	AA	AA	AA	AA	AA	AA	AA	AG	AA	AA	AA	AA	AA	AA	AA	AA	AA	AA	AA	AA	AA	AA	AA
S01_12183644	G/A	1	12183644	+	NA	NA	NA	NA	NA	NA	GG	GG	GG	GG	GG	GG	GG	GG	GG	GG	GG	GG	NN	GG	GG	GG	GG	GG	GG	GG	GG	GG	GG	GG	GG	GG	GG	GG	GG	NN	GG	GG	GG	GG	GG	GG	GG	GG	GG
S01_12183656	G/C	1	12183656	+	NA	NA	NA	NA	NA	NA	GG	GG	GG	GG	GG	GG	GG	GG	GG	GG	GG	GG	NN	GC	CC	GC	GG	GG	GG	GG	GG	GG	GG	GC	GG	GG	GG	GG	GG	NN	GG	GG	GG	GG	GG	GG	GG	GG	GG
S01_12183907	G/A	1	12183907	+	NA	NA	NA	NA	NA	NA	GG	GG	GG	GG	GG	GG	GG	GG	GG	GG	GG	GG	NN	GA	AA	GA	GG	GG	GG	GG	GG	GG	GG	GA	GG	GG	GG	GG	GG	GG	GG	GG	GG	GG	GG	GG	GG	GG	GG
S01_12183926	T/G	1	12183926	+	NA	NA	NA	NA	NA	NA	TT	TT	TT	TT	TT	TT	TT	TT	TT	TT	TT	TT	NN	TG	GG	TG	TT	TT	TT	TT	TT	TT	TT	TG	TT	TT	TT	TT	TT	TT	TT	TT	TT	TT	TT	TT	TT	TT	TT
S01_12242348	G/A	1	12242348	+	NA	NA	NA	NA	NA	NA	GG	GG	GG	GG	GG	GG	GG	GG	GG	GG	GG	NN	GG	GG	NN	GG	GG	GG	GG	GG	GG	GG	GG	GG	GG	GG	GG	GG	GG	GG	GG	GG	NN	GG	GG	GG	GG	GG	GG
S01_12242422	G/A	1	12242422	+	NA	NA	NA	NA	NA	NA	GG	GG	GG	GG	GG	GG	GG	GG	GG	GG	GG	NN	GG	AA	NN	GG	GG	GG	GG	GG	GG	GG	GG	AA	GG	GG	GG	GG	GG	GG	GG	GG	NN	GG	NN	GG	GG	GG	GG
S01_12242538	T/C	1	12242538	+	NA	NA	NA	NA	NA	NA	TT	TT	TT	TT	TT	TT	TT	TT	TT	TT	TT	NN	TT	CC	NN	TT	TT	TT	TT	TT	TT	TT	TT	CC	TT	TT	TT	TT	TT	TT	TT	TT	NN	TT	TT	TT	TT	TT	TT
S01_12276520	G/A	1	12276520	+	NA	NA	NA	NA	NA	NA	GG	GG	GG	GG	GG	GG	GG	GG	GG	GG	GG	GG	GG	AA	GG	GG	GG	GG	GG	GG	GG	GG	GG	AA	GG	GG	GG	GG	GG	GG	GG	GG	GG	GG	GG	GG	GG	GG	GG
S01_12276559	A/G	1	12276559	+	NA	NA	NA	NA	NA	NA	AA	AA	AA	AA	AA	AA	AA	AA	AA	AA	AA	AA	AA	GG	AA	AA	AA	AA	AA	AA	AA	AA	AA	GG	AA	AA	AA	AA	AA	AA	AA	AA	AA	AA	AA	AA	AA	AA	AA
S01_12276706	T/C	1	12276706	+	NA	NA	NA	NA	NA	NA	TT	TT	TT	TT	TT	TT	TT	TT	TT	TT	TT	NN	NN	TT	NN	TT	TT	TT	TT	TT	TT	TT	TT	TT	TT	TT	TT	TT	TT	TT	TT	TT	TT	TT	TT	TT	TT	TT	TT
S01_12276718	C/G	1	12276718	+	NA	NA	NA	NA	NA	NA	CC	CC	CC	CC	CC	CC	CC	CC	CC	CC	CC	NN	CC	CC	NN	CC	CC	CC	CC	CC	CC	CC	CC	CC	CC	CC	CC	CC	CC	CC	CC	CC	CC	CC	CC	CC	CC	CC	CC
S01_12276976	G/A	1	12276976	+	NA	NA	NA	NA	NA	NA	GG	GG	GG	GG	GG	GG	GG	GG	GG	GG	GG	NN	GG	GG	NN	GG	GG	GG	GG	GG	GG	GG	GG	GG	GG	GG	GG	GG	GG	GG	GG	GG	GG	GG	GG	GG	GG	GG	GG
S01_12326147	T/G	1	12326147	+	NA	NA	NA	NA	NA	NA	TT	TT	TT	TT	TT	TT	TT	TT	TT	TT	TT	TT	TT	TT	NN	TT	TT	TT	TT	TT	TT	TT	TT	TT	TT	TT	TT	TT	TT	TT	TT	TT	TT	TT	TT	TT	TT	TT	TT
S01_12326174	C/T	1	12326174	+	NA	NA	NA	NA	NA	NA	CC	CC	CC	CC	CC	CC	CC	CC	CC	CC	CC	CC	CC	TT	NN	CC	CC	CC	CC	CC	CC	CC	CC	TT	CC	CC	CC	CC	CC	CC	CC	CC	CC	CC	CC	CC	CC	CC	CC
S01_12326253	G/A	1	12326253	+	NA	NA	NA	NA	NA	NA	GG	GG	GG	GG	GG	GG	GG	GG	GG	GG	GG	GG	GG	GG	NN	GG	GG	GG	GG	GG	GG	GG	GG	GG	GG	GG	GG	GG	GG	GG	GG	GG	GG	GG	GG	GG	GG	GG	GG
S01_12326286	G/A	1	12326286	+	NA	NA	NA	NA	NA	NA	GG	GG	GG	GG	GG	GG	GG	GG	GG	GG	GG	GG	GA	GG	NN	GG	GG	GG	GG	GG	GG	GG	GG	GG	GG	GG	GG	GG	GG	GG	GG	GG	GG	GG	GG	GG	GG	GG	GG
S01_12326321	G/T	1	12326321	+	NA	NA	NA	NA	NA	NA	GG	GG	GG	GG	GG	GG	GG	GG	GG	GG	GG	GG	GG	TT	NN	GG	GG	GG	GG	GG	GG	GG	GG	TT	GG	GG	GG	GG	GG	GG	GG	GG	GG	GG	GG	GG	GG	GG	GG
S01_12326338	G/A	1	12326338	+	NA	NA	NA	NA	NA	NA	GG	GG	GG	GG	GG	GG	GG	GG	GG	GG	GG	GG	GG	AA	NN	GG	GG	GG	GG	GG	GG	GG	GG	AA	GG	GG	GG	GG	GG	GG	GG	GG	GG	GG	GG	GG	GG	GG	GG
S01_12326370	C/T	1	12326370	+	NA	NA	NA	NA	NA	NA	CC	CC	CC	CC	CC	CC	CC	CT	CC	CC	TT	CC	CC	CC	NN	CC	TT	TT	CT	CT	CT	TT	CT	CC	CT	TT	CT	TT	TT	CT	CT	CT	CT	CT	TT	TT	CT	CT	CT
S01_12326391	T/C	1	12326391	+	NA	NA	NA	NA	NA	NA	TT	TT	TT	TT	TT	TT	TT	TT	TT	TT	TT	TT	TT	CC	NN	TT	TT	TT	TT	TT	TT	TT	TT	CC	TT	TT	TT	TT	TT	TT	TT	TT	TT	TT	TT	TT	TT	TT	TT
S01_12327734	T/A	1	12327734	+	NA	NA	NA	NA	NA	NA	TT	TT	TT	TT	TT	TT	TT	TT	TT	TT	TT	TT	TT	TT	TT	TT	TT	TT	TT	TT	TT	TT	TT	TT	TT	TT	TT	TT	TT	TT	TT	TT	TT	TT	TT	TT	TT	TT	TT
S01_12327736	G/A	1	12327736	+	NA	NA	NA	NA	NA	NA	GG	GG	GG	GG	GG	GG	GG	GG	GG	GG	GG	GG	GG	GG	GG	GG	GG	GG	GG	GG	GG	GG	GG	GG	GG	GG	GG	GG	GG	GG	GG	GG	GG	GG	GG	GG	GG	GG	GG
S01_12354693	T/C	1	12354693	+	NA	NA	NA	NA	NA	NA	TT	TT	TT	TT	TT	TT	TT	TT	TT	TT	TT	TC	TT	CC	CC	TC	TT	TT	TT	TT	TT	TT	TT	CC	TT	TT	TT	TT	TT	TT	TT	TT	TT	TT	TT	TT	TT	TT	TT
S01_12354736	C/T	1	12354736	+	NA	NA	NA	NA	NA	NA	CC	CC	CC	CC	CC	CC	CC	CC	CC	CC	CC	CT	CC	TT	TT	CT	CC	CC	CC	CC	CC	CC	CC	TT	CC	CC	CC	CC	CC	CC	CC	CC	CC	CC	CC	CC	CC	CC	CC
S01_12354864	A/C	1	12354864	+	NA	NA	NA	NA	NA	NA	AA	AA	AA	AA	AA	AA	AA	AA	AA	AA	AA	AA	AA	AA	AA	AA	AA	AA	AA	AA	AA	AA	AA	AA	AA	AA	AA	AA	AA	AA	AA	AA	AA	AA	AA	AA	AA	AA	AA
S01_12435067	T/A	1	12435067	+	NA	NA	NA	NA	NA	NA	TT	TT	TT	TT	TT	TT	TT	TT	TT	TT	TT	TT	TA	TT	TA	TA	TA	AA	TA	TT	TT	TA	TT	TT	TA	TA	TT	AA	AA	TT	TT	TT	TT	TT	TA	TA	TT	TA	TT
S01_12435074	A/G	1	12435074	+	NA	NA	NA	NA	NA	NA	AA	AA	AA	AA	AA	AA	AA	NN	AA	AA	AA	NN	AA	AA	AA	AA	AA	AA	AA	AA	AG	AA	AA	AG	AA	AA	AA	AA	AA	AA	AA	AG	AG	AA	AA	AA	AA	AA	AA
S01_12435078	G/T	1	12435078	+	NA	NA	NA	NA	NA	NA	GG	GG	GG	GG	GG	GG	GG	GG	GG	GG	GG	GG	GT	GG	GT	GT	GT	TT	GT	GG	GG	GT	GG	GG	GT	GT	GG	TT	TT	GG	GG	GG	GG	GG	GT	GT	GG	GT	GG
S01_12435084	G/A	1	12435084	+	NA	NA	NA	NA	NA	NA	GG	GG	GG	GG	GG	GG	GG	GG	GG	GG	GG	GG	GA	GG	GA	GA	GA	AA	GA	AA	GA	GA	GG	GG	GA	GA	NN	AA	AA	NN	GG	GG	GG	GG	GA	GA	AA	GA	AA
S01_12435103	G/A	1	12435103	+	NA	NA	NA	NA	NA	NA	GG	NN	GG	GG	GG	GG	GG	GG	GG	GG	GA	GA	GG	GG	GG	GG	NN	GG	GA	GG	GG	GG	GG	GA	GG	GG	GG	GG	GG	NN	NN	GA	GA	GG	GG	NN	GG	GG	GG
S01_12435151	G/A	1	12435151	+	NA	NA	NA	NA	NA	NA	AA	NN	GG	GG	GG	GA	GG	NN	GG	GG	GG	GG	GG	GG	GG	GG	GG	GG	GG	GG	GA	GA	GG	GG	GG	GG	NN	GG	GG	NN	NN	GA	GA	GG	GA	GG	GG	GA	GG
S01_12435167	C/T	1	12435167	+	NA	NA	NA	NA	NA	NA	CC	NN	CC	CC	CC	CC	CC	CC	CC	CC	NN	CC	CT	CC	TT	CT	CT	TT	CT	TT	CT	CT	CC	CC	CT	CT	NN	CT	TT	NN	CC	CC	CC	CC	CT	CT	CT	CT	TT
S01_12435171	G/T	1	12435171	+	NA	NA	NA	NA	NA	NA	GG	GG	GG	GG	GG	GG	GG	NN	GG	GG	GG	GG	GG	GG	GG	GG	GG	GG	GG	GG	GG	GG	GG	GG	GG	GG	GG	GG	GG	GG	GG	GG	GG	GG	GG	GG	GG	GG	GG
S01_12435174	T/C	1	12435174	+	NA	NA	NA	NA	NA	NA	TT	TT	TT	TT	TT	TT	TT	TT	TT	TT	TT	TT	TC	TT	TC	TC	TC	TC	TC	TC	TC	TC	TT	TT	TC	TC	TT	TC	TC	TT	TT	TT	TT	TT	TC	TC	TC	TC	TC
S01_12435178	G/A	1	12435178	+	NA	NA	NA	NA	NA	NA	GG	GG	GG	GG	GG	GG	GG	GG	GG	GG	GG	GG	GG	AA	GG	GG	GG	GG	GG	GA	GA	GG	GG	GG	GG	GG	GG	GG	GG	GG	GG	GG	GG	GG	GA	GG	GA	GG	GA
S01_12435179	G/A	1	12435179	+	NA	NA	NA	NA	NA	NA	GG	GG	GG	GG	GG	GG	GG	GG	GG	GG	GG	NN	GG	GG	GA	GG	GG	GG	GG	GG	GA	GG	GG	GA	GG	GG	GG	GA	GG	GG	GA	GA	GA	GA	GG	GA	GG	GG	GA
S01_12435188	G/C	1	12435188	+	NA	NA	NA	NA	NA	NA	GG	GG	GG	GG	GG	GG	GG	GG	GG	GG	GG	GG	GG	CC	GG	GG	GG	GG	GG	GG	GG	GG	GG	GG	GG	GG	GG	GG	GG	GG	GG	GG	GG	GG	GG	GG	GG	GG	GG
S01_12435225	T/A	1	12435225	+	NA	NA	NA	NA	NA	NA	TT	TT	TT	TT	TT	TT	TT	TT	TT	TT	TT	TT	TT	TT	TT	TT	TT	TT	TT	TT	TT	TT	TT	AA	TT	TT	TT	TT	TT	TT	TT	TT	TT	TT	TT	TT	TT	TT	TT
S01_12435230	G/A	1	12435230	+	NA	NA	NA	NA	NA	NA	GG	GG	GG	GG	GG	GG	GG	GG	GG	GG	GG	GG	GG	AA	GG	GG	GG	GG	GG	GG	GG	GG	GG	AA	GG	GG	GG	GG	GG	GG	GG	GG	GG	GG	GG	GG	GG	GG	GG
S01_12435236	A/G	1	12435236	+	NA	NA	NA	NA	NA	NA	AA	AA	AA	AA	AA	AA	AA	AA	AA	AA	AA	AA	AA	AA	AA	AA	AA	AA	AA	AA	AA	AA	AA	GG	AA	AA	AA	AA	AA	AA	AA	AA	AA	AA	AA	AA	AA	AA	AA
S01_12435237	G/A	1	12435237	+	NA	NA	NA	NA	NA	NA	GG	GG	GG	GG	GG	GG	GG	GG	GG	GG	GG	GG	GG	GG	NN	GG	GG	GG	GG	GG	GG	GG	GG	GG	GG	GG	GG	GA	GG	GG	NN	GA	GG	GA	GG	GA	GG	GG	GA
S01_12435257	C/T	1	12435257	+	NA	NA	NA	NA	NA	NA	CC	CC	CC	CC	CC	CC	CC	CC	CC	CC	CC	CC	CC	CC	NN	CC	CC	CC	CC	CC	CC	CC	CC	TT	CC	CC	CC	CC	CC	CC	CC	CC	CC	CC	CC	CC	CC	CC	CC
S01_12435261	T/C	1	12435261	+	NA	NA	NA	NA	NA	NA	TT	TT	TT	TT	TT	TT	TT	TT	TT	TT	TT	TT	TT	TT	NN	TT	TT	TT	TT	TT	TT	TT	TT	CC	TT	TT	TT	TC	TT	TT	NN	TC	TT	TC	TT	TC	TT	TT	TC
S01_12435282	A/G	1	12435282	+	NA	NA	NA	NA	NA	NA	AA	AA	AA	AA	AA	AA	AA	AA	AA	AA	AG	NN	AA	AG	GG	AG	AA	NN	AG	AG	NN	AG	AA	AA	NN	AA	AA	NN	AG	AA	AA	AG	NN	AA	AG	NN	AG	AA	AA
S01_12435309	G/A	1	12435309	+	NA	NA	NA	NA	NA	NA	GG	GG	GG	GG	GG	GG	GG	GG	GG	GG	GG	GG	GA	GG	GG	GG	GG	GG	GG	GG	GG	GG	GG	GG	GG	GG	GG	GG	GG	GG	GG	GG	GG	GG	GG	GG	GG	GG	GG
S01_12435355	G/T	1	12435355	+	NA	NA	NA	NA	NA	NA	GG	GG	GG	GG	GG	GG	GG	GG	GG	GG	GG	GG	GG	GG	TT	GT	GG	GG	GG	GG	GG	GG	GG	GG	GT	GG	GG	GG	GG	GG	GG	GG	GG	GG	GG	GG	GG	GG	GG
S01_12435386	C/T	1	12435386	+	NA	NA	NA	NA	NA	NA	CC	CC	CC	CC	CC	CC	CC	CC	CC	CC	CC	NN	CC	CC	CC	CC	CC	CC	CC	CC	CC	CC	CC	CT	CC	CC	CC	CC	CC	CC	CC	CC	CC	CC	CC	CC	CC	CC	CC
S01_12435399	T/C	1	12435399	+	NA	NA	NA	NA	NA	NA	TT	TT	TT	TT	TT	TT	TT	TT	TT	TT	TT	TT	TC	TT	TT	TT	TC	TT	TT	TC	TC	TC	TT	TC	TT	TT	TT	TC	TT	TT	NN	TC	TC	TC	TT	TC	TT	TT	TC
S01_12576951	A/C	1	12576951	+	NA	NA	NA	NA	NA	NA	AA	AA	AA	AA	AA	AA	AA	AA	AA	AA	AA	AA	AA	AA	AA	AA	AA	AA	AA	AA	AA	AA	AA	AA	AA	AA	AA	AA	AA	AA	AA	AA	AA	AA	AA	AA	AA	AA	AA
S01_12576959	G/C	1	12576959	+	NA	NA	NA	NA	NA	NA	GG	GG	GG	GG	GG	GG	GG	GG	GG	GG	GG	GG	GG	GG	GG	GG	GG	GG	GG	GG	GG	GG	GG	GG	GG	GG	GG	GG	GG	GG	GG	GG	GG	GG	GG	GG	GG	GG	GG
S01_12606195	G/A	1	12606195	+	NA	NA	NA	NA	NA	NA	GG	GG	GG	GG	GG	GG	GG	GG	GG	GG	GG	GA	GG	AA	GG	GG	GG	GG	GG	GG	GG	GG	GG	AA	GG	GG	GG	GG	GG	GG	GG	GG	GG	GG	GG	GG	GG	GG	GG
S01_12606274	A/G	1	12606274	+	NA	NA	NA	NA	NA	NA	AA	AA	AA	AA	AA	AA	AA	AA	AA	AA	AA	AA	AA	GG	AA	AA	AA	AA	AA	AA	AA	AA	AA	GG	AA	AA	AA	AA	AA	AA	AA	AA	AA	AA	AA	AA	AA	AA	AA
S01_12606277	G/A	1	12606277	+	NA	NA	NA	NA	NA	NA	GG	GG	GG	GG	GG	GG	GG	GG	GG	GG	GG	GG	GA	GG	GG	GG	GG	GG	GG	GG	GG	GG	GG	GG	GG	GG	GG	GG	GG	GG	GG	GG	GG	GG	GG	GG	GG	GG	GG
S01_12606299	C/T	1	12606299	+	NA	NA	NA	NA	NA	NA	CC	CC	CC	CC	CC	CC	CC	CT	CC	CC	TT	CC	CC	CC	CC	CC	TT	TT	CT	CT	CT	NN	CT	CC	CT	TT	CT	TT	TT	CT	NN	CT	NN	CT	TT	TT	CT	CT	CT
S01_12606342	A/G	1	12606342	+	NA	NA	NA	NA	NA	NA	AA	AA	AA	AA	AA	AA	AA	AA	AA	AA	AA	AG	AG	GG	GG	AA	AA	AA	AA	AA	AA	AA	AA	GG	AA	AA	AA	AA	AA	AA	AA	AA	AA	AA	AA	AA	AA	AA	AA
S01_12606359	G/A	1	12606359	+	NA	NA	NA	NA	NA	NA	GG	GG	GG	GG	GG	GG	GG	GG	GG	GG	GG	GA	GG	GG	GG	GG	GG	GG	GG	GG	GG	GG	GG	GG	GG	GG	GG	GG	GG	GG	GG	GG	GG	GG	GG	GG	GG	GG	GG
S01_12606379	C/T	1	12606379	+	NA	NA	NA	NA	NA	NA	CC	CC	CC	CC	CC	CC	CC	CC	CC	CC	CC	CT	CC	TT	CT	CC	CC	CC	CC	CC	CC	CC	CC	TT	CC	CC	CC	CC	CC	CC	CC	CC	CC	CC	CC	CC	CC	CC	CC
S01_12959314	C/A	1	12959314	+	NA	NA	NA	NA	NA	NA	CC	CC	CC	CC	CC	CC	CC	CA	CC	CC	AA	CC	CC	CC	CA	CA	CA	CA	CA	CA	CA	CA	CA	CC	CA	AA	CA	CA	CA	CA	CA	CA	CA	CA	CA	CA	CA	CA	CA
S01_12979480	G/A	1	12979480	+	NA	NA	NA	NA	NA	NA	GG	GG	GG	GG	GG	GG	GG	GG	GG	GG	GG	GG	GG	GA	AA	GG	GG	GG	GG	GG	GG	GG	GG	GA	GG	GG	GG	GG	GG	GG	GG	GG	GG	GG	GG	GG	GG	GG	GG
S01_12979533	C/A	1	12979533	+	NA	NA	NA	NA	NA	NA	CC	CC	CC	CC	CC	CC	CC	CC	CC	CC	CC	CC	CA	CA	AA	CC	CC	CA	CC	CC	CC	CA	CC	CA	CC	CC	CC	CA	CA	CC	CC	CC	CC	CC	CC	CA	CC	CC	CC
S01_13620109	C/G	1	13620109	+	NA	NA	NA	NA	NA	NA	CC	CC	CC	CC	CC	CC	CC	CC	CC	CC	CC	CC	CG	CC	CC	CC	CG	CG	CC	CC	CC	CG	CC	CC	CC	CC	CC	CG	CG	CC	CC	CC	CC	CC	CG	CG	CC	CC	CC
S01_13620116	C/T	1	13620116	+	NA	NA	NA	NA	NA	NA	CC	CC	CC	CC	CC	CC	CC	CC	CC	CC	CC	CC	CT	CC	CC	CC	CT	CT	CC	CC	CC	CT	CC	CC	CC	CC	CC	CT	CT	CC	CC	CC	CC	CC	CT	CT	CC	CC	CC
S01_13620144	T/C	1	13620144	+	NA	NA	NA	NA	NA	NA	TT	TT	TT	TT	TT	TT	TT	TT	TT	TT	TT	TT	TC	TT	TT	TT	TC	TC	TT	TT	TT	TC	TT	TT	TT	TT	TT	TC	TC	TT	TT	TT	TT	TT	TC	TC	TT	TT	TT
S01_13620156	C/T	1	13620156	+	NA	NA	NA	NA	NA	NA	CC	CC	CC	CC	CC	CC	CC	CC	CC	CC	CC	CC	CT	CC	CC	CC	CT	CT	CC	CC	CC	CT	CC	CC	CC	CC	CC	CT	CT	CC	CC	CC	CC	CC	CT	CT	CC	CC	CC
S01_13620201	A/G	1	13620201	+	NA	NA	NA	NA	NA	NA	AA	AA	AA	AA	AA	AA	AA	AA	AA	AA	AA	AA	AG	AA	AA	AA	AG	AG	AA	AA	AA	AG	AA	AA	AA	AA	AA	AG	AG	AA	AA	AA	AA	AA	AG	AG	AA	AA	AA
S01_13620226	T/C	1	13620226	+	NA	NA	NA	NA	NA	NA	TT	TT	TT	TT	TT	TT	TT	TT	TT	TT	TT	TT	TC	TT	TT	TT	TC	TC	TT	TT	TT	TC	TT	TT	TT	TT	TT	TC	TC	TT	TT	TT	TT	TT	TC	TC	TT	TT	TT
S01_13651088	C/T	1	13651088	+	NA	NA	NA	NA	NA	NA	CC	CC	CC	CC	CC	CC	CC	CC	CC	CC	CC	NN	CC	CC	CC	CC	CC	CC	CC	CC	CC	CC	CC	CC	CC	CC	CC	CC	CC	CC	CC	CC	NN	CC	NN	CC	CC	CC	CC
S01_13771835	C/T	1	13771835	+	NA	NA	NA	NA	NA	NA	TT	TT	TT	TT	TT	TT	TT	NN	CT	TT	CC	TT	NN	CC	CC	CT	CC	CC	CT	CT	CT	CC	CT	CC	CT	CC	CT	CC	CC	CT	NN	CT	CT	CT	CC	CC	CT	CT	CT
S01_13771873	G/A	1	13771873	+	NA	NA	NA	NA	NA	NA	GG	GG	GG	GG	GG	GG	GG	GG	GG	GG	GG	GG	GG	AG	GG	GG	GG	GG	GG	GG	GG	GG	GG	AG	GG	GG	GG	GG	GG	GG	GG	GG	GG	GG	GG	GG	GG	GG	GG
S01_13771880	C/T	1	13771880	+	NA	NA	NA	NA	NA	NA	CC	CC	CC	CC	CC	CC	CC	CC	CC	CC	CC	CC	NN	CC	CC	CC	CT	CT	CC	CC	CC	TT	CC	CC	CC	CC	CC	CT	CT	CC	CC	CC	CC	CC	CT	CT	CC	CC	CC
S01_13771890	C/T	1	13771890	+	NA	NA	NA	NA	NA	NA	CC	CC	CC	CC	CC	CC	CC	CC	CC	CC	CC	CC	CC	TC	CC	CC	CC	CC	CC	CC	CC	CC	CC	TC	CC	CC	CC	CC	CC	CC	CC	CC	CC	CC	CC	CC	CC	CC	CC
S01_13772114	C/T	1	13772114	+	NA	NA	NA	NA	NA	NA	CC	CC	CC	CC	CC	CC	CC	TC	CC	CC	TT	CC	TC	TT	TT	TC	TT	TT	TC	TC	TC	TT	TC	TT	TC	TT	TC	TT	TT	TC	TC	TC	TC	TC	TT	TT	TC	TC	TC
S01_13814791	C/T	1	13814791	+	NA	NA	NA	NA	NA	NA	CC	CC	CC	CC	CC	CC	CC	CT	CC	CC	TT	CC	CC	CT	TT	CT	CT	CT	CT	CT	CT	CT	CT	CT	CT	TT	CT	CT	CT	CT	CT	CT	CT	CT	CT	CT	CT	CT	CT
S01_13814802	T/C	1	13814802	+	NA	NA	NA	NA	NA	NA	TT	TT	TT	TT	TT	TT	TT	TT	TT	TT	TT	TC	TT	TT	TT	TT	TT	TT	TT	TT	TT	TT	TT	TT	TT	TT	TT	TT	TT	TT	TT	TT	TT	TT	TT	TT	TT	TT	TT
S01_13814831	T/C	1	13814831	+	NA	NA	NA	NA	NA	NA	TT	TT	TT	TT	TT	TT	TT	TT	TT	TT	TT	TC	TT	TT	TT	TT	TT	TT	TT	TT	TT	TT	TT	TT	TT	TT	TT	TT	TT	TT	TT	TT	TT	TT	TT	TT	TT	TT	TT
S01_13814861	C/T	1	13814861	+	NA	NA	NA	NA	NA	NA	CC	CC	CC	CC	CC	CC	CC	CC	CC	CC	CC	CT	CC	CC	CC	CC	CC	CC	CC	CC	CC	CC	CC	CC	CC	CC	CC	CC	CC	CC	CC	CC	CC	CC	CC	CC	CC	CC	CC
S01_13815007	G/C	1	13815007	+	NA	NA	NA	NA	NA	NA	CC	CC	CC	CC	CC	CC	CC	GC	CC	CC	GG	GC	GC	GG	GG	GC	GG	GG	GC	GC	GC	GG	GC	GG	GC	GG	GC	GG	GG	GC	GC	GC	GC	GC	GG	GG	GC	GC	GC
S01_13815046	G/A	1	13815046	+	NA	NA	NA	NA	NA	NA	AA	AA	AA	AA	AA	AA	AA	GA	AA	AA	GG	GA	GA	GG	GG	GA	GG	GG	GA	GA	GA	GG	GA	GG	GA	GG	GA	GG	GG	GA	GA	GA	GA	GA	GG	GG	GA	GA	GA
S01_13815052	C/T	1	13815052	+	NA	NA	NA	NA	NA	NA	CC	CC	CC	CC	CC	CC	CC	CT	CC	CC	TT	CC	CC	CT	TT	CT	CT	CT	CT	CT	CT	CT	CT	CT	CT	TT	CT	CT	CT	CT	CT	CT	CT	CT	CT	CT	CT	CT	CT
S01_13873516	G/A	1	13873516	+	NA	NA	NA	NA	NA	NA	AA	AA	AA	AA	AA	AA	AA	GA	AA	AA	GG	GG	NN	GG	GG	GA	GG	GG	GA	GA	GA	GG	GA	GG	GA	GG	GA	GG	GG	GA	NN	GA	GG	GA	GG	GG	GA	GA	GA
S01_13873523	C/A	1	13873523	+	NA	NA	NA	NA	NA	NA	CC	CC	CC	CC	CC	CC	CC	CC	CC	CC	CC	CC	CC	AC	CC	CC	CC	CC	CC	CC	CC	CC	CC	AC	CC	CC	CC	CC	CC	CC	CC	CC	NN	CC	NN	CC	CC	CC	CC
S01_13873534	A/T	1	13873534	+	NA	NA	NA	NA	NA	NA	AA	AA	AA	AA	AA	AA	AA	AA	AA	AA	AA	AA	AA	TA	AA	AA	AA	AA	AA	AA	AA	AA	AA	TA	AA	AA	AA	AA	AA	AA	AA	AA	NN	AA	NN	AA	AA	AA	AA
S01_13873552	G/T	1	13873552	+	NA	NA	NA	NA	NA	NA	GG	GG	GG	GG	GG	GG	GG	GG	GG	GG	GG	NN	GG	TG	GG	GG	GG	GG	GG	GG	GG	GG	GG	TG	GG	GG	GG	GG	GG	GG	GG	GG	NN	GG	NN	GG	GG	GG	GG
S01_13873579	C/T	1	13873579	+	NA	NA	NA	NA	NA	NA	CC	CC	CC	CC	CC	CC	CC	CC	CC	CC	CC	NN	CC	TC	CC	CC	CC	CC	CC	CC	CC	CC	CC	TC	CC	CC	CC	CC	CC	CC	CC	CC	NN	CC	NN	CC	CC	CC	CC
S01_13873607	C/T	1	13873607	+	NA	NA	NA	NA	NA	NA	CC	CC	CC	CC	CC	CC	CC	CC	CC	CC	CC	NN	CC	CC	CC	CC	CC	CC	CC	CC	CC	CC	CC	CC	CC	CC	CC	CC	CC	CC	CC	CC	CC	CC	CC	CC	CC	CC	CC
S01_13882630	G/C	1	13882630	+	NA	NA	NA	NA	NA	NA	GG	GG	GG	GG	GG	GG	GG	GG	GG	GG	GG	GC	NN	GG	GG	GG	GG	GG	GG	GG	GG	GG	GG	GG	GG	GG	GG	GG	GG	GG	GG	GG	GG	GG	GG	GG	GG	GG	GG
S01_13882712	T/C	1	13882712	+	NA	NA	NA	NA	NA	NA	TT	TT	TT	TT	TT	TT	TT	TT	TT	TT	TT	CC	NN	TT	TT	TT	TT	TT	TT	TT	TT	TT	TT	TT	TT	TT	TT	TT	TT	TT	TT	TT	TT	TT	TT	TT	TT	TT	TT
S01_13882924	G/T	1	13882924	+	NA	NA	NA	NA	NA	NA	GG	GG	GG	GG	GG	GG	GG	GG	GG	GG	GG	GT	NN	GG	GG	GG	GG	GG	GG	GG	GG	GG	GG	GG	GG	GG	GG	GG	GG	GG	GG	GG	GG	GG	GG	GG	GG	GG	GG
S01_13882974	C/G	1	13882974	+	NA	NA	NA	NA	NA	NA	CC	CC	CC	CC	CC	CC	CC	CC	CC	CC	CC	CG	NN	CC	CC	CC	CC	CC	CC	CC	CC	CC	CC	CC	CC	CC	CC	CC	CC	CC	CC	CC	CC	CC	CC	CC	CC	CC	CC
S01_13947690	C/T	1	13947690	+	NA	NA	NA	NA	NA	NA	CC	CC	CC	CC	CC	CC	CC	CC	CC	CC	CC	CT	CC	CC	CC	CC	CC	CC	CC	CC	CC	CC	CC	CC	CC	CC	CC	CC	CC	CC	CC	CC	CC	CC	CC	CC	CC	CC	CC
S01_13947714	G/T	1	13947714	+	NA	NA	NA	NA	NA	NA	TT	TT	TT	TT	TT	TT	TT	GT	TT	TT	GG	GT	NN	GG	GG	GT	GG	GG	GT	GT	GT	GG	GT	GG	GT	GG	GT	GG	GG	GT	GT	GT	GT	GT	GG	GG	GT	GT	GT
S01_13947730	A/G	1	13947730	+	NA	NA	NA	NA	NA	NA	AA	AA	AA	AA	AA	AA	AA	AA	AA	AA	AA	AG	AA	AA	AA	AA	AA	AA	AA	AA	AA	AA	AA	AA	AA	AA	AA	AA	AA	AA	AA	AA	AA	AA	AA	AA	AA	AA	AA
S01_13947776	C/T	1	13947776	+	NA	NA	NA	NA	NA	NA	CC	CC	CC	CC	CC	CC	CC	CC	CC	CC	CC	CT	CC	CC	CC	CC	CC	CC	CC	CC	CC	CC	CC	CC	CC	CC	CC	CC	CC	CC	CC	CC	CC	CC	CC	CC	CC	CC	CC
S01_13947945	T/C	1	13947945	+	NA	NA	NA	NA	NA	NA	TT	TT	TT	TT	TT	TT	TT	TT	TT	TT	TT	TC	TT	TT	TT	TT	TT	NN	TT	TT	TT	TT	TT	TT	TT	TT	TT	TT	TT	TT	TT	TT	TT	TT	TT	TT	TT	TT	TT
S01_13947954	T/C	1	13947954	+	NA	NA	NA	NA	NA	NA	TT	TT	TT	TT	TT	TT	TT	TT	TT	TT	TT	TC	TT	TT	TT	TT	TT	TT	TT	TT	TT	TT	TT	TT	TT	TT	TT	TT	TT	TT	TT	TT	TT	TT	TT	TT	TT	TT	TT
S01_13947957	C/T	1	13947957	+	NA	NA	NA	NA	NA	NA	CC	CC	CC	CC	CC	CC	CC	CC	CC	CC	CC	CT	CC	CC	CC	CC	CC	CC	CC	CC	CC	CC	CC	CC	CC	CC	CC	CC	CC	CC	CC	CC	CC	CC	CC	CC	CC	CC	CC
S01_13947961	G/C	1	13947961	+	NA	NA	NA	NA	NA	NA	GG	GG	GG	GG	GG	GG	GG	GG	GG	GG	GG	GG	GG	CG	GG	GG	GG	GG	GG	GG	GG	GG	GG	CG	GG	GG	GG	GG	GG	GG	GG	GG	GG	GG	GG	GG	GG	GG	GG
S01_13947964	T/G	1	13947964	+	NA	NA	NA	NA	NA	NA	TT	TT	TT	TT	TT	TT	TT	TT	TT	TT	TT	TT	TT	GT	TT	TT	TT	TT	TT	TT	TT	TT	TT	GT	TT	TT	TT	TT	TT	TT	TT	TT	TT	TT	TT	TT	TT	TT	TT
S01_13948011	T/C	1	13948011	+	NA	NA	NA	NA	NA	NA	TT	TT	TT	TT	TT	TT	TT	TT	TT	TT	TT	TC	TT	TT	TT	TT	TT	TT	TT	TT	TT	TT	TT	TT	TT	TT	TT	TT	TT	TT	TT	TT	TT	TT	TT	TT	TT	TT	TT
S01_13948017	T/C	1	13948017	+	NA	NA	NA	NA	NA	NA	TT	TT	TT	TT	TT	TT	TT	TT	TT	TT	TT	TC	TT	TT	TT	TT	TT	TT	TT	TT	TT	TT	TT	TT	TT	TT	TT	TT	TT	TT	TT	TT	TT	TT	TT	TT	TT	TT	TT
S01_13948039	C/T	1	13948039	+	NA	NA	NA	NA	NA	NA	CC	CC	CC	CC	CC	CC	CC	CT	CC	CC	TT	CC	CC	CC	CC	CC	CT	CT	CT	CT	CT	CT	CT	CC	CT	TT	CT	CT	CT	CT	NN	CT	CT	CT	CT	CT	CT	CT	CT
S01_14082330	T/C	1	14082330	+	NA	NA	NA	NA	NA	NA	TT	TT	TT	TT	TT	TT	TT	TT	TT	TT	NN	NN	TT	CC	NN	TT	NN	NN	TT	TT	TT	NN	TT	CC	TT	NN	TT	NN	NN	TT	TT	TT	TT	TT	NN	NN	TT	TT	TT
S01_14082401	C/T	1	14082401	+	NA	NA	NA	NA	NA	NA	CC	CC	CC	CC	CC	CC	CC	CC	CC	CC	NN	NN	CC	CC	NN	CC	NN	NN	CC	CC	CC	NN	CC	CC	CC	NN	CC	NN	NN	CC	CC	CC	CC	CC	NN	NN	CC	CC	CC
S01_14082402	A/C	1	14082402	+	NA	NA	NA	NA	NA	NA	AA	AA	AA	AA	AA	AA	AA	AA	AA	AA	NN	NN	AA	CC	NN	AA	NN	NN	AA	AA	AA	NN	AA	CC	AA	NN	AA	NN	NN	AA	AA	AA	AA	AA	NN	NN	AA	AA	AA
S01_14082443	A/G	1	14082443	+	NA	NA	NA	NA	NA	NA	AA	AA	AA	AA	AA	AA	AA	AA	AA	AA	NN	NN	AA	GG	NN	AA	NN	NN	AA	AA	AA	NN	AA	GG	AA	NN	AA	NN	NN	AA	AA	AA	NN	AA	NN	NN	AA	AA	AA
S01_14082498	C/T	1	14082498	+	NA	NA	NA	NA	NA	NA	CC	CC	CC	CC	CC	CC	CC	CC	CC	CC	NN	NN	CC	TT	NN	CC	NN	NN	CC	CC	CC	NN	CC	TT	CC	NN	CC	NN	NN	CC	CC	CC	CC	CC	NN	NN	CC	CC	CC
S01_14082530	C/T	1	14082530	+	NA	NA	NA	NA	NA	NA	CC	CC	CC	CC	CC	CC	CC	CC	CC	CC	NN	NN	CC	CC	NN	CC	NN	NN	CC	CC	CC	NN	CC	CC	CC	NN	CC	NN	NN	CC	CC	CC	CC	CC	NN	NN	CC	CC	CC
S01_14082531	T/A	1	14082531	+	NA	NA	NA	NA	NA	NA	TT	TT	TT	TT	TT	TT	TT	TT	TT	TT	NN	NN	TT	TT	NN	TT	NN	NN	TT	TT	TT	NN	TT	TT	TT	NN	TT	NN	NN	TT	TT	TT	TT	TT	NN	NN	TT	TT	TT
S01_14155306	C/T	1	14155306	+	NA	NA	NA	NA	NA	NA	CC	CC	CC	CC	CC	CC	CC	CC	CC	CC	NN	CC	CC	TT	CC	CC	NN	NN	CC	CC	CC	NN	CC	TT	CC	TT	CC	TT	NN	CC	CC	CC	CC	CC	TT	NN	CC	CC	CC
S01_14189098	C/T	1	14189098	+	NA	NA	NA	NA	NA	NA	CT	CT	CC	CT	CT	CC	CC	CC	CT	CC	CT	NN	CC	CC	CC	CC	CC	CC	CT	CT	CC	CT	CC	CT	CC	CC	NN	CC	CC	CT	NN	CT	NN	CT	CC	CC	CT	CT	NN
S01_14189110	C/T	1	14189110	+	NA	NA	NA	NA	NA	NA	CC	CC	CC	CC	CC	CC	CC	CC	CC	CC	CC	NN	CC	CC	CC	CC	CC	CC	CC	CC	CC	CC	CC	CC	CC	CC	CC	CC	CC	CC	CC	CC	NN	CC	CC	CC	CC	CC	CC
S01_14189114	G/A	1	14189114	+	NA	NA	NA	NA	NA	NA	GA	NN	GA	GG	GG	GA	GA	GG	GA	GG	GG	NN	GA	GA	GA	GG	GA	GG	GA	GG	GG	GA	GG	GG	GG	GG	GG	GG	GA	GA	GG	GG	NN	GG	NN	GG	GA	GG	GA
S01_14189137	A/C	1	14189137	+	NA	NA	NA	NA	NA	NA	AA	AA	AA	AA	AA	AA	AA	AA	AA	AA	AA	NN	AA	AA	AA	AA	AA	AA	AA	AA	AA	AA	AA	AC	AA	AA	AA	AA	AA	AA	AA	AA	NN	AA	AA	AA	AA	AA	AA
S01_14189181	G/A	1	14189181	+	NA	NA	NA	NA	NA	NA	GG	NN	NN	GG	GG	GA	GA	GG	GG	NN	GA	NN	GG	NN	GG	GG	GA	GG	GG	GG	GA	GG	GG	GG	GG	GG	GG	GG	GG	GG	NN	GG	NN	NN	GG	GG	GG	GG	GA
S01_14189326	G/A	1	14189326	+	NA	NA	NA	NA	NA	NA	GA	GG	GA	GG	GA	GA	GA	GA	GA	GA	GA	NN	GG	NN	GA	GG	GG	GA	NN	GG	GG	GA	GG	GA	GA	GG	GA	GA	GA	GG	NN	GA	NN	GG	GA	GG	GA	GA	GG
S01_14189329	G/A	1	14189329	+	NA	NA	NA	NA	NA	NA	GA	GG	GA	GG	GA	GA	GA	GA	GA	GA	GA	NN	GG	NN	GA	GG	GG	GA	NN	GG	GG	GA	GG	GA	GA	GG	GA	GA	GA	GG	NN	GA	NN	GG	GA	GG	GA	GA	GG
S01_14189335	G/A	1	14189335	+	NA	NA	NA	NA	NA	NA	GA	NN	GA	GG	GG	GA	GA	GG	GA	GG	GG	NN	GA	GA	GG	GG	GG	GG	GA	GG	GG	GA	GG	GG	GG	GG	GG	GG	GA	GA	GG	GG	NN	GG	NN	GG	GA	GG	GA
S01_14189336	T/G	1	14189336	+	NA	NA	NA	NA	NA	NA	TT	TT	TT	TT	TT	TT	TT	TT	TT	TT	TT	NN	TT	TT	TT	TT	TT	TT	TT	TT	TT	TT	TT	TG	TT	TT	TT	TT	TT	TT	TT	TT	NN	TT	TT	TT	TT	TT	TT
S01_14189338	A/G	1	14189338	+	NA	NA	NA	NA	NA	NA	AG	AG	AA	AG	AG	AG	AG	AG	AG	AA	AG	NN	AA	NN	AA	AA	AA	AA	AG	AG	AA	AG	AA	AG	AA	AA	AG	AA	AA	AG	NN	AG	NN	AG	AA	NN	AG	AG	AG
S01_14189347	A/C	1	14189347	+	NA	NA	NA	NA	NA	NA	AC	AA	AC	AA	AC	AC	AC	AC	AC	AC	AC	NN	AA	NN	AC	AA	AA	AC	AA	AA	AA	AC	AA	AC	AC	AA	AC	AC	AC	AA	NN	AC	NN	AA	AC	AA	AA	AC	AA
S01_14189355	C/T	1	14189355	+	NA	NA	NA	NA	NA	NA	CC	CC	CC	CC	CC	CC	CC	CC	CC	CC	CC	NN	CC	CC	CC	CC	CC	CC	CC	CC	CC	CC	CC	CC	CC	CC	CC	CC	CC	CC	CC	CC	NN	CC	CC	CC	CC	CC	CC
S01_14189362	C/T	1	14189362	+	NA	NA	NA	NA	NA	NA	CT	CT	CC	CT	CT	CC	CC	CT	CT	CC	CC	NN	NN	CC	CC	CC	CT	CT	CT	CC	CC	CC	CC	CC	CT	CC	CC	CT	CC	CC	CC	CC	NN	CC	NN	CT	CT	CT	CC
S01_14189377	A/G	1	14189377	+	NA	NA	NA	NA	NA	NA	AA	AA	AA	AA	AA	AA	AA	AA	AA	AA	AA	NN	AA	AA	AA	AA	AG	AG	AA	AG	AG	AA	AA	AA	AG	AA	NN	AG	AG	AA	AA	AA	NN	NN	AA	AG	AA	AG	AG
S01_14189400	A/C	1	14189400	+	NA	NA	NA	NA	NA	NA	AA	AA	AA	AA	AA	AA	AA	AA	AA	AA	AA	NN	AA	AA	AA	AA	AA	AA	AA	AA	AA	AA	AA	AA	AA	AA	AA	AA	AA	AA	AA	AA	NN	AA	AA	AA	AA	AA	AA
S01_14189406	C/T	1	14189406	+	NA	NA	NA	NA	NA	NA	CC	NN	CT	CC	CC	CT	CT	CC	CC	NN	CT	NN	CC	CC	CC	CC	CT	CC	CC	CC	CT	CC	CC	CC	NN	CC	CC	CC	CC	CC	NN	CC	NN	CC	CC	CC	CC	CC	CT
S01_14228053	C/T	1	14228053	+	NA	NA	NA	NA	NA	NA	CT	TT	CT	CC	TT	CT	CT	CT	TT	NN	NN	NN	NN	CT	CC	CC	CC	CC	CC	CC	CC	CC	CC	CC	CC	NN	CC	CC	CC	CC	CC	CC	NN	CC	NN	CC	CC	CC	CC
S01_14228056	C/T	1	14228056	+	NA	NA	NA	NA	NA	NA	CC	CC	CC	CC	CC	CC	CC	CC	CC	NN	NN	NN	CC	CC	CC	CC	CC	CC	CC	CC	CC	CC	CC	CC	CC	CC	CC	CC	CC	CC	CC	CC	NN	CC	NN	CC	CC	CC	CC
S01_14228128	C/T	1	14228128	+	NA	NA	NA	NA	NA	NA	CC	CC	CC	CC	CC	CC	CC	CC	CC	NN	NN	NN	CC	CT	CC	CC	CC	CC	CC	CC	CC	CC	CC	CC	CC	CC	CC	CC	CC	CC	CC	CC	NN	CC	NN	CC	CC	CC	CC
S01_14228234	G/A	1	14228234	+	NA	NA	NA	NA	NA	NA	GG	GG	GG	GG	GG	GG	GG	GG	GG	NN	NN	NN	GG	GG	GG	GG	GG	GG	GG	GG	GG	GG	GG	GG	GG	GG	GG	GG	GG	GG	GG	GG	NN	GG	NN	GG	GG	GG	GG
S01_14228263	A/G	1	14228263	+	NA	NA	NA	NA	NA	NA	AA	AA	AA	AA	AA	AA	AA	AA	AA	NN	NN	NN	AA	AA	AA	AA	AA	AA	AA	AA	AA	AA	AA	AA	AA	AA	AA	AA	AA	AA	AA	AA	NN	AA	NN	AA	AA	AA	AA
S01_14228342	G/A	1	14228342	+	NA	NA	NA	NA	NA	NA	GA	GG	GG	NN	GG	GA	GA	GA	GG	NN	NN	NN	GG	GG	GG	GG	GG	GG	GG	GG	GG	GG	GG	GG	GG	GG	GG	GG	GG	GG	GG	GG	NN	GG	NN	GG	GG	GG	GG
S01_14537153	G/A	1	14537153	+	NA	NA	NA	NA	NA	NA	GG	GG	GG	GG	GG	GG	GG	GG	GG	GG	GG	GA	GA	GG	GG	GG	GA	GA	GG	GG	GG	GA	GG	GG	GG	GG	GG	GA	GA	GG	GG	GG	GG	GG	GA	GA	GG	GG	GG
S01_14537238	A/G	1	14537238	+	NA	NA	NA	NA	NA	NA	AA	AA	AA	AA	AA	AA	AA	AA	AA	AA	AA	AA	AG	AA	AA	AA	AG	AG	AA	AA	AA	AG	AA	AA	AA	AA	AA	AG	AG	AA	AA	AA	AA	AA	AG	AG	AA	AA	AA
S01_14537276	T/C	1	14537276	+	NA	NA	NA	NA	NA	NA	TC	TC	TC	TC	TC	TC	TC	TC	TC	TC	NN	TC	TC	TT	NN	TC	TT	TT	TC	TC	TC	TT	TC	TT	TC	NN	TC	TT	TT	TC	TC	TC	TC	TC	TT	TT	TC	TC	TC
S01_14537287	G/A	1	14537287	+	NA	NA	NA	NA	NA	NA	GG	GG	GG	GG	GG	GG	GG	GG	GG	GG	GG	GG	GA	GG	GG	GG	GA	GA	GG	GG	GG	GA	GG	GG	GG	GG	GG	GA	GA	GG	GG	GG	GG	GG	GA	GA	GG	GG	GG
S01_14537298	C/T	1	14537298	+	NA	NA	NA	NA	NA	NA	CC	CC	CC	CC	CC	CC	CC	CC	CC	CC	CC	CC	CT	CC	CC	CC	CT	CT	CC	CC	CC	CT	CC	CC	CC	CC	CC	CT	CT	CC	CC	CC	CC	CC	CT	CT	CC	CC	CC
S01_14671763	T/C	1	14671763	+	NA	NA	NA	NA	NA	NA	TT	TT	TT	TT	TT	TT	CT	TT	TT	TT	NN	CT	NN	NN	CC	TT	CC	CC	TT	NN	TT	CC	TT	NN	TT	NN	TT	CC	CC	CT	TT	TT	CT	TT	CC	CC	CT	CT	CT
S01_14671937	C/A	1	14671937	+	NA	NA	NA	NA	NA	NA	CC	CC	CC	CC	CC	CC	CC	CA	CC	CC	CA	CC	CC	CA	CA	NN	CA	CA	CA	CA	CA	CA	CA	CA	CA	CA	CA	CA	CA	CA	CA	CA	CA	CA	CA	CA	CA	CA	CA
S01_14671946	G/A	1	14671946	+	NA	NA	NA	NA	NA	NA	GG	GG	GG	GG	GG	GG	GG	GG	GG	GG	GG	GA	GG	GG	GG	GG	GG	GG	GG	GG	GG	GG	GG	GG	GG	GG	GG	GG	GG	GG	GG	GG	GG	GG	GG	GG	GG	GG	GG
S01_14671947	A/G	1	14671947	+	NA	NA	NA	NA	NA	NA	GA	GA	GA	GA	GA	GA	GA	GA	GA	GA	AA	GA	GA	GA	GA	GA	GA	GA	GA	GA	GA	GA	GA	GA	GA	AA	GA	GA	GA	GA	GA	GA	GA	GA	GA	GA	GA	GA	GA
S01_14671998	G/A	1	14671998	+	NA	NA	NA	NA	NA	NA	GG	GG	GG	GG	GG	GG	GG	GG	GG	GG	GG	GG	GA	GG	GG	GG	GA	GA	GG	GG	GG	GA	GG	GG	GG	GG	GG	GA	GA	GG	GG	GG	GG	GG	GA	GA	GG	GG	GG
S01_14672023	G/A	1	14672023	+	NA	NA	NA	NA	NA	NA	GA	GA	GA	GA	GA	GA	GA	GA	GA	GA	GG	GA	GA	GG	GG	GA	GG	GG	GA	GA	GA	GG	GA	GG	GA	GG	GA	GG	GG	GA	GA	GA	GA	GA	GG	GG	GA	GA	GA
S01_14672049	C/T	1	14672049	+	NA	NA	NA	NA	NA	NA	CC	CC	CC	CC	CC	CC	CC	CT	CC	CC	CT	CT	CC	CC	CT	CT	CT	CT	CT	CT	CT	CT	CT	CT	CT	CT	CT	CT	CT	CT	CT	CT	CT	CT	CT	CT	CT	CT	CT
S01_14672066	C/T	1	14672066	+	NA	NA	NA	NA	NA	NA	CC	CC	CC	CC	CC	CC	CC	CC	CC	CC	CC	CT	CC	CC	CC	CC	CC	CC	CC	CC	CC	CC	CC	CC	CC	CC	CC	CC	CC	CC	CC	CC	CC	CC	CC	CC	CC	CC	CC
S01_14672067	C/T	1	14672067	+	NA	NA	NA	NA	NA	NA	CC	CC	CC	CC	CC	CC	CC	CC	CC	CC	CC	CT	CC	CC	CC	CC	CC	CC	CC	CC	CC	CC	CC	CC	CC	CC	CC	CC	CC	CC	CC	CC	CC	CC	CC	CC	CC	CC	CC
S01_14672115	G/T	1	14672115	+	NA	NA	NA	NA	NA	NA	GG	GG	GG	GG	GG	GG	GG	GT	GG	GG	GT	GG	GG	GG	GT	GT	GT	GT	GT	GT	GT	GT	GT	GT	GT	GT	GT	GT	GT	GT	GT	GT	GT	GT	GT	GT	GT	GT	GT
S01_14672138	T/C	1	14672138	+	NA	NA	NA	NA	NA	NA	TT	TT	TT	TT	TT	TT	TT	TT	TT	TT	TT	TC	TT	TT	TT	TT	TT	TT	TT	TT	TT	TT	TT	TT	TT	TT	TT	TT	TT	TT	TT	TT	TT	TT	TT	TT	TT	TT	TT
S01_14672156	C/A	1	14672156	+	NA	NA	NA	NA	NA	NA	CC	CC	CC	CC	CC	CC	CC	CC	CC	CC	CC	CC	CA	CC	CC	CC	CA	CA	CC	CC	CC	CA	CC	CC	CC	CC	CC	CA	CA	CC	CC	CC	CC	CC	CA	CA	CC	CC	CC
S01_14708736	A/C	1	14708736	+	NA	NA	NA	NA	NA	NA	AC	AA	AA	AC	AC	AA	AC	AA	AC	AC	AA	AA	AA	AA	AA	AA	AA	AA	AA	AA	AA	AA	AA	AA	AA	AA	AA	AA	AA	AA	AA	AA	NN	AA	AA	AA	AA	AA	AA
S01_14708818	G/A	1	14708818	+	NA	NA	NA	NA	NA	NA	GA	GG	GG	GA	GA	GG	GA	GG	GA	GA	GG	GG	NN	GG	GG	GG	GG	GG	GG	GG	GG	GG	GG	GG	GG	GG	GG	GG	GG	GG	GG	GG	NN	GG	GG	GG	GG	GG	GG
S01_14708937	T/G	1	14708937	+	NA	NA	NA	NA	NA	NA	TG	TT	TT	TG	TG	TT	TG	TT	TG	TG	TT	NN	TT	TT	TT	TT	TT	TT	TT	TT	NN	TT	TT	TT	TT	TT	TT	TT	TT	TT	TT	TT	NN	TT	TT	TT	TT	TT	TT
S01_14708940	G/A	1	14708940	+	NA	NA	NA	NA	NA	NA	GG	GG	GG	GG	GG	GG	GG	GG	GG	GG	GG	NN	GG	GG	GG	GG	GG	GG	GG	GG	NN	GG	GG	GG	GG	NN	GG	GG	GG	GG	GG	GG	NN	GG	GG	GG	GG	GG	NN
S01_14708955	C/T	1	14708955	+	NA	NA	NA	NA	NA	NA	CC	CC	CC	CC	CC	CC	CC	CC	CC	CC	CC	CC	NN	CC	CC	CC	CT	CT	CC	CC	CC	CC	CC	CC	CC	CC	CC	CT	CC	CC	CT	CC	NN	CC	CC	CT	CC	CT	CC
S01_14708960	C/T	1	14708960	+	NA	NA	NA	NA	NA	NA	CC	CC	CC	CC	CC	CC	CC	CC	CC	CC	CT	NN	CC	CC	CC	CC	CT	CC	CC	CT	CC	CC	CC	CC	CT	CT	CT	CC	CC	CC	CC	CC	NN	CC	CC	CT	CT	CC	CC
S01_14708965	G/A	1	14708965	+	NA	NA	NA	NA	NA	NA	GG	GG	GG	GG	GG	GG	GG	GG	GG	GG	GG	GG	GG	GG	GG	GG	GG	GG	GG	GG	GG	GG	GG	GG	GG	GG	GG	GG	GG	GG	GG	GG	NN	GG	GG	GG	GG	GG	GG
S01_14708971	G/A	1	14708971	+	NA	NA	NA	NA	NA	NA	GA	GG	GG	NN	GG	GA	GA	GA	GG	GG	GG	GG	GG	GG	GG	GG	GG	GG	GG	GG	GG	GG	GG	GG	GG	GG	GG	GG	GG	GG	GG	GG	NN	GG	GG	GG	GG	GG	GG
S01_15168104	C/T	1	15168104	+	NA	NA	NA	NA	NA	NA	CC	CC	CC	CC	CC	CC	CC	CT	CC	NN	TT	NN	CC	CT	CT	CC	TT	TT	TT	TT	TT	TT	TT	CT	TT	CT	TT	TT	TT	TT	TT	TT	TT	TT	TT	TT	TT	TT	TT
S01_15168172	G/A	1	15168172	+	NA	NA	NA	NA	NA	NA	GA	GG	GG	GG	GA	GG	GA	GG	GG	NN	GG	NN	GG	GG	GG	GG	GG	GG	GG	GG	GG	GG	GG	GG	GG	GG	GG	GG	GG	GG	GG	GG	GG	GG	GG	GG	GG	GG	GG
S01_15316241	G/A	1	15316241	+	NA	NA	NA	NA	NA	NA	GA	GA	AA	GA	GA	GG	AA	NN	GG	GA	GG	GG	GG	GG	GA	GG	GG	GG	GG	GG	GG	GG	GG	GG	GG	GG	GG	GG	GG	GG	GG	GG	GG	GG	GG	GG	GG	GG	GG
S01_15316244	A/G	1	15316244	+	NA	NA	NA	NA	NA	NA	AA	AA	AA	AA	AA	AA	AA	NN	AA	AA	GG	AA	AA	AG	AG	AA	AA	AA	AG	AG	AG	AG	AA	AG	AA	AG	AG	AG	AG	AA	AA	AA	AA	AA	AA	AA	AA	AG	AG
S01_15316274	G/A	1	15316274	+	NA	NA	NA	NA	NA	NA	GG	GG	GG	GG	GG	GG	GG	NN	GG	GG	GG	GG	GA	GA	GG	GG	GG	GG	GG	GG	GG	GG	GG	GA	GG	GG	GG	GG	GG	GG	GG	GG	GG	GG	GG	GG	GG	GG	GG
S01_15316298	G/A	1	15316298	+	NA	NA	NA	NA	NA	NA	GA	NN	GG	GA	GA	NN	GG	NN	AA	NN	GG	AA	GA	GA	GA	AA	AA	AA	GG	GA	GA	GA	GA	GA	AA	GA	GA	GA	GA	GA	AA	GA	GA	AA	GA	GG	AA	GA	GA
S01_15316325	G/A	1	15316325	+	NA	NA	NA	NA	NA	NA	GA	GA	AA	GA	GA	GG	AA	NN	GG	GA	GG	GG	GA	GA	GA	GG	GG	GG	GG	GG	GG	GG	GG	GG	GG	GG	GG	GG	GG	GG	GG	GG	GG	GG	GG	GG	GG	GG	GG
S01_15316346	T/C	1	15316346	+	NA	NA	NA	NA	NA	NA	TT	TT	TT	TT	TT	TT	TT	NN	TT	TT	TT	TT	TC	TC	TT	TT	TT	TT	TT	TT	TT	TT	TT	TT	TT	TT	TT	TT	TT	TT	TT	TT	TT	TT	TT	TT	TT	TT	TT
S01_15316355	G/A	1	15316355	+	NA	NA	NA	NA	NA	NA	GA	GA	AA	GA	GA	GG	AA	NN	GG	GA	GG	GA	GA	GA	GA	AA	AA	NN	GA	GA	GA	GA	GA	GG	AA	GA	GA	GA	GA	AA	AA	GA	AA	AA	AA	AA	AA	GA	GA
S01_15316364	A/C	1	15316364	+	NA	NA	NA	NA	NA	NA	AA	NN	AA	AA	AA	AA	AA	NN	AA	AA	AA	AA	AA	AA	AA	AA	AA	AA	AC	AA	AA	AA	AC	AA	AA	AA	AA	AA	AC	AC	AA	AA	NN	AA	AC	CC	AA	AC	AA
S01_15316511	C/T	1	15316511	+	NA	NA	NA	NA	NA	NA	CC	CC	CC	CC	CC	CC	CC	NN	CC	CC	CC	CT	CT	CC	CT	TT	TT	CC	CC	CT	CT	CT	CT	CC	TT	CT	CT	CT	CT	CT	TT	CT	CC	TT	CT	CC	CT	CT	CT
S01_15316547	G/A	1	15316547	+	NA	NA	NA	NA	NA	NA	GG	GG	GG	GG	GG	GG	GG	NN	GG	GG	AA	GG	GG	GG	GG	GG	GG	GG	GA	GA	GA	GA	GG	GG	GG	GA	GA	GA	GA	GG	GG	GG	GG	GG	GG	GG	GG	GA	GA
S01_15316568	C/T	1	15316568	+	NA	NA	NA	NA	NA	NA	CC	CC	CC	CC	CC	CC	CC	NN	CC	CC	CC	CT	CT	CC	CC	CT	CT	CC	CC	CT	CT	CT	CT	CC	CC	CT	CT	CT	CC	CT	TT	CT	CC	CT	CC	CC	CT	CT	CT
S01_15316577	T/G	1	15316577	+	NA	NA	NA	NA	NA	NA	TT	TT	TT	TT	TT	TT	TT	NN	TT	TT	TT	TG	TG	TG	TG	GG	GG	GG	TG	TG	TG	TG	TG	TG	GG	TG	TG	TG	TG	GG	GG	TG	GG	GG	GG	GG	GG	TG	TG
S01_15316580	C/T	1	15316580	+	NA	NA	NA	NA	NA	NA	CT	NN	CC	CT	CT	NN	CC	NN	TT	CT	CC	CT	CC	CC	CC	CC	CC	CC	CC	CC	CC	CC	CC	CT	CC	CC	CC	CC	CC	CC	CC	CC	CC	CC	CC	CC	CC	CC	CC
S01_15401607	A/T	1	15401607	+	NA	NA	NA	NA	NA	NA	AT	AT	AT	AT	AT	AT	AT	AT	AT	AT	AA	AT	AT	AA	AA	AT	AT	AT	AT	AT	AT	AT	AT	AA	AT	AA	AT	AT	AT	AT	AT	AT	AT	AT	AT	AT	AT	AT	AT
S01_15401609	G/A	1	15401609	+	NA	NA	NA	NA	NA	NA	GA	GA	GA	GA	GA	GA	GA	GA	GA	GA	GG	GA	GA	GG	GG	GA	GG	GG	GA	GA	GA	GG	GA	GG	GA	GG	GA	GG	GG	GA	GA	GA	GA	GA	GG	GG	GA	GA	GA
S01_15401617	A/G	1	15401617	+	NA	NA	NA	NA	NA	NA	GA	GA	GA	GA	GA	GA	GA	GA	GA	GA	AA	GA	GA	AA	AA	GA	GA	GA	GA	GA	GA	GA	GA	AA	GA	AA	GA	GA	GA	GA	GA	GA	GA	GA	GA	GA	GA	GA	GA
S01_15401626	G/A	1	15401626	+	NA	NA	NA	NA	NA	NA	GG	GG	GG	GG	GG	GG	GG	GG	GG	GG	GG	GA	GA	GG	GG	GG	GA	GA	GG	GG	GG	GA	GG	GG	GG	GG	GG	GA	GA	GG	GG	GG	GG	GG	GA	GA	GG	GG	GG
S01_15401643	C/T	1	15401643	+	NA	NA	NA	NA	NA	NA	CC	CC	CC	CC	CC	CC	CC	CC	CC	CC	CC	CC	CT	CC	CC	CC	CT	CT	CC	CC	CC	CT	CC	CC	CC	CC	CC	CT	CT	CC	CC	CC	CC	CC	CT	CT	CC	CC	CC
S01_15401667	T/C	1	15401667	+	NA	NA	NA	NA	NA	NA	TT	TT	TT	TT	TT	TT	TT	TT	TT	TT	TT	TT	TC	TT	TT	TT	TC	TC	TT	TT	TT	TC	TT	TT	TT	TT	TT	TC	TC	TT	TT	TT	TT	TT	TC	TC	TT	TT	TT
S01_15401673	G/T	1	15401673	+	NA	NA	NA	NA	NA	NA	GT	GT	GT	GT	GT	GT	GT	GT	GT	GT	GG	GT	GT	GG	GG	GT	GG	GG	GT	GT	GT	GG	GT	GG	GT	GG	GT	GG	GG	GT	GT	GT	GT	GT	GG	GG	GT	GT	GT
S01_15401688	C/T	1	15401688	+	NA	NA	NA	NA	NA	NA	CC	CC	CC	CC	CC	CC	CC	CC	CC	CC	CC	CT	CC	CC	CC	CC	CC	CC	CC	CC	CC	CC	CC	CC	CC	CC	CC	CC	CC	CC	CC	CC	CC	CC	CC	CC	CC	CC	CC
S01_15401751	C/T	1	15401751	+	NA	NA	NA	NA	NA	NA	CC	CC	CC	CC	CC	CC	CC	CC	CC	CC	CC	CC	CT	CC	CC	CC	CT	CT	CC	CC	CC	CT	CC	CC	CC	CC	CC	CT	CT	CC	CC	CC	CC	CC	CT	CT	CC	CC	CC
S01_15401761	A/C	1	15401761	+	NA	NA	NA	NA	NA	NA	CA	CA	CA	CA	CA	CA	CA	CA	CA	CA	AA	CA	CA	AA	AA	CA	CA	CA	CA	CA	CA	CA	CA	AA	CA	AA	CA	CA	CA	CA	CA	CA	CA	CA	CA	CA	CA	CA	CA
S01_15401785	A/T	1	15401785	+	NA	NA	NA	NA	NA	NA	AA	AA	AA	AA	AA	AA	AA	AA	AA	AA	AA	AA	AT	AA	AA	AA	AT	AT	AA	AA	AA	AT	AA	AA	AA	AA	AA	AT	AT	AA	AA	AA	AA	AA	AT	AT	AA	AA	AA
S01_15401792	T/C	1	15401792	+	NA	NA	NA	NA	NA	NA	CT	CT	CT	CT	CT	CT	CT	CT	CT	CT	TT	CT	CT	TT	TT	CT	TT	TT	CT	CT	CT	TT	CC	TT	CC	TT	CT	TT	TT	CT	CT	CT	CT	CT	TT	TT	CC	CT	CT
S01_15401804	C/T	1	15401804	+	NA	NA	NA	NA	NA	NA	CT	CT	CT	CT	CT	CT	CT	CT	CT	CT	TT	CT	CT	TT	TT	CT	CT	CT	CT	CT	CT	CT	CC	TT	CC	TT	CT	CT	CT	CT	CT	CT	CT	CT	CT	CT	CC	CT	CT
S01_15401843	C/T	1	15401843	+	NA	NA	NA	NA	NA	NA	CT	CT	CT	CT	CT	CT	CT	CT	CT	CT	CC	CT	CC	CC	CC	CT	CC	CC	CT	CT	CT	CC	CT	CC	CT	CC	CT	CC	CC	CT	CT	CT	CT	CT	CC	CC	CT	CT	CT
S01_15401847	G/T	1	15401847	+	NA	NA	NA	NA	NA	NA	GT	GT	GT	GT	GT	GT	GT	GT	GT	GT	GG	GT	GG	GG	GG	GT	GG	GG	GT	GT	GT	GG	GT	GG	GT	GG	GT	GG	GG	GT	GT	GT	GT	GT	GG	GG	GT	GT	GT
S01_15401864	T/C	1	15401864	+	NA	NA	NA	NA	NA	NA	CT	CT	CT	CT	CT	CT	CT	CT	CT	CT	TT	CT	CT	TT	TT	CT	CT	CT	CT	CT	CT	CT	CT	TT	CT	TT	CT	CT	CT	CT	CT	CT	CT	CT	CT	CT	CT	CT	CT
S01_15401872	C/T	1	15401872	+	NA	NA	NA	NA	NA	NA	CT	CT	CT	CT	CT	CT	CT	CT	CT	CT	CC	CT	CT	CC	CC	CT	CT	CT	CT	CT	CT	CT	CT	CC	CT	CC	CT	CT	CT	CT	CT	CT	CT	CT	CT	CT	CT	CT	CT
S01_15401885	C/T	1	15401885	+	NA	NA	NA	NA	NA	NA	CT	CT	CT	CT	CT	CT	CT	CT	CT	CT	CC	CT	CT	CC	CC	CT	CT	CT	CT	CT	CT	CT	CT	CC	CT	CC	CT	CT	CT	CT	CT	CT	CT	CT	CT	CT	CT	CT	CT
S01_15401898	T/C	1	15401898	+	NA	NA	NA	NA	NA	NA	CT	CT	CT	CT	CT	CT	CT	CT	CT	CT	TT	CT	CT	TT	TT	CT	CT	CT	CT	CT	CT	CT	CT	TT	CT	TT	CT	CT	CT	CT	CT	CT	CT	CT	CT	CT	CT	CT	CT
S01_15401919	G/A	1	15401919	+	NA	NA	NA	NA	NA	NA	GA	GA	GA	GA	GA	GA	GA	GA	GA	GA	GG	GA	GA	GG	GG	GA	GA	GA	GA	GA	GA	GA	GA	GG	GA	GG	GA	GA	GA	GA	GA	GA	GA	GA	GA	GA	GA	GA	GA
S01_15401961	C/T	1	15401961	+	NA	NA	NA	NA	NA	NA	CC	CC	CC	CC	CC	CC	CC	CC	CC	CC	CC	CC	CT	CC	CC	CC	CT	CT	CC	CC	CC	CT	CC	CC	CC	CC	CC	CT	CT	CC	CC	CC	CC	CC	CT	CT	CC	CC	CC
S01_15401968	C/T	1	15401968	+	NA	NA	NA	NA	NA	NA	CC	CC	CC	CC	CC	CC	CC	CC	CC	CC	CC	CC	CC	CC	CC	CC	CC	CC	CC	CC	CC	CC	CC	CC	CC	CC	CC	CC	CC	CC	CC	CC	CC	CC	CC	CC	CC	CC	CC
S01_15401970	G/A	1	15401970	+	NA	NA	NA	NA	NA	NA	GG	GG	GG	GG	GG	GG	GG	GG	GG	GG	GG	GG	GA	GG	GG	GG	GA	GA	GG	GG	GG	GA	GG	GG	GG	GG	GG	GA	GA	GG	GG	GG	GG	GG	GA	GA	GG	GG	GG
S01_15620429	C/T	1	15620429	+	NA	NA	NA	NA	NA	NA	CT	CC	CC	CT	CT	CC	CT	CT	CT	CC	CC	CC	CT	CC	CC	CT	CT	CC	CT	CT	CC	CT	CT	CT	CC	CT	CC	CT	CT	CC	CC	NN	NN	CT	CT	CC	CT	CC	CT
S01_15620436	C/T	1	15620436	+	NA	NA	NA	NA	NA	NA	CT	CT	CT	CT	CT	CT	CT	CT	CT	CT	CT	CT	CT	CT	CT	CT	CT	CC	CT	CT	CT	CT	CT	CT	CT	CT	CT	CT	CT	CT	CT	CT	CC	CT	CT	CC	CT	CT	CT
S01_15620438	G/A	1	15620438	+	NA	NA	NA	NA	NA	NA	GA	GA	GA	GA	GA	GG	GA	GG	GG	GA	GG	GA	GA	GG	GA	GG	GA	GA	GG	GA	GA	GA	GG	GG	GA	GG	GA	GG	GG	GA	GA	GA	GA	GA	GA	GA	GA	GA	GA
S01_15620455	T/C	1	15620455	+	NA	NA	NA	NA	NA	NA	TC	TT	TT	TC	TC	TT	TC	TC	TC	TT	TT	TT	TC	TT	TT	TC	TC	TT	TC	TC	TT	TC	TC	TC	TT	TC	TT	TC	TC	TT	TC	TC	TC	TC	TC	TT	TT	TT	TC
S01_15620459	C/T	1	15620459	+	NA	NA	NA	NA	NA	NA	CT	CT	CT	CT	CT	CT	CT	CT	CT	CT	CC	CC	CC	CC	CC	CT	CC	CC	CT	CT	CT	CC	CT	CC	CT	CC	CT	CC	CC	CT	CT	CC	CT	CT	CC	CC	CT	CT	CT
S01_15620466	G/A	1	15620466	+	NA	NA	NA	NA	NA	NA	GA	GA	GA	GA	GA	GA	GA	GA	GA	GA	GG	GG	GA	GG	GG	GA	GA	GG	GA	GA	GA	GA	GA	GG	GA	GA	GA	GA	GA	GA	GA	GA	GA	GA	GA	GG	GA	GA	GA
S01_15620471	C/T	1	15620471	+	NA	NA	NA	NA	NA	NA	CC	CT	CT	CT	CT	CC	CT	CC	CC	CT	CC	NN	CT	CC	CT	CT	CT	CT	CC	CT	CT	CT	CC	CC	CT	CC	CT	CC	CC	CT	CT	CT	CC	CC	CT	CT	CT	CT	CT
S01_15620487	G/A	1	15620487	+	NA	NA	NA	NA	NA	NA	GG	GA	GA	GA	GA	GG	GA	GG	GG	GA	GG	NN	GA	GG	GA	GG	GA	GA	GG	GA	GA	GA	GG	GG	GA	GG	GA	GG	GG	GA	GA	GA	GG	GG	GA	GA	GA	GA	GA
S01_15620490	G/A	1	15620490	+	NA	NA	NA	NA	NA	NA	GG	GG	GG	GG	GG	GG	GG	GG	GG	GG	GG	GG	GG	GA	GG	GG	GG	GG	GG	GG	GG	GG	GG	GA	GG	GG	GG	GG	GG	GG	GG	GG	GG	GG	GG	GG	GG	GG	GG
S01_15620520	C/T	1	15620520	+	NA	NA	NA	NA	NA	NA	CC	CC	CC	CC	CC	CC	CC	CC	CC	CC	CC	NN	CC	CC	CC	CC	CC	CC	CC	CC	CC	CC	CC	CC	CC	CC	CC	CC	CC	CC	CC	CC	CC	CC	CC	CC	CC	CC	CC
S01_15620532	G/A	1	15620532	+	NA	NA	NA	NA	NA	NA	GA	GA	GA	GA	GA	AA	GA	GA	GA	GA	GA	NN	GA	GA	GA	GA	GA	GG	GA	GA	GA	GA	GA	GA	GA	GA	GA	GA	GA	GA	GA	GA	GA	GA	GA	GA	GA	GA	GA
S01_15620539	G/A	1	15620539	+	NA	NA	NA	NA	NA	NA	GA	GA	GA	GA	GA	GA	GA	GA	GA	GA	GA	GG	GG	GA	GA	GA	GA	GA	GA	GA	GA	GA	GA	GA	GA	GA	GA	GA	GA	GA	GA	GA	GA	GA	GA	GA	GA	GA	GA
S01_15620552	C/T	1	15620552	+	NA	NA	NA	NA	NA	NA	CC	CC	CC	CC	CC	CC	CC	CC	CC	CC	CC	CC	CC	CT	CC	CC	CC	CC	CC	CC	CC	CC	CC	CT	CC	CC	CC	CC	CC	CC	CC	CC	CC	CC	CC	CC	CC	CC	CC
S01_15620560	G/A	1	15620560	+	NA	NA	NA	NA	NA	NA	GA	GG	GG	GA	GA	GG	GA	GA	GA	GG	GG	GG	GA	GG	GG	GA	GA	GG	GA	GA	GG	GA	GA	GA	GG	GA	GG	GA	GA	GG	GA	NN	GG	GA	GA	GG	GG	GG	GA
S01_15620562	C/G	1	15620562	+	NA	NA	NA	NA	NA	NA	CC	CC	CC	CC	CC	CC	CC	CG	CC	CC	CG	CC	CC	CG	CG	CG	CG	CG	CG	CG	CG	CG	CG	CG	CG	CG	CG	CG	CG	CC	CG	CG	CC	CG	CG	CG	CC	CC	CG
S01_15620564	T/C	1	15620564	+	NA	NA	NA	NA	NA	NA	TT	TT	TT	TT	TT	TT	TT	TC	TT	TT	TC	TT	TT	TC	TC	TC	TC	TC	TC	TC	TC	TC	TC	TC	TC	TC	TC	TC	TC	TT	TC	TC	TT	TC	TC	TC	TT	TT	TC
S01_15641505	G/A	1	15641505	+	NA	NA	NA	NA	NA	NA	GG	GG	GG	GG	GG	GG	GG	GG	GG	GG	GG	GG	GG	GA	AA	GA	GG	GG	GG	GG	GG	GG	GG	GA	GG	GG	GG	GG	GG	GG	GG	GG	GG	GG	GG	GG	GG	GG	GG
S01_15641506	G/A	1	15641506	+	NA	NA	NA	NA	NA	NA	GG	GG	GG	GG	GG	GG	GG	GG	GG	GG	GG	GG	GG	GA	AA	GA	GG	GG	GG	GG	GG	GG	GG	GA	GG	GG	GG	GG	GG	GG	GG	GG	GG	GG	GG	GG	GG	GG	GG
S01_15641531	G/A	1	15641531	+	NA	NA	NA	NA	NA	NA	GG	GG	GG	GG	GG	GG	GG	GG	GG	GG	GG	GG	AG	AG	GG	GG	AG	AG	GG	GG	GG	AG	GG	AG	GG	GG	GG	AG	AG	GG	GG	GG	GG	GG	AG	AG	GG	GG	GG
S01_15641643	C/T	1	15641643	+	NA	NA	NA	NA	NA	NA	CC	CC	CC	CC	CC	CC	CC	CT	CC	CC	TT	CC	CC	CT	TT	CT	CT	CT	CT	CT	CT	CT	CT	CT	CT	TT	CT	CT	CT	CT	CT	CT	CT	CT	CT	CT	CT	CT	CT
S01_15641692	A/G	1	15641692	+	NA	NA	NA	NA	NA	NA	AA	AA	AA	AA	AA	AA	AA	AA	AA	AA	AA	AA	GA	GA	AA	AA	GA	GA	AA	AA	AA	GA	AA	GA	AA	AA	AA	GA	GA	AA	AA	AA	AA	AA	GA	GA	AA	AA	AA
S01_15783688	G/A	1	15783688	+	NA	NA	NA	NA	NA	NA	GG	GG	GG	GG	GG	GG	GG	GG	GG	GG	GG	NN	GG	GG	GG	GG	GG	GG	GG	GG	GG	GG	GG	GG	GG	GG	GG	GG	GG	GG	GG	GG	GG	GG	GG	GG	GG	GG	GG
S01_15847734	T/A	1	15847734	+	NA	NA	NA	NA	NA	NA	TT	NN	TT	TT	TT	TT	TT	TT	TT	TT	TT	AA	NN	TT	TT	TT	TT	TT	TT	TT	TT	TT	TT	TT	TT	TT	TT	TT	TT	TT	TT	TT	TT	TT	TT	TT	TT	TT	TT
S01_15984887	C/T	1	15984887	+	NA	NA	NA	NA	NA	NA	CC	CC	CC	CC	CC	CC	CC	CC	CC	CC	CC	NN	NN	CC	CC	CC	CC	CC	CC	NN	CC	CC	CC	CC	CC	CC	CC	CC	CC	CC	CC	CC	CC	CC	CC	CC	CC	CC	CC
S01_15984894	T/C	1	15984894	+	NA	NA	NA	NA	NA	NA	TT	TT	TT	TT	TT	TT	TT	TC	TT	TT	TT	NN	NN	TT	TT	TT	NN	TC	TT	NN	NN	TC	TT	TC	TC	TT	TT	TC	TC	TC	TC	TC	NN	CC	TT	TC	TC	TC	TT
S01_15984975	T/A	1	15984975	+	NA	NA	NA	NA	NA	NA	TT	TT	TT	TT	TT	TT	TT	TT	TT	TT	TT	NN	NN	TT	TT	TT	TT	TT	TT	NN	TT	TT	TT	TT	TT	NN	TT	TT	TT	TT	TT	TT	TT	TT	TT	TT	TT	TT	TT
S01_17083937	C/T	1	17083937	+	NA	NA	NA	NA	NA	NA	CC	CC	CC	CC	CC	CC	CC	TC	CC	CC	TT	NN	NN	TT	TT	TC	TT	TT	TC	TC	NN	TT	TC	TT	TC	TT	TC	TT	TT	TC	TC	TC	TC	TC	TT	TT	TC	TC	TC
S01_17084047	A/G	1	17084047	+	NA	NA	NA	NA	NA	NA	AA	AA	AA	AA	AA	AA	AA	GA	AA	AA	GG	NN	NN	GG	GG	GA	GG	GG	GA	GA	GA	NN	GA	GG	GA	GG	GA	GG	GG	GA	GA	GA	GA	GA	GG	GG	GA	GA	GA
S01_17089657	T/C	1	17089657	+	NA	NA	NA	NA	NA	NA	TT	TT	TT	TT	TT	TT	TT	TT	TT	NN	TT	NN	TC	TT	TT	TT	TC	TC	TT	TT	TT	TC	TT	TT	TT	TT	TT	TC	TC	TT	TT	TT	TT	TT	NN	TC	TT	TT	TT
S01_17089682	G/A	1	17089682	+	NA	NA	NA	NA	NA	NA	GG	GG	GG	GG	GG	GG	GG	AG	GG	GG	AA	NN	GG	AA	AA	AG	AG	AG	AG	AG	NN	AG	AG	AA	AG	AA	AG	AG	AG	AG	NN	AG	NN	AG	NN	AG	AG	AG	AG
S01_17089734	T/C	1	17089734	+	NA	NA	NA	NA	NA	NA	TT	TT	TT	TT	TT	TT	TT	TT	TT	TT	TT	NN	TC	TT	TT	TT	TC	TC	TT	TT	TT	TC	TT	TT	TT	TT	TT	TC	TC	TT	TT	TT	TT	TT	NN	TC	TT	TT	TT
S01_17089866	T/C	1	17089866	+	NA	NA	NA	NA	NA	NA	TT	TT	TT	TT	TT	TT	TT	CT	TT	TT	CC	NN	NN	CC	CC	CT	CC	CC	CT	CT	NN	CC	CT	CC	CT	CC	CT	CC	CC	CT	NN	CT	NN	CT	CC	CC	CT	CT	CT
S01_17089876	C/T	1	17089876	+	NA	NA	NA	NA	NA	NA	CC	CC	CC	CC	CC	CC	CC	CC	CC	CC	CC	NN	CT	CC	CC	CC	CT	CT	CC	CC	CC	CT	CC	CC	CC	CC	CC	CT	CT	CC	CC	CC	CC	CC	NN	CT	CC	CC	CC
S01_17089908	G/T	1	17089908	+	NA	NA	NA	NA	NA	NA	GG	GG	GG	GG	GG	GG	GG	GG	GG	GG	GG	NN	GT	GG	GG	GG	GT	GT	GG	GG	GG	GT	GG	GG	GG	GG	GG	GT	GT	GG	GG	GG	GG	GG	NN	GT	GG	GG	GG
S01_17089922	A/G	1	17089922	+	NA	NA	NA	NA	NA	NA	AA	AA	AA	AA	AA	AA	AA	AA	AA	AA	AA	NN	AG	AA	AA	AA	AG	AG	AA	AA	AA	AG	AA	AA	AA	AA	AA	AG	AG	AA	AA	AA	AA	AA	NN	AG	AA	AA	AA
S01_17089949	G/A	1	17089949	+	NA	NA	NA	NA	NA	NA	GG	GG	GG	GG	GG	GG	GG	GG	GG	GG	GG	NN	GA	GG	GG	GG	GA	GA	GG	GG	GG	GA	GG	GG	GG	GG	GG	GA	GA	GG	GG	GG	GG	GG	NN	GA	GG	GG	GG
S01_17232397	G/A	1	17232397	+	NA	NA	NA	NA	NA	NA	GG	GG	GG	GG	GG	GG	GG	GG	GG	GG	GG	GG	GA	GG	GG	GG	GG	GA	GA	GA	GA	GG	GA	GG	GG	GG	GA	GG	GG	GA	GA	GA	GA	GA	GG	GG	GA	GA	GA
S01_17232414	T/G	1	17232414	+	NA	NA	NA	NA	NA	NA	TT	TG	TG	TT	TT	TG	TG	TG	TT	TG	TT	TT	TG	TG	TG	TG	TG	TG	TG	TG	TG	TG	TG	TG	TG	TG	TG	TG	TG	TG	TG	TG	TG	TG	TG	TG	TG	TG	TG
S01_17420224	C/T	1	17420224	+	NA	NA	NA	NA	NA	NA	CC	CC	CC	CC	CC	CC	CC	CC	CC	CC	CC	NN	CC	TC	CC	CC	CC	CC	CC	CC	CC	CC	CC	TC	CC	CC	CC	CC	CC	CC	CC	CC	CC	CC	CC	CC	CC	CC	CC
S01_17420364	T/C	1	17420364	+	NA	NA	NA	NA	NA	NA	TT	TT	TT	TT	TT	TT	TT	TT	TT	TT	TT	NN	TT	CT	TT	TT	TT	TT	TT	TT	TT	TT	TT	CT	TT	TT	TT	TT	TT	TT	TT	TT	TT	TT	TT	TT	TT	TT	TT
S01_17469091	A/G	1	17469091	+	NA	NA	NA	NA	NA	NA	AA	AA	AA	AA	AA	AA	AA	AA	AA	AA	AA	AG	AG	AA	AA	AA	AG	AG	AA	AA	AA	AG	AA	AA	AA	AA	AA	AG	AG	AA	AA	AA	AA	AA	AG	AG	AA	AA	AA
S01_17469118	T/G	1	17469118	+	NA	NA	NA	NA	NA	NA	TT	TT	TT	TT	TT	TT	TT	TT	TT	TT	TT	TG	TG	TT	TT	TT	TG	TG	TT	TT	TT	TG	TT	TT	TT	TT	TT	TG	TG	TT	TT	TT	TT	TT	TG	TG	TT	TT	TT
S01_17469189	G/A	1	17469189	+	NA	NA	NA	NA	NA	NA	GG	GG	GG	GG	GG	GG	GG	GG	GG	GG	GG	GA	GA	GG	GG	GG	GA	GA	GG	GG	GG	GA	GG	GG	GG	GG	GG	GA	GA	GG	GG	GG	GG	GG	GA	GA	GG	GG	GG
S01_17504347	C/T	1	17504347	+	NA	NA	NA	NA	NA	NA	CT	CT	CT	CT	CT	CT	CT	CT	CT	CT	CC	CT	CT	CT	CC	CC	CC	CC	CC	CC	CC	CC	CC	CT	CC	CT	CC	CC	CC	CC	CC	CC	CC	CC	CC	CC	CC	CC	CC
S01_17504358	A/G	1	17504358	+	NA	NA	NA	NA	NA	NA	AA	AA	AA	AA	AA	AA	AA	AA	AA	AA	AA	AA	AA	AA	AG	AG	AA	AA	AG	AA	AA	AA	AA	AA	AA	AG	AA	AA	AA	AA	AG	AA	AG	AG	AA	AA	AG	AG	AA
S01_17504373	A/T	1	17504373	+	NA	NA	NA	NA	NA	NA	AA	AA	AA	AA	AA	AA	AA	AA	AA	AA	AA	AA	AA	AA	AT	AT	AA	AA	AT	AA	AA	AA	AA	AA	AT	AT	AA	AA	AA	AA	AT	AA	AT	AT	AA	AA	AT	AT	AA
S01_17504384	C/T	1	17504384	+	NA	NA	NA	NA	NA	NA	TC	TC	TC	TC	TC	TC	TC	TC	TC	TC	TT	TC	TC	TC	TC	TC	CC	NN	TC	TC	TC	TC	TC	TC	TC	TC	TC	TT	TC	TC	TC	TC	TC	TC	CC	TC	TC	TC	TC
S01_17504419	G/A	1	17504419	+	NA	NA	NA	NA	NA	NA	GG	GG	GG	GG	GG	GG	GG	GG	GG	GG	GG	GG	GG	GG	GA	GA	GG	GG	GA	GG	GG	GG	GG	GG	GG	GA	GG	GG	GG	GG	GA	GG	GG	GA	GG	GG	GA	GA	GG
S01_17504453	C/T	1	17504453	+	NA	NA	NA	NA	NA	NA	CT	CT	CT	CT	CT	CT	CT	CT	CT	CT	CC	CT	CT	CT	CC	CC	CC	CC	CC	CC	CC	CC	CC	CT	CC	CT	CC	CC	CC	CC	CC	CC	CC	CC	CC	CC	CC	CC	CC
S01_17504478	G/A	1	17504478	+	NA	NA	NA	NA	NA	NA	GA	GA	GA	GA	GA	GA	GA	GA	GA	GA	GG	GG	GA	GG	GG	GA	GG	GG	GA	GA	GA	GG	GA	GG	GA	GG	GA	GG	GG	GA	GA	GA	GA	GA	GG	NN	GA	GA	GA
S01_17504507	C/T	1	17504507	+	NA	NA	NA	NA	NA	NA	CC	CC	CC	CC	CC	CC	CC	CC	CC	CC	CC	CC	CC	CC	CC	CC	CC	CC	CC	CC	CC	CC	CC	CC	CC	CC	CC	CC	CC	CC	CC	CC	CC	CC	CC	CC	CC	CC	CC
S01_17504520	C/T	1	17504520	+	NA	NA	NA	NA	NA	NA	CT	CT	CT	CT	CT	CT	CT	CT	CT	CT	CC	CC	CT	CC	CC	CT	CC	CC	CT	CT	CT	CC	CT	CC	CT	CC	CT	CC	CC	CT	CT	CT	CT	CT	CC	NN	CT	CT	CT
S01_17504524	T/A	1	17504524	+	NA	NA	NA	NA	NA	NA	TT	TT	TT	TT	TT	TT	TT	TT	TT	TT	TT	TT	TT	TT	TT	TT	TT	TT	TT	TA	TT	TA	TA	TT	TT	TT	TA	TT	TT	TA	TA	TA	TA	TA	TT	TT	TT	TT	TA
S01_17504525	C/T	1	17504525	+	NA	NA	NA	NA	NA	NA	CC	CC	CC	CC	CC	CC	CC	CC	CC	CC	CC	CC	CC	CC	CT	CC	CC	CC	CC	CC	CC	CC	CC	CT	CC	CT	CC	CC	CC	CC	CC	CC	CC	CC	CC	CC	CC	CC	CC
S01_17631445	G/C	1	17631445	+	NA	NA	NA	NA	NA	NA	CC	CC	CC	CC	CC	CC	CC	GC	CC	CC	GG	GG	GC	GG	GG	GC	GG	GG	GC	GC	GC	GG	GC	GG	GC	GG	GC	GG	GG	GC	GC	GC	GC	GC	GG	GG	GC	GC	GC
S01_17992122	G/A	1	17992122	+	NA	NA	NA	NA	NA	NA	GA	GA	AA	GA	GA	AA	AA	GA	GA	AA	GG	GG	AA	GG	GG	GA	GG	GG	GA	GA	GA	GG	GA	GG	GA	GG	GA	GG	GG	GA	GA	GA	GG	GA	GG	GG	GA	GA	GA
S01_18043443	A/G	1	18043443	+	NA	NA	NA	NA	NA	NA	GG	NN	GG	GG	GG	GG	GG	AG	GG	GG	AA	NN	NN	AA	AA	AG	AA	AA	AG	AG	AG	AA	AG	AA	AG	AA	AG	AA	AA	AG	AG	AG	NN	AG	AA	AA	AG	AG	AG
S01_18071725	G/A	1	18071725	+	NA	NA	NA	NA	NA	NA	AA	AA	AA	AA	AA	AA	AA	GA	AA	AA	GG	NN	NN	GG	GG	GA	GG	GG	GA	GA	GA	GG	GA	GG	GA	GG	GA	GG	GG	GA	GA	GA	NN	GA	GG	GG	GA	GA	NN
S01_18071762	C/T	1	18071762	+	NA	NA	NA	NA	NA	NA	TT	TT	TT	TT	TT	TT	TT	NN	TT	TT	CC	NN	NN	CC	CC	CT	CC	CC	CT	CT	CT	CC	CT	CC	CT	CC	CT	CC	CC	CT	CT	CT	NN	CT	CC	CC	CT	CT	NN
S01_18071781	C/T	1	18071781	+	NA	NA	NA	NA	NA	NA	CC	CC	CC	CC	CC	CC	CC	CC	CC	CC	CC	NN	NN	CC	CC	CC	CC	CC	CC	CC	CC	CC	CC	CC	CC	CC	CC	CC	CC	CC	CC	CC	NN	CC	CC	CC	CC	CC	CC
S01_18071958	C/G	1	18071958	+	NA	NA	NA	NA	NA	NA	CC	CC	CC	CC	CC	CC	CC	CC	CC	CC	CC	NN	NN	CC	CC	CC	CC	CC	CC	CC	CC	CC	CC	CC	CC	CC	CC	CC	CC	CC	CC	CC	NN	CC	CC	CC	CC	CC	CC
S01_18116563	C/T	1	18116563	+	NA	NA	NA	NA	NA	NA	CC	CC	CC	CC	CC	CC	CC	CC	CC	CC	CC	NN	CC	CC	CC	CC	CC	CC	CC	CC	CC	CC	CC	CC	CC	CC	CC	CC	CC	CC	CC	CC	CC	CC	CC	CC	CC	CC	CC
S01_18116597	C/T	1	18116597	+	NA	NA	NA	NA	NA	NA	CC	CC	CC	CC	CC	CC	CC	TC	CC	CC	TT	NN	CC	TT	TT	TC	TT	TT	TC	TC	TC	TT	TC	TT	TC	TT	TC	TT	TT	TC	TC	TC	TC	TC	TT	TT	TC	TC	TC
S01_18116649	C/T	1	18116649	+	NA	NA	NA	NA	NA	NA	CC	CC	CC	CC	CC	CC	CC	TC	CC	CC	TT	NN	CC	TT	TT	TC	TT	TT	TC	TC	TC	TT	TC	TT	TC	TT	TC	TT	TT	TC	TC	TC	TC	TC	TT	TT	TC	TC	TC
S01_18116756	C/T	1	18116756	+	NA	NA	NA	NA	NA	NA	CC	CC	CC	CC	CC	CC	CC	TC	CC	CC	TT	NN	CC	TT	TT	TC	TT	TT	TC	TC	TC	TT	TC	TT	TC	TT	TC	TT	TT	TC	TC	TC	TC	TC	TT	TT	TC	TC	TC
S01_18132330	C/T	1	18132330	+	NA	NA	NA	NA	NA	NA	CC	CC	CC	CC	NN	CC	CC	CC	CC	CC	CC	NN	CC	NN	CC	CC	CC	CC	CC	CC	CC	CC	CC	CC	CC	CC	CC	CC	CC	CC	CC	CC	CC	CC	CC	CC	CC	CC	CC
S01_18206893	G/A	1	18206893	+	NA	NA	NA	NA	NA	NA	GG	GG	GG	GG	GG	GG	GG	GG	GG	NN	GG	NN	GA	GG	GG	GG	GG	GG	GG	GG	GG	GG	GG	GG	GG	GG	GG	GG	GG	GG	GG	GG	GG	GG	GG	GG	GG	GG	GG
S01_18206935	C/T	1	18206935	+	NA	NA	NA	NA	NA	NA	CT	NN	CT	CT	CT	CC	CT	CC	CT	CC	CC	NN	CC	CT	CT	CC	CC	CC	CC	CC	CC	CC	CC	CC	CC	CC	CC	CC	CC	CC	CC	CC	CC	CC	CC	CC	CC	CC	CC
S01_18206962	G/A	1	18206962	+	NA	NA	NA	NA	NA	NA	GG	GG	GG	GG	GG	GG	GG	AG	GG	GG	AA	NN	GG	AG	AG	AA	AG	AA	AG	AA	AA	AA	AG	AG	AG	AA	AG	AA	AG	AG	AA	AG	NN	AG	AA	AG	AA	NN	AA
S01_18207138	A/C	1	18207138	+	NA	NA	NA	NA	NA	NA	AC	AC	AC	AC	AC	CC	AC	AC	AC	CC	AA	NN	AC	AA	AC	AA	AC	AA	AA	AA	AA	AA	AA	AA	AC	NN	AC	AA	AC	AA	AA	AC	AA	AC	AA	AA	AA	AA	AA
S01_18541345	G/T	1	18541345	+	NA	NA	NA	NA	NA	NA	GG	GG	GG	GG	GG	GG	GG	GG	GG	GG	GG	GG	GG	GT	TT	GT	GG	GG	GG	GG	GG	GG	GG	GT	GG	GG	GG	GG	GG	GG	GG	GG	GG	GG	GG	GG	GG	GG	GG
S01_18541356	A/G	1	18541356	+	NA	NA	NA	NA	NA	NA	AA	AA	AA	AA	AA	AA	GA	GA	AA	AA	GG	NN	AA	GA	AA	AA	GA	GA	GA	GA	GA	GA	GA	GA	GA	GG	GA	GA	GA	GA	GG	GA	GA	GA	NN	GA	GA	NN	NN
S01_18541378	G/A	1	18541378	+	NA	NA	NA	NA	NA	NA	AA	AA	AA	AA	AA	AA	AA	GA	AA	AA	GG	GG	AA	GG	GG	GA	GG	GG	GA	GA	GA	GG	GA	GG	GA	GG	GA	GG	GG	GA	GG	GA	NN	GA	GG	GG	GA	NN	NN
S01_18541379	C/T	1	18541379	+	NA	NA	NA	NA	NA	NA	CC	CC	CC	CC	CC	CC	CC	CC	CC	CC	CC	NN	CC	CC	CC	CC	CT	CT	CC	CC	CC	CT	CC	CC	CC	CC	CC	CT	CT	CC	CC	CC	CC	CC	NN	CT	CC	CC	CC
S01_18541381	G/A	1	18541381	+	NA	NA	NA	NA	NA	NA	GG	GG	GG	GG	GG	GG	GG	AG	GG	GG	AA	NN	GG	AG	GG	GG	AG	AG	AG	AG	AG	AG	AG	AG	AG	AA	AG	AG	AG	AG	AA	AG	NN	AG	NN	AG	AG	NN	NN
S01_18732389	G/A	1	18732389	+	NA	NA	NA	NA	NA	NA	GG	GG	GG	GG	GG	GG	GG	GG	GG	GG	GG	GG	GG	AA	GA	GA	GG	GG	GG	GG	GG	GG	GG	GA	GG	GG	GG	GG	GG	GG	GG	GG	GG	GG	GG	GG	GG	GG	GG
S01_18732396	T/A	1	18732396	+	NA	NA	NA	NA	NA	NA	TT	TT	TT	TT	TT	TT	TT	TT	TT	TT	AA	TT	TT	TT	TT	TT	TT	NN	TT	TA	TT	TT	TT	TT	TT	NN	TT	TT	TT	TA	TT	TT	NN	TT	TT	TT	TT	TT	TT
S01_18732397	C/T	1	18732397	+	NA	NA	NA	NA	NA	NA	CC	CC	CC	CC	CC	CC	CC	CC	CC	CC	CC	CC	CC	TT	CT	CT	CC	CC	CC	CC	CC	CC	CC	CT	CC	CC	CC	CC	CC	CC	CC	CC	CC	CC	CC	CC	CC	CC	CC
S01_18732415	C/T	1	18732415	+	NA	NA	NA	NA	NA	NA	TT	TT	TT	TT	TT	TT	TT	TT	TT	TT	CC	CC	NN	CC	CC	CT	CC	CC	TT	CT	TT	CC	TT	CC	NN	CC	TT	CC	CC	CT	TT	TT	CT	TT	CC	CC	TT	CT	TT
S01_18732471	G/A	1	18732471	+	NA	NA	NA	NA	NA	NA	GA	GG	GG	GG	GG	GG	GG	GG	GG	GG	AA	GG	GG	GG	GG	GG	GG	NN	NN	GA	GG	GG	GG	GG	GG	NN	GG	GG	NN	GA	GG	GG	NN	GG	GG	GG	GG	GG	GG
S01_18732696	G/T	1	18732696	+	NA	NA	NA	NA	NA	NA	GG	GG	GG	GG	GG	GG	GG	GG	GG	GG	GG	GG	GG	TT	TT	GT	GG	GG	GG	GG	GG	GG	GG	GT	GG	GG	GG	GG	GG	GG	GG	GG	GG	GG	GG	GG	GG	GG	GG
S01_18732757	G/A	1	18732757	+	NA	NA	NA	NA	NA	NA	GG	GG	GG	GG	GG	GG	GG	GG	GG	GG	AA	GG	GG	GG	GG	GG	GG	NN	GG	GA	GG	GG	GG	GG	GG	NN	GG	GG	GG	GA	NN	GG	NN	GG	GG	NN	GG	NN	GG
S01_18732769	C/T	1	18732769	+	NA	NA	NA	NA	NA	NA	CC	CC	CC	CC	CC	CC	CC	CC	CC	CC	CC	CC	CC	TT	TT	CT	CC	CC	CC	CC	CC	CC	CC	CT	CC	CC	CC	CC	CC	CC	CC	CC	CC	CC	CC	CC	CC	CC	CC
S01_18757246	C/T	1	18757246	+	NA	NA	NA	NA	NA	NA	CC	CC	CC	CC	CC	CC	CC	CC	CC	CC	NN	NN	TC	NN	NN	CC	TT	TT	CC	CC	CC	TT	CC	NN	CC	NN	CC	TT	TT	CC	CC	CC	CC	CC	TT	TT	CC	CC	CC
S01_18757267	G/T	1	18757267	+	NA	NA	NA	NA	NA	NA	GG	GG	GG	GG	GG	GG	GG	GG	GG	GG	NN	TG	TG	NN	NN	GG	TT	TT	GG	GG	GG	TT	GG	GG	GG	TT	GG	TT	TT	GG	GG	GG	GG	GG	TT	TT	GG	GG	GG
S01_18757389	C/A	1	18757389	+	NA	NA	NA	NA	NA	NA	CC	CC	CC	CC	CC	CC	CC	CC	CC	CC	NN	AC	AC	NN	NN	CC	AA	AA	CC	CC	CC	AA	CC	NN	CC	AA	CC	AA	AA	CC	CC	CC	NN	CC	AA	AA	CC	CC	CC
S01_18757445	G/A	1	18757445	+	NA	NA	NA	NA	NA	NA	GG	GG	GG	GG	GG	GG	GG	GG	GG	GG	NN	AG	AG	NN	NN	GG	AA	AA	GG	GG	GG	AA	GG	NN	GG	AA	GG	AA	AA	GG	GG	GG	GG	GG	AA	AA	GG	GG	GG
S01_18757448	G/A	1	18757448	+	NA	NA	NA	NA	NA	NA	GG	GG	GG	GG	GG	GG	GG	GG	GG	GG	GG	GA	GG	NN	NN	GG	GG	GG	GG	GG	GG	GG	GG	NN	GG	GG	GG	GG	GG	GG	GG	GG	GG	GG	GG	GG	GG	GG	GG
S01_18757456	C/T	1	18757456	+	NA	NA	NA	NA	NA	NA	CC	CC	CC	CC	CC	CC	CC	CC	CC	CC	NN	TT	TC	NN	NN	CC	TT	TT	CC	CC	CC	TT	CC	NN	CC	TT	CC	TT	TT	CC	CC	CC	CC	CC	TT	TT	CC	CC	CC
S01_18757473	T/C	1	18757473	+	NA	NA	NA	NA	NA	NA	TT	TT	TT	TT	TT	TT	TT	TT	TT	TT	TT	TC	TT	NN	NN	TT	TT	TT	TT	TT	TT	TT	TT	NN	TT	TT	TT	TT	TT	TT	TT	TT	TT	TT	TT	TT	TT	TT	TT
S01_18757480	G/T	1	18757480	+	NA	NA	NA	NA	NA	NA	GG	GG	GG	GG	GG	GG	GG	GG	GG	GG	GG	GT	GG	NN	NN	GG	GG	GG	GG	GG	GG	GG	GG	NN	GG	GG	GG	GG	GG	GG	GG	GG	GG	GG	GG	GG	GG	GG	GG
S01_19167953	G/A	1	19167953	+	NA	NA	NA	NA	NA	NA	GG	GG	GG	GG	GG	GG	GG	GA	GG	GG	AA	GG	GG	GA	GA	GA	GA	GA	GA	GA	GA	GA	GA	GA	GA	AA	GA	GA	GA	GA	GA	GA	GA	GA	GA	GA	GA	GA	GA
S01_19167981	T/C	1	19167981	+	NA	NA	NA	NA	NA	NA	TT	TT	TT	TT	TT	TT	TT	TT	TT	TT	TT	NN	CC	TT	TT	TT	CT	CT	TT	TT	TT	CT	TT	TT	TT	TT	TT	CT	CT	TT	TT	TT	TT	TT	CT	CT	TT	TT	TT
S01_19167982	C/T	1	19167982	+	NA	NA	NA	NA	NA	NA	CC	CC	CC	CC	CC	CC	CC	CT	CC	CC	TT	CC	CC	CT	CT	CT	CT	CT	CT	CT	CT	CT	CT	CT	CT	TT	CT	CT	CT	CT	CT	CT	CT	CT	CT	CT	CT	CT	CT
S01_19168007	C/T	1	19168007	+	NA	NA	NA	NA	NA	NA	CC	CC	CC	CC	CC	CC	CC	TC	CC	CC	TT	NN	TT	TC	TC	TC	TT	TT	TC	TC	TC	TT	TC	TC	TC	TT	TC	TT	TT	TC	TC	TC	TC	TC	TT	TT	TC	TC	TC
S01_19168032	C/A	1	19168032	+	NA	NA	NA	NA	NA	NA	CC	CC	CC	CC	CC	CC	CC	CC	CC	CC	CC	AC	AA	CC	CC	CC	AC	AC	CC	CC	CC	AC	CC	CC	CC	CC	CC	AC	AC	CC	NN	CC	CC	CC	AC	AC	CC	CC	CC
S01_19168034	C/T	1	19168034	+	NA	NA	NA	NA	NA	NA	CC	CC	CC	CC	CC	CC	CC	CT	CC	CC	TT	CC	CC	CT	CC	CC	CT	CT	CT	CT	CT	CT	CT	CT	CT	TT	CT	CT	CT	CT	NN	CT	NN	CT	CT	CT	CT	CT	CT
S01_19168047	A/G	1	19168047	+	NA	NA	NA	NA	NA	NA	AA	AA	AA	AA	AA	AA	AA	GA	AA	AA	GG	GA	GG	GA	GA	GA	GG	GG	GA	GA	GA	GG	GA	GA	GA	GG	GA	GG	GG	GA	NN	GA	GA	GA	GG	GG	GA	GA	GA
S01_19168048	A/G	1	19168048	+	NA	NA	NA	NA	NA	NA	AA	AA	AA	AA	AA	AA	AA	AG	AA	AA	GG	AA	AA	AG	AG	AG	AG	AG	AG	AG	AG	AG	AG	AG	AG	GG	AG	AG	AG	AG	NN	AG	AG	AG	AG	AG	AG	AG	AG
S01_19168050	T/C	1	19168050	+	NA	NA	NA	NA	NA	NA	TT	TT	TT	TT	TT	TT	TT	CT	TT	TT	CC	CT	CC	CT	CT	CT	CC	CC	CT	CT	CT	CC	CT	CT	CT	CC	CT	CC	CC	CT	NN	CT	CT	CT	CC	CC	CT	CT	CT
S01_19168143	T/A	1	19168143	+	NA	NA	NA	NA	NA	NA	TT	TT	TT	TT	TT	TT	TT	TT	TT	TT	TT	TA	TT	TA	TA	TT	TT	TT	TT	TT	TT	TT	TT	TA	TT	TT	TT	TT	TT	TT	TT	TT	TT	TT	TT	TT	TT	TT	TT
S01_19269700	G/A	1	19269700	+	NA	NA	NA	NA	NA	NA	AA	AA	AA	AA	AA	AA	AA	GG	AA	AA	GG	AA	AA	GG	GG	AG	GG	GG	GG	GG	GG	GG	GG	GG	GG	GG	GG	GG	GG	GG	GG	GG	AG	GG	GG	GG	GG	GG	GG
S01_19269779	T/C	1	19269779	+	NA	NA	NA	NA	NA	NA	TT	TT	TT	TT	TT	TT	TT	CC	TT	TT	CC	TT	TT	TC	TC	TC	CC	CC	CC	CC	CC	CC	CC	TC	CC	CC	CC	CC	CC	CC	CC	CC	TC	CC	CC	CC	CC	CC	CC
S01_19269864	C/T	1	19269864	+	NA	NA	NA	NA	NA	NA	CC	CC	CC	CC	CC	CC	CC	CC	CC	CC	CC	CC	CC	CT	CT	CC	CC	CC	CC	CC	CC	CC	CC	CT	CC	CC	CC	CC	CC	CC	CC	CC	CC	CC	CC	CC	CC	CC	CC
S01_19269865	T/C	1	19269865	+	NA	NA	NA	NA	NA	NA	TT	TT	TT	TT	TT	TT	TT	CT	TT	TT	CC	NN	TT	CC	CC	CT	CC	CC	CT	CT	CT	CC	CT	CC	CT	CC	CT	CC	CC	CT	CT	CT	CT	CT	CC	CC	CT	CT	CT
S01_19269871	G/A	1	19269871	+	NA	NA	NA	NA	NA	NA	GG	GG	GG	GG	GG	GG	GG	GA	GG	GG	AA	GG	GG	GA	GA	GA	AA	AA	GA	GA	GA	AA	GA	GA	GA	AA	GA	AA	AA	GA	GA	GA	GA	GA	AA	AA	GA	GA	GA
S01_19269885	A/G	1	19269885	+	NA	NA	NA	NA	NA	NA	AA	AA	AA	AA	AA	AA	AA	AA	AA	AA	AA	AA	AA	AG	AG	AA	AA	AA	AA	AA	AA	AA	AA	AG	AA	AA	AA	AA	AA	AA	AA	AA	AA	AA	AA	AA	AA	AA	AA
S01_19759687	G/A	1	19759687	+	NA	NA	NA	NA	NA	NA	GG	GG	GG	GG	GG	GG	GG	GG	GG	GG	GG	AA	NN	AA	AA	GG	AA	AA	GG	GG	GG	AA	GG	AG	GG	NN	GG	AA	AA	GG	NN	GG	GG	GG	AA	AA	GG	GG	GG
S01_19759705	G/A	1	19759705	+	NA	NA	NA	NA	NA	NA	GG	GG	GG	GG	GG	GG	GG	GG	GG	GG	GG	AG	NN	AG	GG	GG	AA	AA	GG	GG	GG	AA	GG	GG	GG	NN	GG	AA	AA	GG	NN	GG	GG	GG	AA	AA	GG	GG	GG
S01_19759848	C/T	1	19759848	+	NA	NA	NA	NA	NA	NA	CC	CC	CC	CC	CC	CC	CC	CC	CC	CC	CC	CT	CC	CT	TT	CC	CC	CC	CC	CC	CC	CC	CC	CT	CC	CC	CC	CC	CC	CC	CC	CC	CC	CC	CC	CC	CC	CC	CC
S01_19759849	A/T	1	19759849	+	NA	NA	NA	NA	NA	NA	AA	AA	AA	AA	AA	AA	AA	AA	AA	AA	AA	AT	AA	AT	TT	AA	AA	AA	AA	AA	AA	AA	AA	AT	AA	AA	AA	AA	AA	AA	AA	AA	AA	AA	AA	AA	AA	AA	AA
S01_19759940	A/G	1	19759940	+	NA	NA	NA	NA	NA	NA	AA	AA	AA	AA	AA	AA	AA	AA	AA	AA	NN	GG	GA	GG	NN	AA	GG	GG	AA	AA	NN	GG	AA	AA	AA	NN	AA	GG	GG	AA	AA	AA	AA	AA	GG	GG	AA	AA	AA
S01_19763628	T/G	1	19763628	+	NA	NA	NA	NA	NA	NA	TT	TT	TT	TT	TT	TT	TT	TG	TT	TT	TG	TT	TT	TT	TG	TG	TG	TG	TG	TG	TG	TG	TG	TT	TG	TG	TT	TG	TG	TG	TG	TG	TG	TG	TG	TG	TG	TG	TG
S01_19763646	A/G	1	19763646	+	NA	NA	NA	NA	NA	NA	AA	AA	AA	AA	AA	AA	AA	AG	AA	AA	AG	AA	AA	AA	AG	AG	AG	AG	AG	AG	AG	AG	AG	AA	AG	AG	NN	AG	AG	AG	AG	AG	AG	AG	AG	AG	AG	AG	AG
S01_19763670	A/G	1	19763670	+	NA	NA	NA	NA	NA	NA	AA	AA	AA	AA	AA	AA	AA	GA	AA	AA	GG	GG	GA	GG	GG	GA	GG	GG	GA	GA	GA	GG	GA	GA	GA	GG	GA	GG	GG	GA	GA	GA	GA	GA	GG	GG	GA	GA	GA
S01_19763694	C/T	1	19763694	+	NA	NA	NA	NA	NA	NA	CC	CC	CC	CC	CC	CC	CC	CC	CC	CC	CC	TC	TC	TC	CC	CC	TC	TC	CC	CC	CC	TC	CC	CC	CC	CC	CC	TC	TC	CC	CC	CC	CC	CC	TC	TC	CC	CC	CC
S01_19763723	A/G	1	19763723	+	NA	NA	NA	NA	NA	NA	AA	AA	AA	AA	AA	AA	AA	AG	AA	AA	AG	AA	AG	AA	AG	AG	AG	AG	AG	AG	AG	AG	AG	AA	AG	AG	AG	AG	AG	AG	AG	AG	AG	AG	AG	AG	AG	AG	AG
S01_19763727	C/T	1	19763727	+	NA	NA	NA	NA	NA	NA	CC	CC	CC	CC	CC	CC	CC	CT	CC	CC	CT	CC	CC	CC	CT	CT	CT	CT	CT	CT	CT	CT	CT	CC	CT	CT	CC	CT	CT	CT	CT	CT	CT	CT	CT	CT	CT	CT	CT
S01_19763728	C/A	1	19763728	+	NA	NA	NA	NA	NA	NA	CC	CC	CC	CC	CC	CC	CC	AC	CC	CC	AC	AC	AC	AC	AC	AC	AC	AC	AC	AC	AC	AC	AC	CC	AC	AC	AC	AC	AC	AC	AC	AC	AC	AC	AC	AC	AC	AC	AC
S01_19763830	T/C	1	19763830	+	NA	NA	NA	NA	NA	NA	TT	TT	TT	TT	TT	TT	TT	TC	TT	TT	TC	TT	TC	TT	TC	TC	TC	TC	TC	TC	TC	TC	TC	TT	TC	TC	TC	TC	TC	TC	TC	TC	TC	TC	TC	TC	TC	TC	TC
S01_19763899	G/A	1	19763899	+	NA	NA	NA	NA	NA	NA	GG	GG	GG	GG	GG	GG	GG	GA	GG	GG	GA	GG	GA	GG	GA	GA	GA	GA	GA	GA	GA	GA	GA	GG	GA	GA	GA	GA	GA	GA	GA	GA	GA	GA	GA	GA	GA	GA	GA
S01_19773556	G/T	1	19773556	+	NA	NA	NA	NA	NA	NA	GG	GG	GG	GG	GG	GG	GG	GT	GG	GG	TT	GG	GG	GG	GT	GT	GT	GT	GT	GT	GT	GT	GT	GG	GT	TT	GT	GT	GT	GT	GT	GT	NN	GT	GT	GT	GT	GT	GT
S01_19773575	C/A	1	19773575	+	NA	NA	NA	NA	NA	NA	CC	CC	CC	CC	CC	CC	CC	CA	CC	CC	AA	CC	CC	CC	CA	CA	CA	CA	CA	CA	CA	CA	CA	CC	CA	AA	CA	CA	CA	CA	CA	CA	NN	CA	CA	CA	CA	CA	CA
S01_19773584	G/A	1	19773584	+	NA	NA	NA	NA	NA	NA	GG	GG	GG	GG	GG	GG	GG	GG	GG	GG	AA	GG	GG	GG	GG	GG	GA	GA	GG	GA	GA	GA	GA	GG	GG	GA	GA	GA	GA	GA	GG	GA	GG	GG	GA	GA	GG	GG	GG
S01_19773601	T/C	1	19773601	+	NA	NA	NA	NA	NA	NA	TT	TT	TT	TT	TT	TT	TT	TT	TT	TT	TT	TT	TT	TT	TC	TC	TT	TC	TC	TT	TT	TC	TC	TC	TT	TT	TT	TC	TC	TC	TC	TT	NN	TC	TC	TC	TT	TT	TC
S01_19773619	G/A	1	19773619	+	NA	NA	NA	NA	NA	NA	GG	GG	GG	GG	GG	GG	GG	GA	GG	GG	AA	GG	GG	GG	GA	GA	GA	GA	GA	GA	GA	GA	GA	GG	GA	AA	GA	GA	GA	GA	GA	GA	NN	GA	GA	GA	GA	GA	GA
S01_19773642	T/C	1	19773642	+	NA	NA	NA	NA	NA	NA	TT	TT	TT	TT	TT	TT	TT	CT	TT	TT	CC	CC	CT	CC	CC	CT	CC	CC	CT	CT	CT	CC	CT	CT	CT	CC	CT	CC	CC	CT	CT	CT	NN	CT	CC	CC	CT	CT	CT
S01_19773648	C/T	1	19773648	+	NA	NA	NA	NA	NA	NA	CC	CC	CC	CC	CC	CC	CC	CT	CC	CC	TT	CC	CC	CC	CT	CT	CT	CT	CT	CT	CT	CT	CT	CC	CT	TT	CT	CT	CT	CT	CT	CT	NN	CT	CT	CT	CT	CT	CT
S01_19881517	T/C	1	19881517	+	NA	NA	NA	NA	NA	NA	CC	NN	CC	CC	CC	CC	CC	CC	CC	CC	TT	NN	TT	TC	TC	TT	TT	TC	TT	CC	NN	TT	CC	TT	TC	NN	TC	TC	TT	TT	NN	TC	NN	CC	NN	TC	NN	TC	TT
S01_19881562	G/A	1	19881562	+	NA	NA	NA	NA	NA	NA	GG	GG	GG	GG	GG	GG	GG	GG	GG	GG	GG	NN	GG	GG	GA	GG	GG	GG	GG	GG	GG	GG	GG	GG	GG	NN	GG	GG	GG	GG	GG	GG	GG	GG	GG	GG	NN	GG	GG
S01_19881563	T/A	1	19881563	+	NA	NA	NA	NA	NA	NA	AA	NN	AA	AA	AA	AA	AA	AA	AA	AA	TT	NN	TT	TA	TA	TT	TT	TA	TT	AA	NN	TT	AA	TT	TA	NN	TA	TA	TT	TT	NN	TA	NN	AA	NN	TA	NN	TA	TT
S01_20523934	A/G	1	20523934	+	NA	NA	NA	NA	NA	NA	AA	AA	AA	AA	AA	AA	AA	NN	AA	AA	NN	GG	GA	GG	GG	NN	GG	GG	NN	AA	AA	GG	AA	GA	AA	NN	AA	GG	GG	AA	AA	AA	AA	AA	GG	GG	AA	GA	AA
S01_20888421	A/G	1	20888421	+	NA	NA	NA	NA	NA	NA	AA	AA	AA	AA	AA	AA	AA	AA	AA	AA	AA	NN	AA	AA	AA	GG	AA	AA	AA	AA	NN	AA	AA	AA	AA	AA	AA	AA	AA	AA	AA	AA	NN	AA	AA	AA	AA	AA	AA
S01_21023467	A/G	1	21023467	+	NA	NA	NA	NA	NA	NA	GA	GA	AA	GA	GA	GA	GA	GA	GA	GA	GG	GA	GA	GG	GA	AA	GG	GG	AA	GA	GA	GG	GA	GA	AA	AA	GA	GG	GG	GA	AA	GA	AA	AA	GG	GG	AA	AA	AA
S01_21023477	G/A	1	21023477	+	NA	NA	NA	NA	NA	NA	GA	GA	GG	GA	GA	GA	GA	GA	GA	GA	GG	GG	GG	GA	GA	GG	GG	GG	GG	GG	GG	GG	GG	GA	GG	GG	GG	GG	GG	GG	GG	GG	GG	GG	GG	GG	GG	GG	GG
S01_21023482	G/A	1	21023482	+	NA	NA	NA	NA	NA	NA	GA	GA	GG	GA	GA	GA	GA	GA	GA	GA	GG	GG	GG	GA	GA	GG	GG	GG	GG	GG	GG	GG	GG	GA	GG	GG	GG	GG	GG	GG	GG	GG	GG	GG	GG	GG	GG	GG	GG
S01_21023493	G/A	1	21023493	+	NA	NA	NA	NA	NA	NA	GA	GA	GG	GA	GA	GA	GA	GA	GA	GA	GG	GG	GG	GA	GA	GG	GG	GG	GG	GG	GG	GG	GG	GA	GG	GG	GG	GG	GG	GG	GG	GG	GG	GG	GG	GG	GG	GG	GG
S01_21023504	C/T	1	21023504	+	NA	NA	NA	NA	NA	NA	TC	TC	CC	TC	TC	TC	TC	TC	TC	TC	TT	TC	TC	TT	TC	CC	TT	TT	CC	TC	TC	TT	TC	TC	CC	CC	TC	TT	TT	TC	CC	TC	CC	CC	TT	TT	CC	CC	CC
S01_21023528	T/C	1	21023528	+	NA	NA	NA	NA	NA	NA	CT	CT	TT	CT	CT	CT	CT	CT	CT	CT	CC	CT	CT	CC	CT	TT	CC	CC	TT	CT	CT	CC	CT	CT	TT	TT	CT	CC	CC	CT	TT	CT	TT	TT	CC	CC	TT	TT	TT
S01_21023546	C/T	1	21023546	+	NA	NA	NA	NA	NA	NA	CT	CT	CC	CT	CT	CT	CT	CT	CT	CT	CC	CC	CC	CC	CC	CC	CC	CC	CC	CC	CC	CC	CC	CC	CC	CC	CC	CC	CC	CC	CC	CC	CC	CC	CC	CC	CC	CC	CC
S01_21029960	G/C	1	21029960	+	NA	NA	NA	NA	NA	NA	GG	GG	GG	GG	GG	GG	GG	GG	GG	GG	GG	GG	CG	CG	GG	GG	CG	CG	GG	GG	GG	CG	GG	GG	GG	GG	GG	CG	CG	GG	GG	GG	GG	GG	CG	CG	GG	GG	GG
S01_21029966	T/G	1	21029966	+	NA	NA	NA	NA	NA	NA	TG	TG	TT	TG	TG	TG	TG	TG	TG	TG	TT	TT	TT	TG	TG	TT	TT	TT	TT	TT	TT	TT	TT	TG	TT	TT	TT	TT	TT	TT	TT	TT	TT	TT	TT	TT	TT	TT	TT
S01_21030008	T/A	1	21030008	+	NA	NA	NA	NA	NA	NA	AT	AT	TT	AT	AT	AT	AT	AT	AT	AT	TT	TT	AT	AA	AT	TT	AT	AT	TT	TT	TT	AT	TT	AT	TT	TT	TT	AT	AT	TT	TT	TT	TT	TT	AT	AT	TT	TT	TT
S01_21030135	G/A	1	21030135	+	NA	NA	NA	NA	NA	NA	GA	GA	GG	GA	GA	GA	GA	GA	GA	GA	GG	GG	GG	GA	GA	GG	GG	GG	GG	GG	GG	GG	GG	GA	GG	GG	GG	GG	GG	GG	GG	GG	GG	GG	GG	GG	GG	GG	GG
S01_21030158	G/T	1	21030158	+	NA	NA	NA	NA	NA	NA	TG	TG	GG	TG	TG	TG	TG	TG	TG	TG	GG	GG	TG	TT	TG	GG	TG	TG	GG	GG	GG	TG	GG	TG	GG	GG	GG	TG	TG	GG	GG	GG	GG	GG	TG	TG	GG	GG	GG
S01_21771098	C/T	1	21771098	+	NA	NA	NA	NA	NA	NA	CC	CC	CC	CC	CC	CC	CC	CC	CC	CC	NN	NN	NN	CT	CC	NN	TT	TT	CC	CC	CC	TT	CC	CC	CC	CC	CC	TT	TT	CC	CC	CC	CC	CC	TT	TT	CC	CC	CC
S01_21932151	C/T	1	21932151	+	NA	NA	NA	NA	NA	NA	TT	TT	TT	TT	TT	TT	TT	CC	TT	TT	CC	CC	TT	CC	CC	CC	CC	CC	CT	CT	TT	CC	CT	TT	CT	CC	CT	CC	CC	CT	CT	CT	CT	CT	NN	CC	CT	CT	CT
S01_21932237	T/A	1	21932237	+	NA	NA	NA	NA	NA	NA	TT	TT	TT	TT	TT	TT	TT	AA	TT	TT	TT	TT	TT	AA	TT	TT	TT	TT	TA	TT	TT	TT	TT	TT	TA	TA	TT	TT	TT	TT	TA	TT	TA	TA	TT	TT	TA	TA	TA
S01_21932263	G/A	1	21932263	+	NA	NA	NA	NA	NA	NA	GG	GG	GG	GG	GG	GG	GG	AA	GG	GG	GG	GG	GG	AA	GG	GG	GG	GG	GA	GG	GG	GG	GG	GG	GA	GA	GG	GG	GG	GG	GA	GG	GA	GA	GG	GG	GA	GA	GA
S01_21932355	G/T	1	21932355	+	NA	NA	NA	NA	NA	NA	GG	GG	GG	GG	GG	GG	GG	TT	GG	GG	GG	GG	GG	TT	GG	GG	GG	GG	GT	GG	GG	NN	GG	GG	GT	GT	GG	GG	GG	GG	GT	GG	GT	GT	GG	GG	GT	GT	GT
S01_21936106	A/T	1	21936106	+	NA	NA	NA	NA	NA	NA	AA	AA	AA	AA	AA	AA	AA	AA	AA	AA	TT	AA	AA	AA	AT	TT	NN	NN	AA	NN	AT	TT	AT	AA	AA	AA	AT	TT	TT	AT	AA	AT	AA	AA	TT	TT	AA	AA	AA
S01_21936145	C/T	1	21936145	+	NA	NA	NA	NA	NA	NA	CT	CT	CC	CT	CT	CT	CT	CT	CT	CT	CC	CC	CC	CC	CC	CC	CC	CC	CC	CC	CC	CC	CC	CC	CC	CC	CC	CC	CC	CC	CC	CC	CC	CC	CC	CC	CC	CC	CC
S01_21936151	C/A	1	21936151	+	NA	NA	NA	NA	NA	NA	CC	CC	CC	CC	CC	CC	CC	CC	CC	CC	CC	CA	CA	CC	CC	CC	CA	CA	CC	CC	CC	CA	CC	CC	CC	CC	CC	CA	CA	CC	CC	CC	CC	CC	CA	CA	CC	CC	CC
S01_21936165	T/C	1	21936165	+	NA	NA	NA	NA	NA	NA	TT	TT	TT	TT	TT	TT	TT	TT	TT	TT	TT	TC	TC	TT	TT	TT	TC	TC	TT	TT	TT	TC	TT	TT	TT	TT	TT	TC	TC	TT	TT	TT	TT	TT	TC	TC	TT	TT	TT
S01_21936196	C/T	1	21936196	+	NA	NA	NA	NA	NA	NA	CC	CC	CC	CC	CC	CC	CC	CT	CC	CC	CC	CT	CC	TT	CT	CC	CC	CC	CT	CC	CC	CC	CC	CT	CT	CT	CC	CC	CC	CC	CT	CC	CT	CT	CC	CC	CT	CT	CT
S01_21936200	G/T	1	21936200	+	NA	NA	NA	NA	NA	NA	GT	GT	GG	GT	GT	GT	GT	GT	GT	GT	GG	GG	GG	GG	GG	GG	GG	GG	GG	GG	GG	GG	GG	GG	GG	GG	GG	GG	GG	GG	GG	GG	GG	GG	GG	GG	GG	GG	GG
S01_21936223	C/T	1	21936223	+	NA	NA	NA	NA	NA	NA	CC	CC	CC	CC	CC	CC	CC	CC	CC	CC	CC	CT	CT	CC	CC	CC	CT	CT	CC	CC	CC	CT	CC	CC	CC	CC	CC	CT	CT	CC	CC	CC	CC	CC	CT	CT	CC	CC	CC
S01_21936233	C/G	1	21936233	+	NA	NA	NA	NA	NA	NA	CG	CG	CC	CG	CG	CG	CG	CG	CG	CG	CC	CC	CC	CC	CC	CC	CC	CC	CC	CC	CC	CC	CC	CC	CC	CC	CC	CC	CC	CC	CC	CC	CC	CC	CC	CC	CC	CC	CC
S01_21936267	T/G	1	21936267	+	NA	NA	NA	NA	NA	NA	TT	TT	TT	TT	TT	TT	TT	TT	TT	TT	TT	TG	TG	TT	TT	TT	TG	TG	TT	TT	TT	TG	TT	TT	TT	TT	TT	TG	TG	TT	TT	TT	TT	TT	TG	TG	TT	TT	TT
S01_21936273	C/T	1	21936273	+	NA	NA	NA	NA	NA	NA	CC	CC	CC	CC	CC	CC	CC	CT	CC	CC	CC	CC	CC	TT	CT	CC	CC	CC	CT	CC	CC	CC	CC	CT	CT	CT	CC	CC	CC	CC	CT	CC	CT	CT	CC	CC	CT	CT	CT
S01_21936306	A/G	1	21936306	+	NA	NA	NA	NA	NA	NA	AA	AA	AA	AA	AA	AA	AA	AA	AA	AA	AA	AG	AG	AA	AA	AA	AG	AG	AA	AA	AA	AG	AA	AA	AA	AA	AA	AG	AG	AA	AA	AA	AA	AA	AG	AG	AA	AA	AA
S01_22033916	T/C	1	22033916	+	NA	NA	NA	NA	NA	NA	TT	TT	TT	TT	TT	TT	TT	TT	TT	TT	TT	TT	TT	TT	TT	TC	TT	TT	TT	TT	TT	TT	TT	TT	TT	TT	TT	TT	TT	TT	TT	TT	TT	TT	TT	TT	TT	TT	TT
S01_22033928	A/G	1	22033928	+	NA	NA	NA	NA	NA	NA	AA	AA	AA	AA	AA	AA	AA	AA	AA	AA	AA	AA	AA	AA	AA	AA	AA	AA	AA	AA	AA	AA	AA	AG	AA	AA	AA	AA	AA	AA	AA	AA	AA	AA	AA	AA	AA	AA	AA
S01_22033932	C/A	1	22033932	+	NA	NA	NA	NA	NA	NA	CC	CC	CC	CC	CC	CC	CC	CC	CC	CC	CA	NN	CC	CC	CA	CA	CA	CA	CC	CA	CA	CA	CA	CC	CC	CC	CA	CA	CA	CA	CA	CA	CC	CC	CA	CA	CC	CC	CC
S01_22033948	C/T	1	22033948	+	NA	NA	NA	NA	NA	NA	CT	NN	CC	CT	CT	CT	CT	CT	CT	CT	CC	NN	CC	CC	CC	CC	CC	CC	CC	CC	CC	CC	CC	CC	CC	CC	CC	CC	CC	CC	CC	CC	CC	CC	CC	CC	CC	CC	CC
S01_22033955	T/C	1	22033955	+	NA	NA	NA	NA	NA	NA	TC	TT	TC	TT	TC	TC	TC	TT	TC	TT	TC	TT	NN	TT	TC	TC	TT	TT	TC	TC	TC	TC	TT	TC	TT	TC	TC	TC	TC	TT	TC	TT	TT	TT	TT	TT	TT	TC	TC
S01_22033963	G/A	1	22033963	+	NA	NA	NA	NA	NA	NA	GG	GG	GG	GG	GG	GG	GG	GG	GG	GG	GG	GG	GG	GG	GG	GG	GG	GG	GG	GG	GG	GG	GG	GA	GG	GG	GG	GG	GG	GG	GG	GG	GG	GG	GG	GG	GG	GG	GG
S01_22033974	G/A	1	22033974	+	NA	NA	NA	NA	NA	NA	GA	NN	GA	GA	GA	GA	GA	GG	GA	GA	GG	GG	GA	GG	GG	GG	GG	GG	GA	GA	GA	GG	GA	GA	GA	GG	GA	GG	GG	GA	GA	GA	NN	GA	GG	GG	GA	GA	GA
S01_22033985	C/G	1	22033985	+	NA	NA	NA	NA	NA	NA	CC	CC	CC	CC	CC	CC	CC	CC	CC	CC	CC	CC	CC	CC	CC	CG	CC	CC	CC	CC	CC	CC	CC	CC	CC	CC	CC	CC	CC	CC	CC	CC	CC	CC	CC	CC	CC	CC	CC
S01_22033998	G/A	1	22033998	+	NA	NA	NA	NA	NA	NA	GA	NN	GG	GA	GA	GA	GA	GA	GA	GA	GG	NN	GG	GG	GG	GA	GG	GG	GG	GG	GG	GG	GG	GG	GG	GG	GG	GG	GG	GG	GG	GG	GG	GG	GG	GG	GG	GG	GG
S01_22034012	C/T	1	22034012	+	NA	NA	NA	NA	NA	NA	CC	CC	CC	CC	CC	CC	CC	CC	CC	CC	CC	NN	CT	CC	CC	CC	CT	CT	CC	CC	CC	CT	CC	CC	CC	CC	CC	CT	CT	CC	CC	CC	CC	CC	CT	CT	CC	CC	CC
S01_22069239	T/G	1	22069239	+	NA	NA	NA	NA	NA	NA	TT	TT	TT	TT	TT	TT	TT	TT	TT	TT	TT	TT	TT	TG	TG	TT	TT	TT	TT	TT	TT	TT	TT	TG	TT	TT	TT	TT	TT	TT	TT	TT	TT	TT	TT	TT	TT	TT	TT
S01_22069240	C/T	1	22069240	+	NA	NA	NA	NA	NA	NA	CC	CC	CC	CC	CC	CC	CC	CC	CC	CC	CC	CC	CC	CC	CC	CC	CC	CC	CC	CC	CC	CC	CC	CC	CC	TC	CC	CC	CC	CC	CC	CC	CC	CC	CC	CC	CC	CC	CC
S01_22069272	A/T	1	22069272	+	NA	NA	NA	NA	NA	NA	AT	AT	AA	AT	AT	AT	AT	AT	AT	AT	AA	TT	AA	AA	AA	AA	AA	AA	AA	AA	AA	AA	AA	AA	AA	AA	AA	AA	AA	AA	AA	AA	AA	AA	AA	AA	AA	AA	AA
S01_22069295	C/T	1	22069295	+	NA	NA	NA	NA	NA	NA	CT	CT	TT	CT	CT	CT	CT	CC	CT	CT	CC	CC	CT	CC	CC	CC	CC	CC	CT	CT	CT	CC	CT	CT	CT	CC	CT	CC	CC	CT	CT	CT	CT	CT	CC	CC	CT	CT	CT
S01_22069370	C/T	1	22069370	+	NA	NA	NA	NA	NA	NA	CC	CC	CC	CC	CC	CC	CC	CT	CC	CC	CC	CC	CC	CT	CC	CC	CC	CC	CT	CC	CC	CC	CC	CC	CT	CT	CC	CC	CC	CC	CC	CC	CT	CT	CC	CC	CT	CT	CT
S01_22069418	G/A	1	22069418	+	NA	NA	NA	NA	NA	NA	GA	GA	GG	GA	GA	GA	GA	GA	GA	GA	GG	AA	GG	GG	GG	GG	GG	GG	GG	GG	GG	GG	GG	GG	GG	GG	GG	GG	GG	GG	GG	GG	GG	GG	GG	GG	GG	GG	GG
S01_22069438	C/T	1	22069438	+	NA	NA	NA	NA	NA	NA	CC	CC	CC	CC	CC	CC	CC	CC	CC	CC	CC	CC	CC	CC	CC	CC	CC	CC	CC	CC	CC	CC	CC	CC	CC	TC	CC	CC	CC	CC	CC	CC	CC	CC	CC	CC	CC	CC	CC
S01_22130958	C/T	1	22130958	+	NA	NA	NA	NA	NA	NA	CC	CC	CC	CC	CC	CC	CC	CC	CC	CC	NN	NN	CC	CC	CC	NN	NN	NN	CC	CC	CC	TT	CC	CC	CC	TC	CC	NN	NN	CC	CC	CC	CC	CC	NN	NN	CC	CC	CC
S01_22131004	G/A	1	22131004	+	NA	NA	NA	NA	NA	NA	AA	AA	AA	AA	AA	AA	AA	GG	AA	AA	NN	NN	AA	GG	GG	NN	NN	NN	GA	AA	AA	GG	AA	GA	GA	GG	AA	NN	NN	AA	AA	AA	GA	GA	NN	NN	GA	GA	GA
S01_22167595	G/A	1	22167595	+	NA	NA	NA	NA	NA	NA	GG	GG	GG	GG	GG	GG	GG	GG	GG	GG	GG	AA	AG	GG	AG	AG	AG	AG	GG	GG	GG	AG	GG	GG	GG	AG	GG	AG	AG	GG	GG	GG	GG	GG	AG	AG	GG	GG	GG
S01_22167612	G/A	1	22167612	+	NA	NA	NA	NA	NA	NA	GG	GG	GG	GG	GG	GG	GG	GG	GG	GG	GG	GG	GA	GG	GG	GG	GG	GG	GA	GA	GA	GG	GA	GG	GA	GG	GA	GG	GG	GA	GA	GA	GA	GA	GG	GG	GA	GA	GA
S01_22167615	G/A	1	22167615	+	NA	NA	NA	NA	NA	NA	GG	GG	GG	GG	GG	GG	GG	GG	GG	GG	GG	GA	GA	GG	GG	GG	GA	GA	GG	GG	GG	GA	GG	GG	GG	GG	GG	GA	GA	GG	GG	GG	GG	GG	GA	GA	GG	GG	GG
S01_22167673	G/A	1	22167673	+	NA	NA	NA	NA	NA	NA	GG	GG	GG	GG	GG	GG	GG	GG	GG	GG	GG	AA	AG	GG	AG	AG	AG	AG	GG	GG	GG	AG	GG	GG	GG	AG	GG	AG	AG	GG	GG	GG	GG	GG	AG	AG	GG	GG	GG
S01_22167686	C/T	1	22167686	+	NA	NA	NA	NA	NA	NA	CC	CC	CC	CC	CC	CC	CC	CC	CC	CC	CC	TT	TC	CC	TC	TC	TC	TC	CC	CC	CC	TC	CC	CC	CC	TC	CC	TC	TC	CC	CC	CC	CC	CC	TC	TC	CC	CC	CC
S01_22167730	G/A	1	22167730	+	NA	NA	NA	NA	NA	NA	GG	GG	GG	GG	GG	GG	GG	GG	GG	GG	GG	GG	GG	GG	AG	AG	GG	GG	GG	GG	GG	GG	GG	GG	GG	AG	GG	GG	GG	GG	GG	GG	GG	GG	GG	GG	GG	GG	GG
S01_22167767	G/A	1	22167767	+	NA	NA	NA	NA	NA	NA	GG	GG	GG	GG	GG	GG	GG	GG	GG	GG	GG	AA	AG	GG	AG	AG	AG	AG	GG	GG	GG	AG	GG	GG	GG	AG	GG	AG	AG	GG	GG	GG	GG	GG	AG	AG	GG	GG	GG
S01_22167807	G/A	1	22167807	+	NA	NA	NA	NA	NA	NA	GA	GA	AA	GA	GA	GA	GA	GG	GA	GA	GG	GG	GA	GA	GA	GG	GG	GG	GA	GA	GA	GG	GA	AA	GA	GG	GA	GG	GG	GA	GA	GA	GA	GA	GG	GG	GA	GA	GA
S01_22167811	C/G	1	22167811	+	NA	NA	NA	NA	NA	NA	CC	CC	CC	CC	CC	CC	CC	CC	CC	CC	CC	GG	GC	CC	GC	GC	GC	GC	CC	CC	CC	GC	CC	CC	CC	GC	CC	GC	GC	CC	CC	CC	CC	CC	GC	GC	CC	CC	CC
S01_22167844	C/T	1	22167844	+	NA	NA	NA	NA	NA	NA	CC	CC	CC	CC	CC	CC	CC	CC	CC	CC	CC	TT	TC	CC	TC	TC	TC	TC	CC	CC	CC	TC	CC	CC	CC	TC	CC	TC	TC	CC	CC	CC	CC	CC	TC	TC	CC	CC	CC
S01_22167855	A/G	1	22167855	+	NA	NA	NA	NA	NA	NA	AG	AG	AA	AG	AG	AG	AG	GG	AG	AG	GG	AA	AA	AG	AA	AG	AG	AG	AG	AG	AG	AG	AG	AA	AG	AG	AG	AG	AG	AG	AG	AG	AG	AG	AG	AG	AG	AG	AG
S01_22249587	C/A	1	22249587	+	NA	NA	NA	NA	NA	NA	AA	AA	NN	AA	AA	AA	AA	CA	AA	AA	AA	CC	CC	CC	CC	CA	CA	CA	CC	AA	AA	CA	AA	CC	CC	CC	AA	CA	CA	AA	AA	AA	CC	CC	CA	CA	CC	CC	CC
S01_22249646	C/T	1	22249646	+	NA	NA	NA	NA	NA	NA	CC	CC	NN	CC	CC	CC	CC	CT	CC	CC	CC	CC	CC	TT	CC	CC	CC	CC	TT	CC	CC	CC	CC	NN	TT	CT	CC	CC	CC	CC	CC	CC	TT	TT	CC	CC	TT	TT	TT
S01_22249712	T/G	1	22249712	+	NA	NA	NA	NA	NA	NA	TT	TT	NN	TT	TT	TT	TT	TT	TT	TT	TT	TG	GG	TT	TT	TT	TG	TG	TT	TT	TT	TG	TT	TT	TT	TT	TT	TG	TG	TT	TT	TT	TT	TT	TG	TG	TT	TT	TT
S01_22527014	C/G	1	22527014	+	NA	NA	NA	NA	NA	NA	GG	NN	GG	GG	GG	GG	GG	GG	GG	GG	CC	CC	CC	CC	CC	CC	CG	CG	CC	CC	CC	CG	CC	CC	NN	CC	CC	CG	CG	CC	CC	CC	CC	NN	NN	CG	CC	CC	CC
S01_22527064	G/A	1	22527064	+	NA	NA	NA	NA	NA	NA	AA	NN	AA	AA	AA	AA	AA	AA	AA	AA	GG	GG	GG	GG	GG	GG	GA	GA	GG	GG	GG	GA	GG	GG	NN	GG	GG	GA	GA	GG	GG	GG	GG	NN	GA	GA	GG	GG	GG
S01_22527097	T/C	1	22527097	+	NA	NA	NA	NA	NA	NA	CC	NN	CC	CC	CC	CC	CC	CC	CC	CC	TT	TC	TT	TT	TT	TT	TC	TC	NN	TT	TT	TC	TT	TT	NN	TT	TT	TC	TC	TT	TT	TT	TT	NN	TC	TC	TT	TT	TT
S01_22527185	G/A	1	22527185	+	NA	NA	NA	NA	NA	NA	GA	GG	GG	GG	GG	GG	GG	GG	GG	GG	GG	AA	GG	GG	GG	GA	GG	GG	GA	GG	GG	GG	GG	GG	GA	GG	GG	GG	GG	GG	GG	GG	GG	GG	GG	GG	GG	GA	GA
S01_22527192	C/T	1	22527192	+	NA	NA	NA	NA	NA	NA	CC	CC	CC	CC	CC	CC	CC	CC	CC	CC	CC	TT	CC	CC	CC	CT	CC	CC	CT	CC	CC	CC	CC	CC	CT	CC	CC	CC	CC	CC	CC	CC	CC	CC	CC	CC	CC	CT	CT
S01_22527198	G/C	1	22527198	+	NA	NA	NA	NA	NA	NA	GG	GG	GG	GG	GG	GG	GG	GG	GG	GG	GG	CC	GG	GG	GG	GC	GG	GG	GC	GG	GG	GG	GG	GG	GC	GG	GG	GG	GG	GG	GG	GG	GG	GG	GG	GG	GG	GC	GC
S01_22527205	C/T	1	22527205	+	NA	NA	NA	NA	NA	NA	CC	CC	CC	CC	CC	CC	CC	CC	CC	NN	CC	CC	CC	CC	CC	CC	CC	CC	CC	CC	CC	CC	CC	CC	CC	CC	CC	CC	CC	CC	CC	CC	CC	CC	CC	CC	CC	CC	CC
S01_22527221	A/G	1	22527221	+	NA	NA	NA	NA	NA	NA	AA	AA	AA	AA	AA	AA	AA	AA	AA	AA	AA	AA	AA	AA	AA	AA	AA	AA	AA	AA	AA	AA	AA	AA	AA	AA	AA	AA	AA	AA	AA	AA	AA	AA	AA	AA	AA	AA	AA
S01_22527327	A/T	1	22527327	+	NA	NA	NA	NA	NA	NA	AT	AA	NN	AA	AA	AA	AA	NN	NN	AA	AA	AA	AT	AA	AA	AA	AT	AA	AT	AA	AT	AA	AT	AA	AA	AA	AA	AA	AA	AA	AT	AT	TT	TT	AT	AA	AA	AT	AT
S01_22527329	C/T	1	22527329	+	NA	NA	NA	NA	NA	NA	CC	CC	CC	CC	CC	CC	CC	CC	CC	CC	CC	CC	CT	CC	CC	CC	CT	CC	CT	CC	CT	CC	CT	CC	CC	CC	CC	CC	CC	CC	CT	CT	TT	TT	CT	CC	CC	CT	CT
S01_22527335	C/T	1	22527335	+	NA	NA	NA	NA	NA	NA	CC	CC	CC	CC	CC	CC	CC	CC	CC	CC	CC	CC	CC	CC	CC	CC	CC	CC	CC	CC	CC	CC	CC	CC	CC	NN	CC	CC	CC	CC	CC	CC	CC	CC	CC	CC	CC	CC	CC
S01_22527355	G/A	1	22527355	+	NA	NA	NA	NA	NA	NA	GG	GG	GG	GG	GG	GG	GG	NN	NN	NN	GG	GG	GA	GG	GG	GG	GA	GG	GA	GG	GA	GG	GA	GG	GG	GG	GG	GG	GG	GG	GA	GA	AA	AA	GA	GG	GG	AA	GA
S01_22610976	G/A	1	22610976	+	NA	NA	NA	NA	NA	NA	GG	NN	NN	GG	GG	GG	GG	GG	NN	NN	GG	AA	GG	GG	GG	GG	GG	GG	GG	GG	GG	GG	GG	GG	GG	GG	GG	GG	GG	GG	GG	GG	GG	GG	GG	GG	GG	GG	GG
S01_22610991	A/G	1	22610991	+	NA	NA	NA	NA	NA	NA	AA	NN	NN	AA	AA	AA	AA	GG	NN	NN	AA	GG	AG	AG	AA	AG	AA	AA	GG	AG	AG	AA	AG	AA	GG	GG	AG	AA	AA	AG	AG	AG	GG	GG	AA	AA	GG	GG	GG
S01_22611029	A/G	1	22611029	+	NA	NA	NA	NA	NA	NA	NN	NN	NN	NN	AA	NN	NN	GG	NN	NN	AA	GG	AG	AG	AA	AG	AA	AA	GG	AG	AG	AA	AG	AA	GG	GG	AG	AA	AA	AG	AG	AG	GG	GG	AA	AA	GG	GG	GG
S01_22611056	C/A	1	22611056	+	NA	NA	NA	NA	NA	NA	CC	NN	NN	CC	CC	CC	CC	AA	NN	NN	CC	CC	CA	CC	CC	CA	CC	CC	AA	CA	CA	CC	CA	CC	AA	CA	CA	CC	CC	CA	CA	CA	AA	AA	CC	CC	AA	AA	AA
S01_22611081	C/A	1	22611081	+	NA	NA	NA	NA	NA	NA	NN	NN	NN	NN	AA	NN	NN	CC	NN	NN	AA	CC	AC	AC	AA	AC	AA	AA	CC	AC	AC	AA	AC	AA	CC	CC	AC	AA	AA	AC	AC	AC	CC	CC	AA	AA	CC	CC	CC
S01_22611118	C/T	1	22611118	+	NA	NA	NA	NA	NA	NA	CC	NN	NN	CC	CC	CC	CC	TT	NN	NN	CC	TT	CT	CT	CC	CT	CC	CC	TT	CT	CT	CC	CT	CC	TT	CT	CT	CC	CC	CT	CT	CT	NN	TT	CC	CC	TT	TT	TT
S01_22611151	G/A	1	22611151	+	NA	NA	NA	NA	NA	NA	GG	NN	NN	GG	GG	GG	GG	AA	NN	NN	GG	AA	GA	GA	GG	GA	GG	GG	AA	GA	GA	GG	GA	GG	AA	AA	GA	GG	GG	GA	GA	GA	AA	AA	GG	GG	AA	AA	AA
S01_22611196	G/A	1	22611196	+	NA	NA	NA	NA	NA	NA	GG	NN	NN	GG	GG	GG	GG	GG	NN	NN	GG	GG	GG	GG	GG	GG	GG	GG	GG	GG	GG	GG	GG	GG	GG	GG	GG	GG	GG	GG	GG	GG	GG	GG	GG	GG	GG	GG	GG
S01_22656658	A/G	1	22656658	+	NA	NA	NA	NA	NA	NA	AA	AA	AA	AA	AA	AA	AA	AA	AA	AA	AA	AA	AA	AA	AA	AA	AA	AA	AA	AA	AA	AA	AA	AA	AA	AA	AA	AA	AA	AA	AA	AA	AA	AA	AA	AA	AA	AA	AA
S01_22656683	C/T	1	22656683	+	NA	NA	NA	NA	NA	NA	CC	CC	CC	CC	CC	CC	CC	CT	CC	CC	CC	CC	CC	CC	CC	CT	CC	CC	TT	CT	CT	CC	CT	CC	CT	NN	NN	CC	CC	CT	NN	CT	NN	TT	CC	CC	TT	TT	TT
S01_22656881	T/C	1	22656881	+	NA	NA	NA	NA	NA	NA	TT	TT	TT	TT	TT	TT	TT	TC	TT	TT	TT	TT	NN	TT	TT	TC	TT	TT	CC	TC	TC	TT	TC	TT	NN	NN	NN	TT	TT	TC	NN	TC	NN	CC	TT	TT	CC	CC	CC
S01_23000676	T/C	1	23000676	+	NA	NA	NA	NA	NA	NA	CC	CC	CC	CC	CC	CC	CC	TC	CC	CC	TT	TC	TT	TT	NN	TT	TC	TT	TT	TT	TT	TC	TT	TT	TC	TT	TT	TC	TC	TT	TT	TT	TT	TT	TC	TC	TT	TT	TT
S01_23000757	G/T	1	23000757	+	NA	NA	NA	NA	NA	NA	TT	TT	TT	TT	TT	TT	TT	GT	TT	TT	GG	GT	GG	GG	NN	GG	GT	GG	GG	GG	GG	GT	GG	GG	GT	GG	GG	GT	GT	GG	GG	GG	GG	GG	GT	GT	GG	GG	GG
S01_23000835	G/A	1	23000835	+	NA	NA	NA	NA	NA	NA	AA	AA	AA	AA	AA	AA	AA	AG	AA	AA	AA	AG	AG	GG	NN	AA	AA	AG	GG	AG	AG	AA	AG	GG	AG	AG	AG	AA	AA	AG	AG	AG	GG	GG	AA	AA	GG	GG	GG
S01_23001098	G/A	1	23001098	+	NA	NA	NA	NA	NA	NA	GG	GG	GG	GG	GG	GG	GG	GG	GG	GG	GG	NN	GG	GA	GG	GG	GG	GG	GG	GG	GG	GG	GG	GG	GG	GG	GG	GG	GG	GG	GG	GG	GG	GG	GG	GG	GG	GG	GG
S01_23001270	A/C	1	23001270	+	NA	NA	NA	NA	NA	NA	CC	CC	CC	CC	CC	CC	CC	AC	CC	CC	AA	AC	AA	AC	CC	AC	AA	AA	AA	AA	AA	AC	AA	AC	AC	AA	AA	AC	AC	AA	AA	AA	AA	AA	AC	AC	AA	AA	AA
S01_23001287	C/T	1	23001287	+	NA	NA	NA	NA	NA	NA	CC	CC	CC	CC	CC	CC	CC	CC	CC	CC	TT	CC	NN	CC	CC	TC	TT	TC	CC	TC	TC	TC	TC	CC	CC	TC	TC	TC	TC	TC	TC	TC	CC	CC	TC	TC	CC	CC	CC
S01_23053250	G/A	1	23053250	+	NA	NA	NA	NA	NA	NA	GG	GG	GG	GG	GG	GG	GG	GA	GG	GG	GG	GG	GA	GG	GG	GG	GG	GA	AA	GA	GA	GG	GA	GA	GA	GA	GA	GG	GG	GA	GA	GA	AA	AA	GG	GG	AA	AA	AA
S01_23053312	A/C	1	23053312	+	NA	NA	NA	NA	NA	NA	AA	AA	AA	AA	AA	AA	AA	AA	AA	AA	AA	AC	AA	AC	AA	AA	AA	AA	AA	AA	AA	AA	AA	AA	AA	AA	AA	AA	AA	AA	AA	AA	AA	AA	AA	AA	AA	AA	AA
S01_23053368	C/T	1	23053368	+	NA	NA	NA	NA	NA	NA	CC	CC	CC	CC	CC	CC	CC	CC	CC	CC	CC	CT	CC	TT	TT	CT	CC	CC	CC	CC	CC	CC	CC	CT	CC	CC	CC	CC	CC	CC	CC	CC	CC	CC	CC	CC	CC	CC	CC
S01_23053383	T/C	1	23053383	+	NA	NA	NA	NA	NA	NA	TT	TT	TT	TT	TT	TT	TT	TT	TT	TT	TT	TC	TT	CC	CC	TC	TT	TT	TT	TT	TT	TT	TT	TC	TT	TT	TT	TT	TT	TT	TT	TT	TT	TT	TT	TT	TT	TT	TT
S01_23053413	G/T	1	23053413	+	NA	NA	NA	NA	NA	NA	GG	GG	GG	GG	GG	GG	GG	GG	GG	GG	GG	GG	GG	GT	TT	GT	GG	GG	GG	GG	GG	GG	GG	GT	GG	GG	GG	GG	GG	GG	GG	GG	GG	GG	GG	GG	GG	GG	GG
S01_23138654	A/G	1	23138654	+	NA	NA	NA	NA	NA	NA	NN	NN	NN	NN	AA	NN	NN	AA	NN	NN	AA	GG	AG	AA	AA	AA	AA	AG	AG	NN	AG	AA	AG	AA	AA	AA	AG	AA	AA	AG	NN	AG	AG	AG	AA	AA	AG	AG	AG
S01_23138663	C/T	1	23138663	+	NA	NA	NA	NA	NA	NA	NN	NN	NN	NN	CC	NN	NN	CC	NN	NN	CC	TT	CT	CC	CC	CC	CC	CT	CT	NN	CT	CC	CT	CC	CC	CC	CT	CC	CC	CT	NN	CT	CT	CT	CC	CC	CT	CT	CT
S01_23138701	C/G	1	23138701	+	NA	NA	NA	NA	NA	NA	CC	CC	NN	NN	CC	NN	NN	CC	NN	NN	CC	CC	CG	CC	CC	CC	CC	CG	CG	NN	CG	CC	CG	CC	CC	CC	CG	CC	CC	CG	NN	CG	CG	CG	CC	CC	CG	CG	CG
S01_23359127	T/A	1	23359127	+	NA	NA	NA	NA	NA	NA	TT	TT	TT	TT	TT	TT	TT	TT	TT	TT	TT	TA	NN	TT	TT	TT	TT	NN	TA	TT	TT	TT	TA	TT	TT	TT	NN	TT	TT	TA	NN	TA	TT	AA	TT	TT	AA	TA	TA
S01_23359156	G/A	1	23359156	+	NA	NA	NA	NA	NA	NA	GG	GG	GG	GG	GG	GG	GG	GG	GG	GG	GG	GA	NN	NN	GG	GG	GG	NN	GA	GG	GG	GG	GA	GG	GG	GG	NN	GG	GG	GA	NN	GA	GG	AA	GG	GG	AA	GA	GA
S01_23392858	C/T	1	23392858	+	NA	NA	NA	NA	NA	NA	CC	CC	CC	CC	CC	CC	CC	CT	CC	CC	TT	NN	CT	CT	TT	TT	CT	CT	CT	CT	CT	CT	CT	TT	CT	TT	CT	CT	CT	CT	CT	CT	CT	CT	CT	CT	CT	CT	CT
S01_23392915	G/A	1	23392915	+	NA	NA	NA	NA	NA	NA	GG	GG	GG	GG	GG	GG	GG	GG	GG	GG	GG	NN	GA	GG	GG	GG	GG	GA	GA	GA	NN	GG	GA	GG	GG	GG	GA	GG	GG	GA	GA	GA	NN	GA	GG	GG	GA	GA	GA
S01_23392945	C/T	1	23392945	+	NA	NA	NA	NA	NA	NA	CC	CC	CC	CC	CC	CC	CC	CT	CC	CC	TT	NN	CT	CT	TT	TT	CT	CT	CT	CT	CT	CT	CT	TT	CT	TT	CT	CT	CT	CT	CT	CT	CT	CT	CT	CT	CT	CT	CT
S01_23392955	C/T	1	23392955	+	NA	NA	NA	NA	NA	NA	CC	CC	CC	CC	CC	CC	CC	CT	CC	CC	TT	NN	CT	CT	TT	TT	CT	CT	CT	CT	CT	CT	CT	TT	CT	TT	CT	CT	CT	CT	CT	CT	CT	CT	CT	CT	CT	CT	CT
S01_23393009	G/A	1	23393009	+	NA	NA	NA	NA	NA	NA	GG	GG	GG	GG	GG	GG	GG	GG	GG	GG	GG	NN	GG	GG	GG	GG	GG	GG	GG	GG	GG	GG	GG	GG	GG	GG	GG	GG	GG	GG	GG	GG	GG	GG	GG	GG	GG	GG	GG
S01_23502932	C/T	1	23502932	+	NA	NA	NA	NA	NA	NA	CC	CC	CC	CC	CC	CC	CC	CT	CC	CC	CT	CC	CT	CT	CT	CT	CT	CT	CT	CT	CT	CT	CT	CT	CT	CT	CT	CT	CT	CT	CT	CT	NN	CT	CT	CT	CT	CT	CT
S01_23502951	T/A	1	23502951	+	NA	NA	NA	NA	NA	NA	TT	TT	TT	TT	TT	TT	TT	TT	TT	TT	TT	TT	TT	TT	TT	TT	TT	TT	TT	TT	TT	TT	TT	TT	TT	TT	TT	TT	TT	TT	TT	TT	TT	TT	TT	TT	TT	TT	TT
S01_23502968	G/T	1	23502968	+	NA	NA	NA	NA	NA	NA	GT	GT	GT	GT	GT	GT	GT	GT	GT	GT	GG	GG	GG	GG	GG	GG	GT	GG	GG	GG	GG	GT	GG	GG	GT	GG	GG	GT	GT	GG	GG	GG	GG	GG	GT	GT	GG	GG	GG
S01_23502979	G/A	1	23502979	+	NA	NA	NA	NA	NA	NA	GG	GG	GG	GG	GG	GG	GG	GA	GG	GG	GA	NN	GA	GA	GA	GA	GA	GA	GA	GA	GA	GA	GA	GA	GA	GA	GA	GA	GA	GA	GA	GA	NN	GA	GA	GA	GA	GA	GA
S01_23502983	G/A	1	23502983	+	NA	NA	NA	NA	NA	NA	GA	GA	GA	GA	GA	GA	GA	GA	GA	GA	GG	NN	GG	GG	GG	GG	GA	GG	GG	GG	GG	GA	GG	GG	GA	GG	GG	GA	GA	GG	GG	GG	GG	GG	GA	GA	GG	GG	GG
S01_23502994	C/A	1	23502994	+	NA	NA	NA	NA	NA	NA	CC	CC	CC	CC	CC	CC	CC	CC	CC	CC	CC	CC	CA	CC	CC	CC	CC	CA	CA	CA	CA	CC	CA	CC	CC	CC	CA	CC	CC	CA	CA	CA	NN	CA	CC	CC	CA	CA	CA
S01_23503025	C/T	1	23503025	+	NA	NA	NA	NA	NA	NA	CC	CC	CC	CC	CC	CC	CC	CC	CC	CC	CC	CC	CT	CC	CC	CC	CC	CT	CT	CT	CT	CC	CT	CC	CC	CC	CT	CC	CC	CT	CT	CT	NN	CT	CC	CC	CT	CT	CT
S01_23503044	G/A	1	23503044	+	NA	NA	NA	NA	NA	NA	GG	GG	GG	GG	GG	GG	GG	GG	GG	GG	GG	GG	GA	GG	GG	GG	GG	GA	GA	GA	GA	GG	GA	GG	GG	GG	GA	GG	GG	GA	GA	GA	NN	GA	GG	GG	GA	GA	GA
S01_23570996	G/A	1	23570996	+	NA	NA	NA	NA	NA	NA	GG	GG	GG	GG	GG	GG	GG	GG	GG	GG	GG	NN	NN	GA	GG	GG	GG	GA	GA	GA	GA	GG	GA	GG	GG	GG	GA	GG	GG	GA	NN	GA	NN	GA	GG	GG	GA	GA	GA
S01_23571001	T/C	1	23571001	+	NA	NA	NA	NA	NA	NA	TT	TT	TT	TT	TT	TT	TT	TC	TT	TT	CC	TT	CC	TC	CC	CC	TC	TC	TC	TC	TC	TC	TC	CC	TC	CC	TC	TC	TC	TC	NN	TC	NN	TC	TC	TC	TC	TC	TC
S01_23571026	G/C	1	23571026	+	NA	NA	NA	NA	NA	NA	GG	GG	GG	GG	GG	GG	GG	GG	GG	GG	GG	NN	GG	GC	GG	GG	GG	GG	GG	GG	GG	GG	GG	GG	GG	GG	GG	GG	GG	GG	GG	GG	GG	GG	GG	GG	GG	GG	GG
S01_23571090	G/A	1	23571090	+	NA	NA	NA	NA	NA	NA	GG	GG	GG	GG	GG	GG	GG	GG	GG	GG	GG	NN	GG	GG	GG	GG	GG	GG	GG	GG	GG	GG	GG	GG	GG	GG	GG	GG	GG	GG	GG	GG	GG	GG	GG	GG	GG	GG	GG
S01_23571115	C/T	1	23571115	+	NA	NA	NA	NA	NA	NA	CC	CC	CC	CC	CC	CC	CC	CT	CC	CC	TT	NN	CT	CT	TT	TT	CT	CT	CT	CT	CT	CT	CT	TT	CT	TT	CT	CT	CT	CT	NN	CT	NN	CT	CT	CT	CT	CT	CT
S01_23587255	C/T	1	23587255	+	NA	NA	NA	NA	NA	NA	CC	CC	CC	CC	CC	CC	CC	NN	CC	CC	TT	CC	CT	CT	TT	TT	CT	CT	CC	CT	CT	CT	CT	TT	NN	TT	CT	CT	CT	CT	NN	CT	NN	CT	CC	CT	CT	CT	CT
S01_23587257	G/A	1	23587257	+	NA	NA	NA	NA	NA	NA	AG	AG	AG	AG	AG	AG	AG	AG	AG	AG	GG	AA	AG	GG	GG	GG	AG	AG	AA	AG	AG	AG	AG	GG	AG	GG	AG	AG	AG	AG	NN	AG	NN	AG	NN	AG	AG	AG	AG
S01_23587300	G/A	1	23587300	+	NA	NA	NA	NA	NA	NA	AA	AA	AA	AA	AA	AA	AA	GA	AA	AA	GG	NN	GG	GG	GG	GG	GA	GG	GG	GG	GG	GA	GG	GG	GA	GG	GG	GA	GA	GG	GG	GG	GG	GG	NN	GA	GG	GG	GG
S01_23587326	A/G	1	23587326	+	NA	NA	NA	NA	NA	NA	AA	AA	AA	AA	AA	AA	AA	AA	AA	AA	AA	AA	AA	AA	AA	AA	AA	AA	AA	AA	AA	AA	AA	AA	AA	AA	AA	AA	AA	AA	AA	AA	AA	AA	NN	AA	AA	AA	AA
S01_23587559	G/A	1	23587559	+	NA	NA	NA	NA	NA	NA	GG	GG	GG	GG	GG	GG	GG	GG	GG	GG	GG	GG	NN	GG	GG	GG	GG	GA	GA	GA	GA	GG	GA	GG	GG	GG	GA	GG	GG	GA	NN	GA	AA	GA	GG	GG	GA	GA	GA
S01_23587568	C/T	1	23587568	+	NA	NA	NA	NA	NA	NA	CT	CT	CT	CT	CT	CT	CT	CT	CT	CT	CC	CC	CC	CC	CC	CC	CT	CC	CC	CC	CC	CC	CC	CC	CT	CC	CC	CT	CT	CC	CC	CC	CC	CC	NN	CT	CC	CC	CC
S01_23587569	T/C	1	23587569	+	NA	NA	NA	NA	NA	NA	TC	TC	TC	TC	TC	TC	TC	TC	TC	TC	TT	TT	TT	TT	TT	TT	TC	TT	TT	TT	TT	TT	TT	TT	TC	TT	TT	TC	TC	TT	TT	TT	NN	TT	NN	TC	TT	TT	TT
S01_23587583	G/A	1	23587583	+	NA	NA	NA	NA	NA	NA	GG	GG	GG	GG	GG	GG	GG	GG	GG	GG	GG	NN	GG	GG	GG	GG	GG	GG	GG	GG	GG	GG	GG	GG	GG	GG	GG	GG	GG	GG	GG	GG	GG	GG	GG	GG	GG	GG	GG
S01_23602994	G/T	1	23602994	+	NA	NA	NA	NA	NA	NA	GG	GG	GG	GG	GG	GG	GG	GG	GG	GG	GG	GG	GT	GG	GG	GG	GG	GT	GT	GT	GT	GG	GT	GG	GG	GG	GT	GG	GG	GT	GT	GT	NN	GT	GG	GG	GT	GT	GT
S01_23603020	T/C	1	23603020	+	NA	NA	NA	NA	NA	NA	TT	TT	TT	TT	TT	TT	TT	TT	TT	TT	TT	NN	TT	TT	TT	TT	TT	TT	TT	TT	TT	TT	TT	TT	TT	TT	TT	TT	TT	TT	TT	TT	NN	TT	TT	TT	TT	TT	TT
S01_23603074	G/T	1	23603074	+	NA	NA	NA	NA	NA	NA	TT	TT	TT	NN	TT	TT	TT	GT	TT	TT	GG	TT	GG	GG	GG	GG	GT	GG	GG	GG	GG	GT	GG	GG	GT	GG	GG	GT	GT	GG	GG	GG	GG	GG	NN	GT	GG	GG	GG
S01_23603079	A/G	1	23603079	+	NA	NA	NA	NA	NA	NA	AA	AA	AA	NN	AA	AA	AA	AA	AA	AA	AA	AA	AA	AA	AA	AA	AA	AA	AA	AA	AA	AA	AA	AA	AA	AA	AA	AA	AA	AA	AA	AA	AA	AA	AA	AA	AA	AA	AA
S01_23703815	C/T	1	23703815	+	NA	NA	NA	NA	NA	NA	CC	CC	CC	CC	CC	CC	CC	CC	CC	CC	CC	NN	NN	NN	CT	CT	CC	CT	CT	CT	NN	CC	CT	CC	CC	NN	CT	CT	CC	CT	NN	CC	CC	CT	CC	CC	CC	CT	CT
S01_23714146	G/A	1	23714146	+	NA	NA	NA	NA	NA	NA	GG	GG	GG	GG	GG	GG	GG	GA	GG	GG	AA	GG	GA	GA	AA	AA	GA	GA	GA	GA	GA	GA	GA	AA	GA	AA	GA	GA	GA	GA	GA	GA	GA	GA	GA	GA	GA	GA	GA
S01_23714200	G/C	1	23714200	+	NA	NA	NA	NA	NA	NA	GG	GG	GG	GG	GG	GG	GG	GC	GG	GG	CC	GG	GC	GC	CC	CC	GC	GC	GC	GC	GC	GC	GC	CC	GC	CC	GC	GC	GC	GC	GC	GC	GC	GC	GC	GC	GC	GC	GC
S01_23714211	C/T	1	23714211	+	NA	NA	NA	NA	NA	NA	CC	CC	CC	CC	CC	CC	CC	CT	CC	CC	TT	CC	CT	CT	TT	TT	CT	CT	CT	CT	CT	CT	CT	TT	CT	TT	CT	CT	CT	CT	CT	CT	CT	CT	CT	CT	CT	CT	CT
S01_23714212	A/G	1	23714212	+	NA	NA	NA	NA	NA	NA	AA	AA	AA	AA	AA	AA	AA	AG	AA	AA	GG	AA	GG	AG	GG	GG	AG	GG	GG	GG	GG	AG	GG	GG	AG	GG	GG	AG	AG	GG	GG	GG	GG	GG	AG	AG	GG	GG	GG
S01_23714226	G/A	1	23714226	+	NA	NA	NA	NA	NA	NA	GG	GG	GG	GG	GG	GG	GG	GG	GG	GG	GG	GG	GG	GA	GG	GG	GG	GG	GG	GG	GG	GG	GG	GG	GG	GG	GG	GG	GG	GG	GG	GG	GG	GG	GG	GG	GG	GG	GG
S01_23714369	G/A	1	23714369	+	NA	NA	NA	NA	NA	NA	AA	AA	AA	AA	AA	AA	AA	GA	AA	AA	GG	GA	GG	GG	GG	GG	GA	GG	GG	GG	GG	GA	GG	GG	GA	GG	GG	GA	GA	GG	GG	GG	GG	GG	GA	GA	GG	GG	GG
S01_23739009	G/C	1	23739009	+	NA	NA	NA	NA	NA	NA	CC	CC	CC	CC	CC	CC	CC	GC	CC	CC	GG	GC	GG	GG	GG	GG	GC	GG	GG	GG	GG	GC	GG	GG	GC	GG	GG	GC	GC	GG	GG	GG	GG	GG	GC	GC	GG	GG	GG
S01_23739048	A/G	1	23739048	+	NA	NA	NA	NA	NA	NA	AA	AA	AA	AA	AA	AA	AA	AA	AA	AA	AA	AA	AA	AA	AA	AA	AA	AA	AA	AA	AA	AA	AA	AA	AA	AA	AA	AA	AA	AA	AA	AA	AA	AA	AA	AA	AA	AA	AA
S01_23739059	T/G	1	23739059	+	NA	NA	NA	NA	NA	NA	GG	GG	GG	GG	GG	GG	GG	TG	GG	GG	TT	TG	TT	TT	TT	TT	TG	TT	TT	TT	TT	TG	TT	TT	TG	TT	TT	TG	TG	TT	TT	TT	TT	TT	TG	TG	TT	TT	TT
S01_23739066	A/G	1	23739066	+	NA	NA	NA	NA	NA	NA	AA	AA	AA	AA	AA	AA	AA	AG	AA	AA	GG	AA	AG	AG	GG	GG	AG	AG	AG	AG	AG	AG	AG	GG	AG	GG	AG	AG	AG	AG	AG	AG	AG	AG	AG	AG	AG	AG	AG
S01_23739075	G/A	1	23739075	+	NA	NA	NA	NA	NA	NA	AA	AA	AA	AA	AA	AA	AA	GA	AA	AA	GG	GA	GG	GG	GG	GG	GA	GG	GG	GG	GG	GA	GG	GG	GA	GG	GG	GA	GA	GG	GG	GG	GG	GG	GA	GA	GG	GG	GG
S01_23739080	G/A	1	23739080	+	NA	NA	NA	NA	NA	NA	GG	GG	GG	GG	GG	GG	GG	GG	GG	GG	GG	GG	GG	GG	GG	GG	GG	GG	GG	GG	GG	GG	GG	GG	GG	GG	GG	GG	GG	GG	GG	GG	GG	GG	GG	GG	GG	GG	GG
S01_23739126	C/A	1	23739126	+	NA	NA	NA	NA	NA	NA	CC	CC	CC	CC	CC	CC	CC	CC	CC	CC	CC	CC	NN	CC	CC	CC	CC	CA	CA	NN	CA	CC	CA	CC	CC	CC	CA	CC	CC	CA	CA	CA	CA	CA	CC	CC	CA	CA	CA
S01_23739173	C/T	1	23739173	+	NA	NA	NA	NA	NA	NA	CC	CC	CC	CC	CC	CC	CC	CC	CC	CC	CC	CC	CT	CC	CC	CC	CC	CT	CT	CT	CT	CC	CT	CC	CC	CC	CT	CC	CC	CT	CT	CT	CT	CT	CC	CC	CT	CT	CT
S01_23739179	G/A	1	23739179	+	NA	NA	NA	NA	NA	NA	GG	GG	GG	GG	GG	GG	GG	GG	GG	GG	GG	GG	GG	GG	GG	GG	GG	GG	GG	GG	GG	GG	GG	GG	GG	GG	GG	GG	GG	GG	GG	GG	GG	GG	GG	GG	GG	GG	GG
S01_23739194	C/T	1	23739194	+	NA	NA	NA	NA	NA	NA	CC	CC	CC	CC	CC	CC	CC	CC	CC	CC	CC	CC	CT	CC	CC	CC	CC	CT	CT	CT	CT	CC	CT	CC	CC	CC	CT	CC	CC	CT	CT	CT	CT	CT	CC	CC	CT	CT	CT
S01_23739212	C/T	1	23739212	+	NA	NA	NA	NA	NA	NA	TT	TT	TT	TT	TT	TT	TT	CT	TT	TT	CC	CT	CC	CC	CC	CC	CT	CC	CC	CC	CC	CT	CC	CC	CT	CC	CC	CT	CT	CC	CC	CC	CC	CC	CT	CT	CC	CC	CC
S01_23739215	A/G	1	23739215	+	NA	NA	NA	NA	NA	NA	AA	AA	AA	AA	AA	AA	AA	AA	AA	AA	AA	AA	AA	AA	AA	AA	AA	AA	AA	AA	AA	AA	AA	AA	AA	AA	AA	AA	AA	AA	AA	AA	AA	AA	AA	AA	AA	AA	AA
S01_23914440	C/T	1	23914440	+	NA	NA	NA	NA	NA	NA	CC	CC	CC	CC	CC	CC	CC	CC	CC	CC	CC	TC	TC	TC	CC	CC	CC	TC	TC	TC	TC	CC	TC	CC	CC	CC	TC	CC	CC	TC	TC	TC	TC	TC	CC	CC	TC	TC	TC
S01_23954948	T/G	1	23954948	+	NA	NA	NA	NA	NA	NA	TG	TG	TT	TG	TG	TG	TG	GG	TG	TG	GG	TT	TG	TG	GG	GG	TG	TG	TG	TG	TG	TG	TG	GG	TG	GG	TG	TG	TG	TG	TG	TG	TG	TG	TG	TG	TG	TG	TG
S01_23954969	G/A	1	23954969	+	NA	NA	NA	NA	NA	NA	AG	AG	AA	AG	AG	AG	AG	GG	AG	AG	GG	AG	GG	AG	GG	GG	AG	GG	GG	GG	GG	AG	GG	GG	AG	GG	GG	AG	AG	GG	GG	GG	GG	GG	AG	AG	GG	GG	GG
S01_23954971	G/T	1	23954971	+	NA	NA	NA	NA	NA	NA	GG	GG	GG	GG	GG	GG	GG	GG	GG	GG	GG	GG	GT	GG	GG	GG	GG	GT	GT	GT	GT	GG	GT	GG	GG	GG	GT	GG	GG	GT	GT	GT	GT	GT	GG	GG	GT	GT	GT
S01_23954978	A/G	1	23954978	+	NA	NA	NA	NA	NA	NA	AG	AG	AA	AG	AG	AG	AG	GG	AG	AG	GG	AA	AG	AG	GG	GG	AG	AG	AG	AG	AG	AG	AG	GG	AG	GG	AG	AG	AG	AG	AG	AG	AG	AG	AG	AG	AG	AG	AG
S01_23955021	G/T	1	23955021	+	NA	NA	NA	NA	NA	NA	GG	GG	GG	GG	GG	GG	GG	GG	GG	GG	GG	GT	GT	GG	GG	GG	GG	GT	GT	GT	GT	GG	GT	GG	GG	GG	GT	GG	GG	GT	GT	GT	GT	GT	GG	GG	GT	GT	GT
S01_23955035	G/A	1	23955035	+	NA	NA	NA	NA	NA	NA	GA	GA	GG	GA	GA	GA	GA	AA	GA	GA	AA	GG	GA	GA	AA	AA	GA	GA	GA	GA	GA	GA	GA	AA	GA	AA	GA	GA	GA	GA	GA	GA	GA	GA	GA	GA	GA	GA	GA
S01_23955074	C/T	1	23955074	+	NA	NA	NA	NA	NA	NA	CT	CT	TT	CT	CT	CT	CT	CC	CT	CT	CC	CT	CC	CC	CC	CC	CT	CC	CC	CC	CC	CT	CC	CC	CT	CC	CC	CT	CT	CC	CC	CC	CC	CC	CT	CT	CC	CC	CC
S01_23955097	G/A	1	23955097	+	NA	NA	NA	NA	NA	NA	GG	GG	GG	GG	GG	GG	GG	GG	GG	GG	GG	GA	GG	GG	GG	GG	GG	GG	GG	GG	GG	GG	GG	GG	GG	GG	GG	GG	GG	GG	GG	GG	GG	GG	GG	GG	GG	GG	GG
S01_23955111	C/T	1	23955111	+	NA	NA	NA	NA	NA	NA	CT	CT	CC	CT	CT	CT	CT	TT	CT	CT	TT	CC	CT	CT	TT	TT	CT	CT	CT	CT	CT	CT	CT	TT	CT	TT	CT	CT	CT	CT	CT	CT	CT	CT	CT	CT	CT	CT	CT
S01_23955154	G/C	1	23955154	+	NA	NA	NA	NA	NA	NA	GC	GC	CC	GC	GC	GC	GC	GG	GC	GC	GG	GC	GG	GG	GG	GG	GC	GG	GG	GG	GG	GC	GG	GG	GC	GG	GG	GC	GC	GG	GG	GG	GG	GG	GC	GC	GG	GG	GG
S01_23955171	C/A	1	23955171	+	NA	NA	NA	NA	NA	NA	CA	CA	CC	CA	CA	CA	CA	AA	CA	CA	AA	CC	CA	CA	AA	AA	CA	CA	CA	CA	CA	CA	CA	AA	CA	AA	CA	CA	CA	CA	CA	CA	CA	CA	CA	CA	CA	CA	CA
S01_24030486	G/A	1	24030486	+	NA	NA	NA	NA	NA	NA	GG	GG	GG	GG	GG	GG	GG	GG	GG	GG	GG	GA	GA	GG	GG	GG	GG	GA	GA	GA	GA	GG	GA	GG	GG	GG	GA	GG	GG	GA	GA	GA	GA	GA	GG	GG	GA	GA	GA
S01_24030508	C/T	1	24030508	+	NA	NA	NA	NA	NA	NA	CC	CC	CC	CC	CC	CC	CC	CC	CC	CC	CC	CT	CC	CC	CC	CC	CC	CC	CC	CC	CC	CC	CC	CC	CC	CC	CC	CC	CC	CC	CC	CC	CC	CC	CC	CC	CC	CC	CC
S01_24030529	A/G	1	24030529	+	NA	NA	NA	NA	NA	NA	AA	AA	AA	AA	AA	AA	AA	AA	AA	AA	AA	AG	AG	AA	AA	AA	AA	AG	AG	AG	AG	AA	AG	AA	AA	AA	AG	AA	AA	AG	AG	AG	AG	AG	AA	AA	AG	AG	AG
S01_24030532	T/G	1	24030532	+	NA	NA	NA	NA	NA	NA	TT	TT	TT	TT	TT	TT	TT	TT	TT	TT	TT	TG	TG	TT	TT	TT	TT	TG	TG	TG	TG	TT	TG	TT	TT	TT	TG	TT	TT	TG	TG	TG	TG	TG	TT	TT	TG	TG	TG
S01_24030534	T/A	1	24030534	+	NA	NA	NA	NA	NA	NA	TT	TT	TT	TT	TT	TT	TT	TT	TT	TT	TT	TA	TA	TT	TT	TT	TT	TA	TA	TA	TA	TT	TA	TT	TT	TT	TA	TT	TT	TA	TA	TA	TA	TA	TT	TT	TA	TA	TA
S01_24030548	C/T	1	24030548	+	NA	NA	NA	NA	NA	NA	TC	TC	TT	TC	TC	TC	TC	CC	TC	TC	CC	TC	CC	TC	CC	CC	TC	CC	CC	CC	CC	TC	CC	CC	TC	CC	CC	TC	TC	CC	CC	CC	CC	CC	TC	TC	CC	CC	CC
S01_24030549	C/T	1	24030549	+	NA	NA	NA	NA	NA	NA	CC	CC	CC	CC	CC	CC	CC	CC	CC	CC	CC	CC	CT	CC	CC	CC	CC	CT	CT	CT	CT	CC	CT	CC	CC	CC	CT	CC	CC	CT	CT	CT	CT	CT	CC	CC	CT	CT	CT
S01_24030561	G/T	1	24030561	+	NA	NA	NA	NA	NA	NA	TG	TG	TT	TG	TG	TG	TG	GG	TG	TG	GG	TG	GG	GG	GG	GG	TG	GG	GG	GG	GG	TG	GG	GG	TG	GG	GG	TG	TG	GG	GG	GG	GG	GG	TG	TG	GG	GG	GG
S01_24030566	C/T	1	24030566	+	NA	NA	NA	NA	NA	NA	CC	CC	CC	CC	CC	CC	CC	CC	CC	CC	CC	CT	CT	CC	CC	CC	CC	CT	CT	CT	CT	CC	CT	CC	CC	CC	CT	CC	CC	CT	CT	CT	CT	CT	CC	CC	CT	CT	CT
S01_24030581	G/A	1	24030581	+	NA	NA	NA	NA	NA	NA	GG	GG	GG	GG	GG	GG	GG	GG	GG	GG	GG	GA	GA	GG	GG	GG	GG	GA	GA	GA	GA	GG	GA	GG	GG	GG	GA	GG	GG	GA	GA	GA	GA	GA	GG	GG	GA	GA	GA
S01_24030582	G/A	1	24030582	+	NA	NA	NA	NA	NA	NA	GG	GG	GG	GG	GG	GG	GG	GG	GG	GG	GG	GG	GA	GG	GG	GG	GG	GA	GA	GA	GA	GG	GA	GG	GG	GG	GA	GG	GG	GA	GA	GA	GA	GA	GG	GG	GA	GA	GA
S01_24030588	G/A	1	24030588	+	NA	NA	NA	NA	NA	NA	GG	GG	GG	GG	GG	GG	GG	GG	GG	GG	GG	GA	GA	GG	GG	GG	GG	GA	GA	GA	GA	GG	GA	GG	GG	GG	GA	GG	GG	GA	GA	GA	GA	GA	GG	GG	GA	GA	GA
S01_24087385	G/A	1	24087385	+	NA	NA	NA	NA	NA	NA	GG	GG	GG	GG	GG	GG	GG	NN	GG	NN	NN	GG	GG	GG	NN	GG	GG	GG	GG	GG	GG	GG	GG	GG	GG	NN	GG	GG	GG	GG	GG	GG	GG	NN	GG	GG	GG	GG	GG
S01_24087616	G/A	1	24087616	+	NA	NA	NA	NA	NA	NA	GG	GG	GG	GG	GG	GG	GG	NN	GG	NN	NN	GG	GG	GG	GG	GG	GG	GG	GG	GG	GG	GG	GG	GG	GG	NN	GG	GG	GG	GG	GG	GG	GG	GG	GG	GG	GG	GG	GG
S01_24087623	C/T	1	24087623	+	NA	NA	NA	NA	NA	NA	CC	CC	CC	CC	CC	CC	CC	NN	CC	NN	NN	CC	CC	CC	CC	CC	CC	CC	CC	CC	CC	CC	CC	CC	CC	NN	CC	CC	CC	CC	CC	CC	CC	CC	CC	CC	CC	CC	CC
S01_24087633	A/T	1	24087633	+	NA	NA	NA	NA	NA	NA	TT	TT	TT	TT	TT	TT	TT	NN	TT	NN	NN	AA	AA	TT	TT	TT	AA	AA	AA	TA	AA	AA	AA	AA	AA	NN	TA	AA	AA	AA	AA	AA	AA	AA	AA	TA	AA	TA	AA
S01_24087642	A/G	1	24087642	+	NA	NA	NA	NA	NA	NA	GG	GG	GG	GG	GG	GG	GG	NN	GG	NN	NN	AA	AA	GG	AA	GA	AA	AA	AA	GA	AA	AA	AA	AA	AA	NN	GA	AA	AA	AA	AA	AA	AA	AA	AA	GA	AA	GA	AA
S01_24087652	C/T	1	24087652	+	NA	NA	NA	NA	NA	NA	CC	CC	CC	CC	CC	CC	CC	NN	CC	NN	NN	CC	CC	CC	CC	CC	CC	CC	CC	CC	CC	CC	CC	CC	CC	NN	CC	CC	CC	CC	CC	CC	CC	CC	CC	CC	CC	CC	CC
S01_24087654	A/C	1	24087654	+	NA	NA	NA	NA	NA	NA	CC	CC	NN	CC	CC	CC	CC	NN	CC	NN	NN	AA	AA	AA	AA	AA	AA	AA	AA	AA	AA	AA	AA	AA	AA	NN	AA	AA	AA	AA	AA	AA	AA	AA	AA	AA	AA	AA	AA
S01_24087671	C/G	1	24087671	+	NA	NA	NA	NA	NA	NA	CC	CC	CC	CC	CC	CC	CC	NN	CC	NN	NN	CC	CC	NN	CC	CG	CC	CC	CC	CC	CC	CC	CC	CC	CC	NN	NN	CC	CC	CC	CC	CC	CC	CC	CC	NN	CC	CG	CC
S01_24087689	C/T	1	24087689	+	NA	NA	NA	NA	NA	NA	CC	CC	CC	CC	CC	CC	CC	NN	CC	NN	NN	CC	CC	CC	CC	CC	CC	CC	CC	CC	CC	CC	CC	CC	CC	NN	CC	CC	CC	CC	CC	CC	CC	CC	CC	CC	CC	CC	CC
S01_24087690	G/A	1	24087690	+	NA	NA	NA	NA	NA	NA	GG	GG	GG	GG	GG	GG	GG	NN	GG	NN	NN	GG	GG	GA	GG	GA	GG	GG	GG	GG	GG	GG	GG	GG	GG	NN	GA	GG	GG	GG	GG	GG	GG	GG	GG	GA	GG	GA	GG
S01_24087695	T/A	1	24087695	+	NA	NA	NA	NA	NA	NA	TT	TT	TT	TT	TT	TT	TT	NN	TT	NN	NN	TT	TT	TT	TT	TT	TT	TT	TT	TT	TT	TT	TT	TT	TT	NN	TT	TT	TT	TT	TT	TT	TT	TT	TT	TT	TT	TT	TT
S01_24087700	C/T	1	24087700	+	NA	NA	NA	NA	NA	NA	CC	CC	CC	CC	CC	CC	CC	NN	CC	NN	NN	CC	CC	CC	CC	CC	CC	CC	CC	CC	CC	CC	CC	CC	CC	NN	CC	CC	CC	CC	CC	CC	CC	CC	CC	CC	CC	CC	CC
S01_24087701	A/G	1	24087701	+	NA	NA	NA	NA	NA	NA	AA	AA	AA	AA	AA	AA	GA	NN	AA	NN	NN	AA	AA	GG	GG	GG	AA	AA	AA	AA	AA	AA	AA	AA	AA	NN	GA	AA	AA	AA	AA	AA	AA	AA	AA	GA	AA	GA	AA
S01_24087707	T/C	1	24087707	+	NA	NA	NA	NA	NA	NA	CC	CC	CC	CC	CC	CC	TC	NN	CC	NN	NN	TT	TT	TC	TT	TC	TT	TT	TT	TT	TT	TT	TT	TT	TT	NN	TC	TT	TT	TT	TT	TT	TT	TT	TT	TC	TT	TC	TT
S01_24087709	G/A	1	24087709	+	NA	NA	NA	NA	NA	NA	AA	AA	AA	AA	AA	AA	GA	NN	AA	NN	NN	GG	GG	GG	GG	GG	GG	GG	GG	GG	GG	GG	GG	GG	GG	NN	GG	GG	GG	GG	GG	GG	GG	GG	GG	GG	GG	GG	GG
S01_24087728	C/A	1	24087728	+	NA	NA	NA	NA	NA	NA	NN	CC	CC	CC	CC	CC	NN	NN	CC	NN	NN	CC	CC	AA	CC	CA	CC	CC	CC	CC	CC	CC	CC	CC	CC	NN	NN	CC	CC	CC	CC	CC	CC	CC	CC	CA	CC	CA	CC
S01_24508673	T/C	1	24508673	+	NA	NA	NA	NA	NA	NA	TT	TC	CC	TC	TC	TC	TC	TC	TC	TC	CC	TC	TT	TT	TT	TT	TC	CC	TC	TC	TC	TC	TC	TT	TC	TC	CC	TC	TC	TC	CC	TC	TC	CC	TC	TC	TC	TC	CC
S01_24508686	A/C	1	24508686	+	NA	NA	NA	NA	NA	NA	AA	AC	CC	AC	AC	AC	AC	AC	AC	AC	CC	AC	AA	AA	AA	AA	AC	CC	AC	AC	AC	AC	AC	AA	AC	AC	CC	AC	AC	AC	CC	AC	AC	CC	AC	AC	AC	AC	CC
S01_24508691	C/T	1	24508691	+	NA	NA	NA	NA	NA	NA	CC	CT	TT	CT	CT	CT	CT	CT	CT	CT	TT	CT	CC	CC	CC	CC	CT	TT	CT	CT	CT	CT	CT	CC	CT	CT	TT	CT	CT	CT	TT	CT	CT	TT	CT	CT	CT	CT	TT
S01_24508971	G/C	1	24508971	+	NA	NA	NA	NA	NA	NA	GG	GC	CC	GC	GC	GC	GC	GC	GC	GC	CC	GC	GG	GG	GG	GG	GC	NN	GC	GC	GC	GC	GC	GG	GC	GC	GC	GC	GC	GC	CC	GC	GC	GC	GC	GC	GC	GC	GC
S01_24509001	A/G	1	24509001	+	NA	NA	NA	NA	NA	NA	AA	AG	GG	AG	AG	AG	AG	AG	AG	AG	GG	AG	AA	AA	AA	AA	AG	NN	AG	AG	AG	AG	AG	AA	AG	AG	AG	AG	AG	AG	GG	AG	AG	AG	AG	AG	AG	AG	AG
S01_24509002	C/T	1	24509002	+	NA	NA	NA	NA	NA	NA	CC	CC	CC	CC	CC	CC	CC	CC	CC	CC	CC	CC	CC	CC	CC	CC	CC	CC	CC	CC	CC	CC	CC	CT	CC	CC	CC	CC	CC	CC	CC	CC	CC	CC	CC	CC	CC	CC	CC
S01_24509030	A/C	1	24509030	+	NA	NA	NA	NA	NA	NA	CC	AC	AA	AC	AC	AC	AC	NN	AC	AC	AA	AA	AA	AA	AA	AA	AA	AA	AA	AA	AA	AA	AA	AA	AA	AA	AA	AA	AA	AA	AA	AA	AA	AA	AA	AA	AA	AA	AA
S01_24582114	G/T	1	24582114	+	NA	NA	NA	NA	NA	NA	GG	GT	TT	GT	GT	GT	GT	GT	GT	GT	TT	GT	GG	GG	GG	GG	GT	TT	GT	GT	GT	NN	GT	GG	GT	GT	GT	GT	GT	GT	GT	GT	GT	GT	GT	GT	GT	NN	NN
S01_24582173	G/C	1	24582173	+	NA	NA	NA	NA	NA	NA	GG	GG	GG	GG	GG	NN	GG	GG	GG	GG	GG	GG	GG	GG	GG	GG	GG	GG	GG	GG	GG	GG	GG	GC	GG	GG	GG	GG	GG	GG	GG	GG	GG	GG	GG	GG	GG	GG	GG
S01_24582501	A/T	1	24582501	+	NA	NA	NA	NA	NA	NA	AA	AA	AA	AA	AA	NN	AA	AA	AA	AA	AA	AA	AA	AA	AA	AA	AA	AA	AA	AA	AA	AA	AA	AT	AA	AA	AA	AA	AA	AA	AA	AA	AA	AA	AA	AA	NN	AA	AA
S01_24656792	A/G	1	24656792	+	NA	NA	NA	NA	NA	NA	AA	AA	AA	AA	AA	AA	AA	AA	AA	AA	AA	AA	AG	AA	AA	AA	AA	AG	AG	AG	AG	AA	AG	AA	AA	AA	AG	AA	AA	AG	AG	AA	AG	AG	AA	AA	AA	AG	AG
S01_24656793	A/G	1	24656793	+	NA	NA	NA	NA	NA	NA	AA	AA	AA	AA	AA	AA	AA	AA	AA	AA	AA	AG	AA	AA	AA	AA	AA	AA	AA	AA	AA	AA	AA	AA	AA	AA	AA	AA	AA	AA	AA	AA	AA	AA	AA	AA	AA	AA	AA
S01_24656804	C/G	1	24656804	+	NA	NA	NA	NA	NA	NA	GG	GC	CC	GC	GC	GC	GC	GC	GC	GC	CC	CC	CC	GC	CC	CC	CC	CC	CC	CC	CC	CC	CC	CC	CC	CC	CC	CC	CC	CC	CC	CC	CC	CC	CC	CC	CC	CC	CC
S01_24656836	A/G	1	24656836	+	NA	NA	NA	NA	NA	NA	AA	AA	AA	AA	AA	AA	AA	AA	AA	AA	AA	AA	AG	AA	AA	AA	AA	AG	AG	AG	AG	AA	AG	AA	AA	AA	AG	AA	AA	AG	AG	AA	AG	AG	AA	AA	AA	AG	AG
S01_24656862	G/A	1	24656862	+	NA	NA	NA	NA	NA	NA	AA	AG	GG	AG	AG	AG	AG	AG	AG	AG	GG	AG	GG	AG	GG	GG	GG	GG	GG	GG	GG	GG	GG	GG	GG	GG	GG	GG	GG	GG	GG	GG	GG	GG	GG	GG	GG	GG	GG
S01_24656873	T/G	1	24656873	+	NA	NA	NA	NA	NA	NA	TT	TT	TT	TT	TT	TT	TT	TT	TT	TT	TT	TT	TG	TT	TG	GG	TG	TT	TT	TT	TT	TG	TT	TG	TG	TG	TT	TG	TG	TT	TT	TG	TT	TT	TG	TG	TG	TT	TT
S01_24656885	G/A	1	24656885	+	NA	NA	NA	NA	NA	NA	AA	AG	GG	AG	AG	AG	AG	AG	AG	AG	GG	AG	GG	AG	GG	GG	GG	GG	GG	GG	GG	GG	GG	GG	GG	GG	GG	GG	GG	GG	GG	GG	GG	GG	GG	GG	GG	GG	GG
S01_24761073	A/G	1	24761073	+	NA	NA	NA	NA	NA	NA	AA	AA	AA	AA	AA	AA	AA	AA	AA	AA	AA	AA	AA	AA	AA	AA	AA	AA	AA	AA	AA	AA	AA	GG	AA	AA	AA	AA	AA	AA	AA	AA	AA	AA	AA	AA	AA	AA	AA
S01_24761079	C/G	1	24761079	+	NA	NA	NA	NA	NA	NA	CC	CC	CC	CC	CC	CC	CC	CC	CC	CC	CC	CC	CC	CC	CC	CC	CC	CC	CC	CC	CC	CC	CC	GG	CC	CC	CC	CC	CC	CC	CC	CC	CC	CC	CC	CC	CC	CC	CC
S01_24761086	G/T	1	24761086	+	NA	NA	NA	NA	NA	NA	GG	GG	GG	GG	GG	GG	GG	GG	GG	GG	GG	GG	TT	GT	TT	GG	GG	GT	GT	GT	GT	GG	GT	GG	GG	GG	GT	GG	GG	GT	GT	GG	GT	GT	GG	GG	GG	GT	GT
S01_24761102	C/T	1	24761102	+	NA	NA	NA	NA	NA	NA	TT	CT	CC	CT	CT	CT	CT	CT	CT	CT	CC	CC	TT	CT	TT	CC	CC	CT	CT	CT	CT	CC	CT	CC	CC	CC	CT	CC	CC	CT	CT	CC	CT	CT	CC	CC	CC	CT	CT
S01_24761129	C/A	1	24761129	+	NA	NA	NA	NA	NA	NA	CC	CC	CC	CC	CC	CC	CC	CC	CC	CC	CC	CC	CC	CC	CC	CC	CC	CC	CC	CC	CC	CC	CC	AA	CC	CC	CC	CC	CC	CC	CC	CC	CC	CC	CC	CC	CC	CC	CC
S01_24761144	T/A	1	24761144	+	NA	NA	NA	NA	NA	NA	AA	TA	TT	TA	TA	TA	TA	TA	TA	TA	TT	TT	TT	TT	TT	TT	TT	TT	TT	TT	TT	TT	TT	TT	TT	TT	TT	TT	TT	TT	TT	TT	TT	TT	TT	TT	TT	TT	TT
S01_24761148	G/A	1	24761148	+	NA	NA	NA	NA	NA	NA	GG	GA	AA	GA	GA	GA	GA	GA	GA	GA	AA	GA	GG	GG	GG	NN	AA	GA	GA	GA	GA	AA	GA	GG	AA	AA	GA	AA	AA	GA	GA	AA	GA	GA	AA	AA	AA	GA	GA
S01_24761161	T/A	1	24761161	+	NA	NA	NA	NA	NA	NA	AA	TA	TT	TA	TA	TA	TA	TA	TA	TA	TT	TA	NN	TA	AA	TT	TT	TA	TA	TA	TA	TT	TA	AA	TT	TT	TA	TT	TT	TA	TA	TT	TA	TA	TT	TT	TT	TA	TA
S01_24761171	G/A	1	24761171	+	NA	NA	NA	NA	NA	NA	AA	GA	GG	GA	GA	GA	GA	GA	GA	GA	GG	GG	GG	GG	GG	GG	GG	GG	GG	GG	GG	GG	GG	GG	GG	GG	GG	GG	GG	GG	GG	GG	GG	GG	GG	GG	GG	GG	GG
S01_24761174	A/C	1	24761174	+	NA	NA	NA	NA	NA	NA	AA	AA	AA	AA	AA	AA	AA	AA	AA	AA	AA	AA	AA	AA	AA	AA	AA	AA	AA	AA	AA	AA	AA	CC	AA	AA	AA	AA	AA	AA	AA	AA	AA	AA	AA	AA	AA	AA	AA
S01_24761190	T/C	1	24761190	+	NA	NA	NA	NA	NA	NA	TT	TT	TT	TT	TT	TT	TT	TT	TT	TT	TT	TT	NN	CT	TT	NN	TT	TT	TT	TT	TT	TT	TT	TT	TT	TT	TT	TT	TT	TT	TT	TT	TT	TT	TT	TT	TT	TT	TT
S01_24761212	G/T	1	24761212	+	NA	NA	NA	NA	NA	NA	GG	GG	GG	GG	GG	GG	GG	GG	GG	GG	GG	GG	GG	GG	GG	NN	GG	GG	GG	GG	GG	GG	GG	GG	GG	GG	GG	GG	GG	GG	GG	GG	GG	GG	GG	GG	GG	GG	GG
S01_24761226	A/C	1	24761226	+	NA	NA	NA	NA	NA	NA	AA	AA	AA	AA	AA	AA	AA	AA	AA	AA	AA	AC	AA	AA	AA	NN	AA	AA	AA	AA	AA	AA	AA	AA	AA	AA	AA	AA	AA	AA	AA	AA	AA	AA	AA	AA	AA	AA	AA
S01_24761230	G/C	1	24761230	+	NA	NA	NA	NA	NA	NA	GG	GG	GG	GG	GG	GG	GG	GG	GG	GG	GG	GG	GG	GG	GG	NN	GG	GG	GG	GG	GG	GG	GG	CC	GG	GG	GG	GG	GG	GG	GG	GG	GG	GG	GG	GG	GG	GG	GG
S01_25180580	G/T	1	25180580	+	NA	NA	NA	NA	NA	NA	GG	GG	GG	GG	GG	GG	GG	GG	GG	GG	GG	GG	GG	GG	GG	GG	GG	GG	GG	GG	GG	GG	GG	GG	GG	GG	GG	GG	GG	GG	GG	GG	GG	GG	GG	GG	GG	GG	GG
S01_25214565	G/A	1	25214565	+	NA	NA	NA	NA	NA	NA	NN	NN	GG	GG	GG	GG	GG	NN	GG	GG	GG	GG	GG	AG	AG	AG	GG	GG	GG	GG	GG	GG	GG	GG	GG	GG	GG	GG	GG	GG	GG	GG	GG	GG	GG	GG	AG	GG	GG
S01_25214572	C/A	1	25214572	+	NA	NA	NA	NA	NA	NA	NN	NN	AA	AA	AA	AA	AA	NN	AA	AA	AA	NN	CC	CC	CC	CC	CA	CA	CA	CA	CA	CA	CA	CC	CC	AA	CA	CA	CA	CA	AA	CC	AA	CA	CA	CA	CC	CA	CA
S01_25214607	G/A	1	25214607	+	NA	NA	NA	NA	NA	NA	NN	NN	AA	AA	AA	AA	AA	NN	AA	AA	AA	NN	GG	GG	GG	GG	GA	GA	GA	GA	GA	GA	GA	GG	GG	AA	GA	GA	GA	GA	AA	GG	GA	GA	GA	GA	GG	GA	GA
S01_25214638	C/A	1	25214638	+	NA	NA	NA	NA	NA	NA	NN	CC	CC	CC	CC	CC	CC	NN	CC	CC	CC	CC	CC	CC	CC	CC	CC	CA	CA	CA	CA	CC	CA	CC	CC	CC	CA	CA	CC	CA	CA	CC	CA	CA	CC	CC	CC	CA	CA
S01_25214654	A/G	1	25214654	+	NA	NA	NA	NA	NA	NA	NN	AA	AA	AA	AA	AA	AA	NN	AA	AA	AA	AG	GG	AG	AG	AG	AG	AG	AG	AG	AG	AG	AG	AG	GG	AA	AG	AG	AG	AG	NN	GG	AG	AG	AG	AG	AG	AG	AG
S01_25231430	G/T	1	25231430	+	NA	NA	NA	NA	NA	NA	GG	NN	TT	GT	GT	GT	GT	GG	GT	GT	TT	GT	GT	GG	GG	GG	GT	TT	GT	TT	TT	GG	TT	GG	GG	GT	TT	TT	GT	TT	TT	GG	GG	TT	GT	GT	GG	GT	GT
S01_25231445	C/T	1	25231445	+	NA	NA	NA	NA	NA	NA	TT	NN	CC	CT	CT	CT	CT	CT	CT	CT	CC	CT	CT	CT	CT	CT	CT	CC	CC	CC	CC	TT	CC	CT	CT	CT	CC	CC	CT	CC	CC	CT	CC	CC	CT	CT	CT	CC	CC
S01_25231467	C/T	1	25231467	+	NA	NA	NA	NA	NA	NA	TT	NN	CC	CT	CT	CT	CT	CT	CT	CT	CC	CT	CT	CT	CT	CT	CT	CC	CC	CC	CC	TT	CC	TT	CT	CT	CC	CC	CT	CC	CC	CT	CC	CC	CT	CT	CT	CC	CC
S01_25231472	A/G	1	25231472	+	NA	NA	NA	NA	NA	NA	GG	NN	AA	AG	AG	AG	AG	GG	AG	AG	AA	AG	AG	AG	AG	AG	AG	AA	AG	AA	AA	GG	AA	GG	GG	AG	AA	AA	AG	AA	AA	GG	GG	AA	AG	AG	GG	AG	AG
S01_25231504	G/A	1	25231504	+	NA	NA	NA	NA	NA	NA	GG	NN	AA	GA	GA	GA	GA	GG	GA	GA	AA	GA	GA	GG	GG	GG	GA	AA	GA	AA	AA	GG	AA	GG	GG	GA	AA	AA	GA	AA	AA	GG	NN	AA	GA	GA	GG	GA	GA
S01_25231722	G/A	1	25231722	+	NA	NA	NA	NA	NA	NA	GG	NN	AA	GA	GA	GA	GA	GG	GA	GA	AA	GA	GA	GG	GG	GG	GA	AA	GA	AA	AA	GG	AA	GG	GG	GA	AA	AA	GA	AA	AA	GG	NN	AA	GA	GA	GG	GA	GA
S01_25231729	A/T	1	25231729	+	NA	NA	NA	NA	NA	NA	TT	NN	AA	AT	AT	AT	AT	AT	AT	AT	AA	AT	AT	AT	AT	AT	AT	AA	AA	AA	AA	TT	AA	TT	AT	AT	AA	AA	AT	AA	AA	AT	AA	AA	AT	AT	AA	AA	AA
S01_25231754	C/T	1	25231754	+	NA	NA	NA	NA	NA	NA	TT	NN	CC	CT	CT	CT	CT	CT	CC	CT	CC	CT	CT	CT	CT	CT	CT	CC	CC	CC	CC	TT	CC	CT	CT	CT	CC	CC	CT	CC	CC	CT	CC	CC	CT	CT	CC	CC	CC
S01_25231775	G/A	1	25231775	+	NA	NA	NA	NA	NA	NA	AA	NN	GG	GA	GA	GA	GA	GA	GA	GA	GG	GA	GA	GA	GA	GA	GA	GG	GG	GG	GG	AA	GG	AA	GA	GA	GG	GG	GA	GG	GG	GA	GG	GG	GA	GA	GG	GG	GG
S01_25654158	T/C	1	25654158	+	NA	NA	NA	NA	NA	NA	TT	TT	TT	TT	TT	TT	TT	TT	TT	TT	TT	TT	TT	TC	TT	TT	TT	TT	TT	TT	TT	TT	TT	TT	TT	TC	TT	TT	TT	TT	TT	TT	TT	TT	TT	TT	TT	TT	TT
S01_25654261	G/T	1	25654261	+	NA	NA	NA	NA	NA	NA	GG	GG	GG	GG	GG	GG	GG	GG	GG	GG	GG	NN	NN	GG	TG	TT	TG	GG	GG	GG	GG	TG	GG	TG	TG	GG	GG	GG	TG	GG	GG	TG	GG	GG	TG	TG	TG	GG	GG
S01_25727310	G/A	1	25727310	+	NA	NA	NA	NA	NA	NA	GG	NN	NN	NN	NN	NN	NN	AA	NN	NN	AA	GA	GG	GG	GG	GG	GA	AA	AA	AA	AA	GA	AA	GA	GA	GA	AA	AA	GA	AA	AA	GA	AA	AA	GA	GA	GA	AA	AA
S01_25727378	G/A	1	25727378	+	NA	NA	NA	NA	NA	NA	GG	NN	NN	NN	NN	NN	NN	GG	NN	NN	GG	GG	GG	AA	GG	GG	GG	GG	GG	GG	GG	GG	GG	GG	GG	GG	GG	GG	GG	GG	GG	GG	GG	GG	GG	GG	GG	GG	GG
S01_25727494	T/A	1	25727494	+	NA	NA	NA	NA	NA	NA	TT	NN	NN	NN	NN	NN	NN	TT	NN	NN	TT	TT	TT	AA	TT	TT	TT	TT	TT	TT	TT	TT	TT	TT	TT	TT	TT	TT	TT	TT	TT	TT	TT	TT	TT	TT	TT	TT	TT
S01_25727513	T/C	1	25727513	+	NA	NA	NA	NA	NA	NA	TT	NN	NN	NN	NN	NN	NN	CC	NN	NN	CC	TT	TT	CC	TT	TT	TC	CC	CC	CC	CC	TC	CC	TC	TC	TC	CC	CC	TC	CC	CC	TC	CC	CC	TC	TC	TC	CC	CC
S01_25727534	C/A	1	25727534	+	NA	NA	NA	NA	NA	NA	CC	NN	NN	NN	NN	NN	NN	AA	NN	NN	AA	CC	CC	AA	CC	CC	CA	AA	AA	AA	AA	CA	AA	CA	CA	CA	AA	AA	CA	AA	AA	CA	AA	AA	CA	CA	CA	AA	AA
S01_25727538	T/C	1	25727538	+	NA	NA	NA	NA	NA	NA	TT	NN	NN	NN	NN	NN	NN	TT	NN	NN	TT	TT	TT	CC	TT	TT	TT	TT	TT	TT	TT	TT	TT	TT	TT	TT	TT	TT	TT	TT	TT	TT	TT	TT	TT	TT	TT	TT	TT
S01_25727564	A/T	1	25727564	+	NA	NA	NA	NA	NA	NA	AA	NN	NN	NN	NN	NN	NN	AA	NN	NN	AA	AA	AA	TT	AA	AA	AA	AA	AA	AA	AA	AA	AA	AA	AA	AA	AA	AA	AA	AA	AA	AA	AA	AA	AA	AA	AA	AA	AA
S01_25731692	T/A	1	25731692	+	NA	NA	NA	NA	NA	NA	TT	TT	TT	TT	TT	TT	TT	TT	TT	TT	TT	AA	AT	TT	AT	AA	AT	TT	TT	TT	TT	AT	TT	AT	AT	AT	TT	TT	AT	TT	TT	AT	TT	TT	AT	AT	AT	TT	TT
S01_25731834	A/C	1	25731834	+	NA	NA	NA	NA	NA	NA	AA	AA	AA	AA	AA	AA	AA	AC	AA	AA	CC	AA	AA	AA	AA	AA	AC	AC	AC	AC	AC	AC	AC	AC	AC	AC	AC	AC	AC	AC	AC	AC	AC	AC	AC	AC	AC	AC	AC
S01_25731837	A/C	1	25731837	+	NA	NA	NA	NA	NA	NA	AA	AA	AA	AA	AA	AA	AA	AA	AA	AA	AA	AA	AC	AA	AA	AA	AA	AC	AC	AC	AC	AA	AC	AA	AA	AA	AC	AC	AA	AC	AC	AA	AC	AC	AA	AA	AA	AC	AC
S01_25731903	T/A	1	25731903	+	NA	NA	NA	NA	NA	NA	TT	TT	TT	TT	TT	TT	TT	TT	TT	TT	TT	TT	TA	TT	TT	TT	TT	TA	TA	TA	TA	TT	TA	TT	TT	TT	TA	TA	TT	TA	TA	TT	TA	TA	TT	TT	TT	TA	TA
S01_25731923	A/G	1	25731923	+	NA	NA	NA	NA	NA	NA	AA	AA	AA	AA	AA	AA	AA	AG	AA	AA	GG	AA	AA	AA	AA	AA	AG	AG	AG	AG	AG	AG	AG	AG	AG	AG	AG	AG	AG	AG	AG	AG	AG	AG	AG	AG	AG	AG	AG
S01_25749840	C/A	1	25749840	+	NA	NA	NA	NA	NA	NA	CC	CC	CC	CC	CC	CC	CC	CC	CC	CC	CC	CC	CC	CA	CC	CC	CC	CC	CC	CC	CC	CC	CC	CC	CC	CC	CC	CC	CC	CC	CC	CC	CC	CC	CC	CC	CC	CC	CC
S01_25792788	G/A	1	25792788	+	NA	NA	NA	NA	NA	NA	AA	GA	GG	GA	GA	GA	GA	AA	GA	GA	AA	GG	GA	GA	GA	GG	AA	AA	AA	AA	AA	AA	AA	GA	AA	GA	AA	AA	AA	AA	AA	AA	AA	AA	AA	AA	AA	AA	AA
S01_25793020	A/T	1	25793020	+	NA	NA	NA	NA	NA	NA	AA	AA	AA	AA	AA	AA	AA	AA	AA	AA	AA	AA	AA	AA	AA	AA	AA	AA	AA	AA	AA	AA	AA	AA	AA	AA	AA	AA	AA	AA	AA	AA	AA	AA	AA	AA	AA	AA	AA
S01_25793058	A/G	1	25793058	+	NA	NA	NA	NA	NA	NA	AA	AG	GG	AG	AG	AG	AG	AA	AG	AG	AA	AA	AA	AA	AA	AA	AA	AA	AA	AA	AA	AA	AA	AA	AA	AA	AA	AA	AA	AA	AA	AA	AA	AA	AA	AA	AA	AA	AA
S01_25793060	T/C	1	25793060	+	NA	NA	NA	NA	NA	NA	TT	TT	TT	TT	TT	TT	TT	TT	TT	TT	TT	TT	TT	TC	TT	TT	TT	TT	TT	TT	TT	TT	TT	TT	TT	TT	TT	TT	TT	TT	TT	TT	TT	TT	TT	TT	TT	TT	TT
S01_25793155	A/G	1	25793155	+	NA	NA	NA	NA	NA	NA	AA	AA	AA	AA	AA	AA	AA	AA	AA	AA	AA	GG	GA	AA	GA	GG	AA	AA	AA	AA	AA	AA	AA	GA	AA	GA	AA	AA	AA	AA	AA	AA	AA	AA	AA	AA	AA	AA	AA
S01_25793214	A/C	1	25793214	+	NA	NA	NA	NA	NA	NA	AA	AA	AA	AA	AA	AA	AA	AA	AA	AA	AA	AA	AA	AA	AA	AA	AA	AA	AA	AA	AA	AA	AA	AA	AA	AA	AA	AA	AA	AA	AA	AA	AA	AA	AA	AA	AA	AA	AA
S01_25833689	A/G	1	25833689	+	NA	NA	NA	NA	NA	NA	GG	AG	AA	AG	AG	AG	AG	GG	AG	AG	GG	AA	AA	AG	AG	AA	AG	AG	AG	AG	AG	AG	AG	AG	AG	AG	AG	AG	AG	AG	AG	AG	AG	AG	AG	AG	AG	AG	AG
S01_25833802	C/T	1	25833802	+	NA	NA	NA	NA	NA	NA	CC	CC	CC	CC	CC	CC	CC	CC	CC	CC	CC	CC	CC	CC	CC	CT	CT	NN	CT	CC	CT	CT	TT	CC	CT	CT	NN	CT	CT	CT	CC	CT	CT	TT	CT	TT	CT	CT	NN
S01_25833820	C/T	1	25833820	+	NA	NA	NA	NA	NA	NA	TT	CT	CC	CC	CC	CT	CC	TT	CC	CC	TT	CC	CC	CT	CT	CC	CT	NN	CT	TT	CT	CT	CC	CT	CT	CT	CC	CT	CT	CT	TT	CT	CT	CC	CT	CC	CT	CT	NN
S01_25833873	G/A	1	25833873	+	NA	NA	NA	NA	NA	NA	GG	GG	GG	GG	GG	GG	GG	GG	GG	GG	AA	GG	GG	GG	GG	GG	GA	NN	GG	AA	GA	GA	GG	GG	GG	GA	GG	GA	GA	GA	AA	GG	GG	GG	GA	NN	GG	NN	NN
S01_25838850	G/A	1	25838850	+	NA	NA	NA	NA	NA	NA	GG	GG	NN	GG	GG	GG	GG	GG	GG	GG	GG	GG	GA	GG	GG	GA	GA	GA	GA	GA	GA	GA	GA	GG	GA	GA	GA	GA	GA	GA	GA	GA	NN	GA	GA	GA	GA	GA	GA
S01_25838888	C/T	1	25838888	+	NA	NA	NA	NA	NA	NA	CC	CC	NN	CC	CC	CC	CC	CC	CC	CC	CT	CC	CT	CC	CC	CC	CT	CC	CT	CT	CT	CT	CC	CC	CC	CC	CC	CT	CC	CT	CT	CT	NN	CT	CC	CT	CT	CC	CT
S01_25838903	G/T	1	25838903	+	NA	NA	NA	NA	NA	NA	GG	NN	NN	GG	GG	GT	GG	GG	GG	GG	GT	NN	GT	GG	GG	GG	GT	GG	GT	GT	GT	GT	GG	GG	GG	GG	GG	GT	GG	GT	GT	GT	NN	GT	GG	GT	GT	GG	GT
S01_25838912	C/T	1	25838912	+	NA	NA	NA	NA	NA	NA	TT	NN	CC	TT	CT	CT	TT	TT	NN	TT	CT	CC	CC	CT	CT	CC	CT	CT	CT	CT	CT	CT	CT	CT	CT	CT	CT	CT	CT	CT	CT	CT	NN	CT	CT	CT	CT	CT	CT
S01_25838914	G/A	1	25838914	+	NA	NA	NA	NA	NA	NA	GG	GG	GG	GG	GG	GG	GG	GG	GG	GG	GG	GG	GA	GG	GG	GA	GA	GA	GA	GA	GA	GA	GA	GG	GA	GA	GA	GA	GA	GA	GA	GA	NN	GA	GA	GA	GA	GA	GA
S01_25838957	C/T	1	25838957	+	NA	NA	NA	NA	NA	NA	TT	NN	CC	TT	TT	CT	TT	TT	NN	TT	CT	NN	CC	CT	CT	CC	CT	CT	CT	CT	CT	CT	CT	CT	CT	CT	CT	CT	CT	CT	CT	CT	NN	CT	CT	CT	CT	CT	CT
S01_25896987	G/T	1	25896987	+	NA	NA	NA	NA	NA	NA	GG	GG	GG	GG	GG	GG	GG	GT	GG	GG	GG	GG	GG	GG	GG	GG	GG	GG	GT	GG	GG	GG	GG	GT	GT	GG	GT	GG	GG	GG	GG	GT	GT	GT	GG	GG	GT	GT	GT
S01_25897096	A/G	1	25897096	+	NA	NA	NA	NA	NA	NA	GG	GG	GG	GG	GG	GG	GG	AG	GG	GG	AA	AA	AA	AG	AG	AA	AA	AA	AA	AA	AA	AA	AA	AA	AA	AA	AA	AA	AA	AA	AA	AA	AA	AA	AA	AA	AA	AA	AA
S01_25897133	C/G	1	25897133	+	NA	NA	NA	NA	NA	NA	CC	CC	CC	CC	CC	CC	CC	CC	CC	CC	CC	CC	CC	CC	CC	CC	CG	CC	CC	CC	CC	CG	CC	CC	CG	CC	CC	CC	CG	CC	CC	CG	CC	CC	CG	CG	CG	CC	CC
S01_25897139	T/C	1	25897139	+	NA	NA	NA	NA	NA	NA	CC	CC	CC	CC	CC	CC	CC	TC	CC	CC	TT	TT	TT	TC	TC	TT	TC	TT	TT	TT	TT	TC	TT	TT	TC	TT	TT	TT	TC	TT	TT	TC	TT	TT	TC	TC	TC	TT	TT
S01_25962740	A/C	1	25962740	+	NA	NA	NA	NA	NA	NA	CC	CC	AA	AC	AC	AC	AA	CC	AC	AC	AA	AA	AC	AC	CC	CC	AA	AC	CC	AC	AC	AA	AC	AC	AC	NN	CC	AC	AA	AC	NN	AC	CC	CC	AA	AA	AC	CC	CC
S01_25962790	G/C	1	25962790	+	NA	NA	NA	NA	NA	NA	GG	GG	GG	GG	GG	GG	GG	NN	GG	GG	GG	GG	GG	GG	GG	GG	GG	GG	GC	GG	GG	GG	GG	GG	GC	GG	GC	GG	GG	GG	GG	GC	CC	GC	GG	GG	GC	GC	GC
S01_25962794	A/G	1	25962794	+	NA	NA	NA	NA	NA	NA	GG	GG	AA	AG	AG	AG	AA	AG	AG	AG	AA	AA	NN	AG	GG	GG	AA	AG	AG	AG	AG	AA	AG	AA	AA	NN	AG	AG	AA	AG	AG	AA	AA	AG	AA	AA	AA	AG	AG
S01_26092232	A/T	1	26092232	+	NA	NA	NA	NA	NA	NA	AA	AA	AA	AA	AA	AA	AA	AA	AA	AA	AA	AT	AA	AA	AA	AA	AA	AA	AA	AA	AA	AA	AA	AT	AA	AA	AA	AA	AA	AA	AA	AA	AA	AA	AA	AA	AA	AA	AA
S01_26092259	C/T	1	26092259	+	NA	NA	NA	NA	NA	NA	CC	CC	CC	CC	CC	CC	CC	CC	CC	CC	CC	CC	CC	CC	CC	CC	CT	CC	CC	CC	CC	CT	CC	CC	CT	CC	CC	CC	CT	CC	CC	CT	CC	CC	CT	CT	CT	CC	CC
S01_26092317	G/A	1	26092317	+	NA	NA	NA	NA	NA	NA	GG	GG	GG	GG	GG	GG	GG	AG	GG	GG	GG	AG	AG	AG	GG	GG	GG	GG	AG	GG	GG	GG	GG	AG	AG	GG	AG	GG	GG	GG	GG	AG	AG	AG	GG	GG	AG	AG	AG
S01_26092403	T/A	1	26092403	+	NA	NA	NA	NA	NA	NA	TT	TT	TT	TT	TT	TT	TT	AT	TT	TT	TT	AT	AT	AT	TT	TT	TT	TT	AT	TT	TT	TT	TT	AT	AT	TT	AT	TT	TT	TT	TT	AT	AT	AT	TT	TT	AT	AT	AT
S01_26092438	T/C	1	26092438	+	NA	NA	NA	NA	NA	NA	TT	TT	TT	TT	TT	TT	TT	TT	TT	TT	TT	TT	TT	TT	TT	TT	TC	TT	TT	TT	TT	TC	TT	TT	TC	TT	TT	TT	TC	TT	TT	TC	TT	TT	TC	TC	TC	TT	TT
S01_26092462	G/T	1	26092462	+	NA	NA	NA	NA	NA	NA	TT	TT	TT	TT	TT	TT	TT	GT	TT	TT	TT	GT	GG	GT	GT	GG	TT	GT	GG	GT	GT	TT	GT	GT	GT	GT	GG	GT	TT	GT	GT	GT	GG	GG	TT	TT	GT	GG	GG
S01_26092481	T/A	1	26092481	+	NA	NA	NA	NA	NA	NA	AA	AA	AA	AA	AA	AA	AA	TA	AA	AA	TT	TT	TT	TA	TA	TT	TT	TT	TT	TT	TT	TT	TT	TT	TT	TT	TT	TT	TT	TT	TT	TT	TT	TT	TT	TT	TT	TT	TT
S01_26092498	G/C	1	26092498	+	NA	NA	NA	NA	NA	NA	GG	GG	GG	GG	GG	GG	GG	GG	GG	GG	GG	GC	GG	GG	GG	GG	GC	GG	GG	GG	GG	GC	GG	GC	GC	GG	GG	GG	GC	GG	GG	GC	GG	GG	GC	GC	GC	GG	GG
S01_26226889	G/A	1	26226889	+	NA	NA	NA	NA	NA	NA	GG	GG	GG	GG	GG	GG	GG	GG	GG	GG	GG	NN	NN	AG	GG	GG	GG	GG	GG	GG	NN	NN	GG	AG	GG	NN	GG	NN	GG	NN	GG	GG	GG	GG	GG	GG	GG	GG	GG
S01_26227060	G/A	1	26227060	+	NA	NA	NA	NA	NA	NA	AA	AA	NN	AA	AA	AA	NN	AG	AA	AA	NN	AA	NN	AA	NN	GG	AA	AA	GG	NN	AA	AA	NN	AG	AG	GG	GG	AA	AA	AA	NN	AG	NN	NN	AA	AA	AG	GG	GG
S01_26245494	A/G	1	26245494	+	NA	NA	NA	NA	NA	NA	AA	AA	AA	AA	AA	AA	AA	AA	AA	AA	AA	AA	AA	AA	AA	AA	AA	AA	AA	AA	AA	AA	AA	AA	AA	AA	AA	AA	AA	AA	AA	AA	AA	AA	AA	AA	AA	AA	AA
S01_26457840	T/G	1	26457840	+	NA	NA	NA	NA	NA	NA	GG	TG	TT	TG	TG	TG	TT	TG	TG	NN	TT	TT	TT	TG	TG	TT	TG	TT	TT	TT	TT	TT	TT	TT	TG	TT	TT	TT	TG	TT	TT	TG	TT	TT	TG	TG	TG	TT	TT
S01_26457945	A/C	1	26457945	+	NA	NA	NA	NA	NA	NA	AA	AA	AA	AA	AA	AA	AA	AA	AA	AA	AA	CA	AA	AA	AA	AA	AA	AA	AA	AA	AA	AA	AA	AA	AA	AA	AA	AA	AA	AA	AA	AA	AA	AA	AA	AA	AA	AA	AA
S01_26475997	G/A	1	26475997	+	NA	NA	NA	NA	NA	NA	GG	GG	GG	GG	GG	GG	GG	GG	GG	GG	GG	GG	GA	GG	GA	GA	GG	GA	GA	GA	GA	GA	GA	GG	GG	GG	GA	GA	GG	GA	GA	GG	GA	GA	GG	GG	GG	GA	GA
S01_26476216	G/C	1	26476216	+	NA	NA	NA	NA	NA	NA	GG	CG	CC	CG	CG	CG	CC	GG	CG	GG	CC	CG	CC	CG	CG	CG	CG	CC	CG	CC	CC	CC	CC	CG	GG	CG	CG	CC	CG	CC	CC	GG	CC	CC	CG	CG	GG	CG	CG
S01_26476237	G/A	1	26476237	+	NA	NA	NA	NA	NA	NA	GG	AG	AA	AG	AG	AG	AA	GG	AG	GG	AA	GG	AG	GG	GG	GG	AG	AG	GG	AG	AG	AG	AG	GG	GG	AG	GG	AG	AG	AG	AG	GG	AG	AG	AG	AG	GG	GG	GG
S01_26722490	C/T	1	26722490	+	NA	NA	NA	NA	NA	NA	TT	TC	CC	TC	TC	TC	CC	TC	TC	TT	TT	NN	TT	TT	TC	CC	TC	TT	TC	TT	TT	TT	TT	TC	CC	TC	TC	TT	TC	TT	TT	CC	TT	TT	TC	TC	CC	TC	TC
S01_26722495	G/C	1	26722495	+	NA	NA	NA	NA	NA	NA	GG	GG	GG	GG	GG	GG	GG	GG	GG	GG	GG	NN	GG	CC	GC	GG	GG	GG	GG	GG	GG	GG	GG	GC	GG	GG	GG	GG	GG	GG	GG	GG	GG	GG	GG	GG	GG	GG	GG
S01_26722499	G/A	1	26722499	+	NA	NA	NA	NA	NA	NA	GG	GG	GG	GG	GG	GG	GG	GG	GG	GG	GG	NN	GG	AA	GA	GG	GG	GG	GG	GG	GG	GG	GG	GA	GG	GG	GG	GG	GG	GG	GG	GG	GG	GG	GG	GG	GG	GG	GG
S01_26722548	T/C	1	26722548	+	NA	NA	NA	NA	NA	NA	TT	TT	TT	TT	TT	TT	TT	TT	TT	TT	TT	NN	TT	CC	TC	TT	TT	TT	TT	TT	TT	TT	TT	TC	TT	TT	TT	TT	TT	TT	TT	TT	TT	TT	TT	TT	TT	TT	TT
S01_26738920	G/A	1	26738920	+	NA	NA	NA	NA	NA	NA	GG	GG	GG	GG	GG	GG	GG	GG	GG	GG	GG	GG	GG	GG	GA	GA	GG	GG	GA	GG	GG	GG	GA	GG	GG	GG	GA	GG	GG	GA	GG	GG	GG	GG	NN	GG	GG	GG	GG
S01_26738936	T/C	1	26738936	+	NA	NA	NA	NA	NA	NA	TC	NN	TT	TC	TC	TC	TC	TC	TT	NN	TT	TT	TT	TT	TT	TC	TT	TT	TT	TT	TT	TT	TT	TC	TT	TT	TT	TT	TT	TT	TT	TT	TT	TT	TT	TT	TT	TT	TT
S01_26738951	A/G	1	26738951	+	NA	NA	NA	NA	NA	NA	AG	NN	AG	AG	AG	AG	AG	AG	AG	AG	AA	AA	AA	AA	AA	AA	AG	AG	AG	AA	AA	AA	AA	AA	AG	NN	AA	AA	AA	AA	AG	AG	NN	AG	AA	AG	AA	AG	AA
S01_26738986	G/T	1	26738986	+	NA	NA	NA	NA	NA	NA	GG	GG	GG	GG	GG	GG	GG	GG	GG	GG	GG	GG	GG	GG	GT	GT	GG	GG	GT	GG	GG	GG	GT	GG	GG	GG	GT	GG	GG	GT	GG	GG	GG	GG	NN	GG	GG	GG	GG
S01_26757193	T/A	1	26757193	+	NA	NA	NA	NA	NA	NA	AA	NN	TT	AT	TT	AT	TT	NN	TT	AA	AA	TT	AA	TT	AT	AA	NN	AA	AT	AA	AA	AA	AA	TT	TT	NN	AT	AA	AT	AA	AA	TT	AA	AA	AT	AT	TT	NN	AT
S01_26757261	T/G	1	26757261	+	NA	NA	NA	NA	NA	NA	TT	TT	TT	TT	TT	TT	TT	NN	TT	TT	TT	TG	TT	GG	NN	TT	TT	TT	TT	TT	TT	TT	TT	TG	TT	NN	TT	TT	TT	TT	TT	TT	TT	TT	TT	TT	TT	TT	TT
S01_26763562	A/T	1	26763562	+	NA	NA	NA	NA	NA	NA	NN	AA	AA	AA	AA	AA	AA	AA	AA	NN	AA	AT	AA	TT	TT	NN	AA	AA	AA	AA	AA	AA	AA	AT	AA	AA	AA	AA	AA	AA	AA	AA	AA	AA	AA	AA	AA	AA	AA
S01_26763578	A/G	1	26763578	+	NA	NA	NA	NA	NA	NA	NN	AA	AA	AA	AA	AA	AA	AA	AA	NN	GG	AA	GG	AA	AA	NN	AG	GG	AG	GG	GG	GG	GG	AA	AA	GG	AG	GG	AG	GG	GG	AA	GG	GG	AG	AG	AA	AG	AG
S01_26763623	C/G	1	26763623	+	NA	NA	NA	NA	NA	NA	NN	NN	CC	CC	NN	CC	CC	CC	CC	NN	GG	GC	GG	GG	GG	NN	GC	GG	GC	GG	GG	GG	GG	GC	CC	GG	GC	GG	GC	GG	GG	CC	GG	GG	GC	GC	CC	GC	GC
S01_26763703	C/G	1	26763703	+	NA	NA	NA	NA	NA	NA	NN	NN	CC	CC	NN	CC	CC	CC	CC	NN	GG	CC	GG	CC	CC	NN	GC	GG	GC	GG	GG	GG	GG	CC	CC	GG	GC	GG	GC	GG	GG	CC	GG	GG	GC	GC	CC	GC	GC
S01_27003939	G/T	1	27003939	+	NA	NA	NA	NA	NA	NA	GG	GT	TT	GT	GT	GT	TT	GT	GT	GG	GG	GT	GT	GG	GT	GT	GG	GG	GT	GG	GG	GG	GG	GG	GT	GG	GT	GG	GG	GG	GG	GT	GG	GG	GG	GG	GT	GT	GT
S01_27003959	T/A	1	27003959	+	NA	NA	NA	NA	NA	NA	TT	TA	AA	TA	TA	TA	AA	TA	TA	TT	TT	TA	TA	TT	TA	TA	TT	TT	TA	TT	TT	TT	TT	TT	TA	TT	TA	TT	TT	TT	TT	TA	TT	TT	TT	TT	TA	TA	TA
S01_27025408	G/A	1	27025408	+	NA	NA	NA	NA	NA	NA	GG	GG	GG	GG	GG	GG	GG	GG	GG	GG	GG	NN	GG	GG	GG	GG	GG	GG	GG	GG	GG	GG	GG	GG	GG	GG	GG	GG	GG	GG	GG	GG	GG	GG	GG	GG	GG	GG	GG
S01_27025488	T/C	1	27025488	+	NA	NA	NA	NA	NA	NA	TT	TT	TT	TT	TT	TT	TT	TT	TT	TT	TT	NN	TT	TT	TT	TT	TT	TT	TT	TT	TT	TT	TT	TT	TT	TT	TT	TT	TT	TT	TT	TT	TT	TT	TT	TT	TT	TT	TT
S01_27025513	T/C	1	27025513	+	NA	NA	NA	NA	NA	NA	CC	CT	TT	CT	CT	CT	TT	CT	CT	CC	CC	TT	TT	CC	CT	CT	CT	CT	TT	CT	CT	CT	CT	CT	TT	CC	TT	CT	CT	CT	CT	TT	CT	CT	CT	CT	TT	TT	TT
S01_27199730	G/C	1	27199730	+	NA	NA	NA	NA	NA	NA	CC	NN	GG	CG	CG	CG	GG	CG	CG	CC	GG	GG	CG	CC	CG	CG	GG	CG	CG	CG	CG	CG	CG	GG	GG	CG	CG	CG	GG	GG	NN	GG	CG	NN	GG	GG	GG	CG	CG
S01_27199762	A/G	1	27199762	+	NA	NA	NA	NA	NA	NA	AA	NN	AA	AA	AA	AA	AA	AA	AA	AA	GG	AA	AA	AA	AA	AA	AG	AG	AA	AG	AG	AG	AG	AA	AA	AG	AA	AG	AG	AG	NN	AA	AG	NN	AG	AG	AA	AA	AA
S01_27200037	A/G	1	27200037	+	NA	NA	NA	NA	NA	NA	AA	AA	AA	AA	AA	AA	AA	AA	AA	AA	AA	AG	AG	AA	AA	AA	AA	AA	AA	AA	AA	AA	AA	AG	AA	AA	AA	AA	AA	AA	AA	AA	AA	AA	AA	AA	AA	AA	AA
S01_27200083	A/G	1	27200083	+	NA	NA	NA	NA	NA	NA	AA	AA	AA	AA	AA	NN	AA	AA	AA	AA	GG	AA	AA	AA	AA	AA	AG	GG	AA	AG	AG	GG	AG	AA	AA	NN	AA	AG	AG	AG	NN	AA	AG	NN	AG	AG	AA	AA	AA
S01_27226988	G/C	1	27226988	+	NA	NA	NA	NA	NA	NA	CC	CG	GG	CG	CG	CG	GG	CG	CG	CC	GG	GG	GG	CC	CG	CG	GG	GG	GG	GG	GG	GG	GG	GG	GG	CG	GG	GG	GG	GG	GG	GG	GG	GG	GG	GG	GG	GG	GG
S01_27227013	T/A	1	27227013	+	NA	NA	NA	NA	NA	NA	TT	TT	TT	TT	TT	TT	TT	TT	TT	TT	TT	TA	TA	TT	TT	TT	TT	TT	TT	TT	TT	TT	TT	TA	TT	TT	TT	TT	TT	TT	TT	TT	TT	TT	TT	TT	TT	TT	TT
S01_27227263	G/A	1	27227263	+	NA	NA	NA	NA	NA	NA	GG	GG	GG	GG	GG	GG	GG	GG	GG	GG	GG	GG	GG	GG	GG	GG	GG	GG	GA	GG	GA	GA	GA	GG	GG	GG	GA	GG	GG	GG	GG	GG	GA	GA	GG	GG	GG	GA	GA
S01_27523565	T/C	1	27523565	+	NA	NA	NA	NA	NA	NA	TT	TT	TT	TT	TT	TT	TT	TT	TT	TT	TT	TT	TC	TC	TT	TT	TT	TT	TT	TT	TT	TT	TT	TC	TT	TT	TT	TT	TT	TT	TT	TT	TT	TT	TT	TT	TT	TT	TT
S01_27523787	T/C	1	27523787	+	NA	NA	NA	NA	NA	NA	TT	TT	TT	TT	TT	TT	TT	TT	TT	TT	TT	TT	TC	TC	TT	TT	TT	TT	TT	TT	TT	TT	TT	TC	TT	TT	TT	TT	TT	TT	TT	TT	TT	TT	TT	TT	TT	TT	TT
S01_27524508	T/C	1	27524508	+	NA	NA	NA	NA	NA	NA	TT	TT	TT	TT	TT	TT	TT	TT	TT	TT	TT	TT	TC	TC	TT	TT	TT	TT	TT	TT	TT	TT	TT	TC	TT	TT	TT	TT	TT	TT	TT	TT	TT	TT	TT	TT	TT	TT	TT
S01_27524537	G/C	1	27524537	+	NA	NA	NA	NA	NA	NA	GG	GG	GG	GG	GG	GG	GG	GG	GG	GG	CC	NN	GG	GG	CG	CC	CG	CG	GG	CG	CG	CG	CG	CG	GG	CC	GG	CG	CG	CG	NN	GG	GG	CG	CG	CG	GG	GG	GG
S01_27524594	G/A	1	27524594	+	NA	NA	NA	NA	NA	NA	GG	GG	GG	GG	GG	GG	GG	GG	GG	GG	GG	GG	GA	GA	GG	GG	GG	GG	GG	GG	GG	GG	GG	GA	GG	GG	GG	GG	GG	GG	GG	GG	GG	GG	GG	GG	GG	GG	GG
S01_27524663	A/G	1	27524663	+	NA	NA	NA	NA	NA	NA	AA	AA	AA	AA	AA	AA	AA	AA	AA	AA	GG	NN	GA	GA	GA	GG	GA	GA	AA	GA	GA	GA	GA	GG	AA	GG	AA	GA	GA	GA	NN	AA	AA	GA	GA	GA	AA	AA	AA
S01_27581757	A/G	1	27581757	+	NA	NA	NA	NA	NA	NA	AA	AA	AA	AA	AA	AA	AA	AA	AA	AA	AA	AA	AG	AA	AA	AA	AA	AA	AA	AA	AA	AA	AA	AG	AA	AA	AA	AA	AA	AA	AA	AA	AA	AA	AA	AA	AA	AA	AA
S01_27581761	T/C	1	27581761	+	NA	NA	NA	NA	NA	NA	TT	TT	TT	TT	TT	TT	TT	TT	TT	TT	TT	TT	TC	TT	TT	TT	TT	TT	TT	TT	TT	TT	TT	TC	TT	TT	TT	TT	TT	TT	TT	TT	TT	TT	TT	TT	TT	TT	TT
S01_27581814	A/G	1	27581814	+	NA	NA	NA	NA	NA	NA	AA	AA	AA	AA	AA	AA	AA	AA	AA	AA	AA	AA	AG	AA	AA	AA	AA	AA	AA	AA	AA	AA	AA	AG	AA	AA	AA	AA	AA	AA	AA	AA	AA	AA	AA	AA	AA	AA	AA
S01_27581828	G/A	1	27581828	+	NA	NA	NA	NA	NA	NA	GG	GG	GG	GG	GG	GG	GG	GG	GG	GG	AA	GG	GG	GG	GG	GG	GA	GA	GG	GA	GA	GA	GA	GA	GG	GA	GG	GA	GA	GA	GA	GG	GA	GA	GA	GA	GG	GG	GG
S01_27581839	A/G	1	27581839	+	NA	NA	NA	NA	NA	NA	AA	AA	AA	AA	AA	AA	AA	AA	AA	AA	GG	AA	AG	AA	AA	AA	AG	AG	AA	AG	AG	AG	AG	GG	AA	AG	AA	AG	AG	AG	AG	AA	AG	AG	AG	AG	AA	AA	AA
S01_27581864	T/C	1	27581864	+	NA	NA	NA	NA	NA	NA	TT	TT	TT	TT	TT	TT	TT	TT	TT	TT	CC	TT	TT	TT	TT	TT	TC	TC	TT	TC	TC	NN	TC	TC	TT	TC	TT	TC	TC	TC	TC	TT	TC	TC	TC	TC	TT	TT	TT
S01_27581964	G/A	1	27581964	+	NA	NA	NA	NA	NA	NA	GG	GG	GG	GG	GG	GG	GG	GG	GG	GG	AA	GG	GA	GG	GG	GG	GA	GA	GG	GA	GA	GA	GA	AA	GG	GA	GG	GA	GA	GA	GA	GG	GA	GA	GA	GA	GG	GG	GG
S01_27581970	A/G	1	27581970	+	NA	NA	NA	NA	NA	NA	AA	AA	AA	AA	AA	AA	AA	AA	AA	AA	AA	AA	AG	AA	AA	AA	AA	AA	AA	AA	AA	AA	AA	AG	AA	AA	AA	AA	AA	AA	AA	AA	AA	AA	AA	AA	AA	AA	AA
S01_27581979	G/A	1	27581979	+	NA	NA	NA	NA	NA	NA	GG	GG	GG	GG	GG	GG	GG	GG	GG	GG	GG	GG	GA	GA	GA	GG	GG	GA	GA	GA	GA	GA	GA	GA	GG	GG	GG	GA	GG	GG	GA	GG	GA	GA	GA	GG	GG	GA	GA
S01_27920153	C/T	1	27920153	+	NA	NA	NA	NA	NA	NA	CC	CC	CC	CC	CC	CC	NN	CC	CC	CC	NN	CC	NN	NN	CC	CC	TT	CC	CC	CC	TT	CC	CC	CC	CT	NN	NN	CC	NN	TT	CC	CT	CC	CC	CC	TT	CT	CC	CC
S01_28056239	T/C	1	28056239	+	NA	NA	NA	NA	NA	NA	TT	TT	TT	TT	TT	TT	TT	TT	TT	TT	TT	TT	TT	TT	NN	TT	TT	TT	TT	TT	TT	TT	TT	TC	TT	TT	TT	TT	TT	TT	TT	TT	TT	TT	TT	TT	TT	TT	TT
S01_28056283	A/G	1	28056283	+	NA	NA	NA	NA	NA	NA	AA	AA	AA	AA	AA	AA	AA	AA	AA	AA	AA	AA	AA	AA	AA	AA	AA	AA	AA	AA	AA	AA	AA	AG	AA	AA	AA	AA	AA	AA	AA	AA	AA	AA	AA	AA	AA	AA	AA
S01_28199920	C/T	1	28199920	+	NA	NA	NA	NA	NA	NA	TT	TT	TT	TT	TT	TT	TT	CC	TT	NN	NN	CC	CC	CT	CC	CT	CC	CC	CC	CC	CC	CC	CC	CC	CC	TT	CC	CC	CC	CC	CC	CC	CC	CC	CC	CC	CC	CC	CC
S01_28199937	C/T	1	28199937	+	NA	NA	NA	NA	NA	NA	TT	TT	TT	TT	TT	TT	TT	CC	TT	NN	NN	CC	TT	CT	CC	CT	CC	CC	CC	CC	TT	CC	CC	CT	CT	TT	CT	CC	TT	TT	CC	CT	CC	CC	CC	CC	CT	CC	CC
S01_28199945	T/C	1	28199945	+	NA	NA	NA	NA	NA	NA	TT	TT	TT	TT	TT	TT	TT	TT	TT	NN	NN	TT	TC	TT	TT	TT	TT	TT	TT	TT	CC	TT	TT	TC	TC	TT	TC	TT	CC	CC	TT	TC	TT	TT	TT	TT	TC	TT	TT
S01_28199970	G/A	1	28199970	+	NA	NA	NA	NA	NA	NA	GG	GG	GG	GG	GG	GG	GG	GG	GG	NN	NN	GG	GG	GA	GA	GG	GG	GG	GG	GG	GG	GG	GG	GA	GG	GG	GG	GG	GG	GG	GG	GG	GG	GG	GG	GG	GG	GG	GG
S01_28199972	G/T	1	28199972	+	NA	NA	NA	NA	NA	NA	TT	NN	TT	TT	TT	TT	TT	GG	NN	NN	NN	GG	TT	GT	GG	GT	GG	GG	GG	GG	TT	GG	GG	GT	GT	TT	GT	GG	TT	TT	GG	GT	GG	GG	GG	GG	GT	GG	GG
S01_28199983	A/G	1	28199983	+	NA	NA	NA	NA	NA	NA	AA	AA	AA	AA	AA	AA	AA	AA	AA	NN	NN	AA	AA	AG	AG	AA	AA	AA	AA	AA	AA	AA	AA	AG	AA	AA	AA	AA	AA	AA	AA	AA	AA	AA	AA	AA	AA	AA	AA
S01_28200019	T/C	1	28200019	+	NA	NA	NA	NA	NA	NA	CC	NN	CC	CC	CC	CC	CC	TT	NN	NN	NN	TT	TT	TT	TT	TT	TT	TT	TT	TT	TT	TT	TT	TT	TT	TT	TT	TT	TT	TT	TT	TT	TT	TT	TT	TT	TT	TT	TT
S01_28200057	T/G	1	28200057	+	NA	NA	NA	NA	NA	NA	TT	TT	TT	TT	TT	TT	TT	TT	TT	NN	NN	TT	TG	TT	TT	TT	TT	TT	TT	TT	GG	TT	TT	TG	TG	TT	TG	TT	GG	GG	TT	TG	TT	TT	TT	TT	TG	TT	TT
S01_28200070	A/C	1	28200070	+	NA	NA	NA	NA	NA	NA	AA	AA	AA	AA	AA	AA	AA	CC	AA	NN	NN	NN	AA	AA	CA	CA	CC	CC	CC	CC	AA	CC	CC	AA	CA	AA	CA	CC	AA	AA	CC	CA	CC	CC	CC	CC	CA	CC	CC
S01_28200078	G/A	1	28200078	+	NA	NA	NA	NA	NA	NA	GG	GG	GG	GG	GG	GG	GG	GG	GG	NN	NN	NN	GA	GA	GG	GA	GG	GG	GG	GG	GG	NN	GG	GG	GG	AA	GG	NN	GG	GG	NN	GG	GG	GG	GG	GG	GG	GG	GG
S01_28200096	A/T	1	28200096	+	NA	NA	NA	NA	NA	NA	AA	AA	AA	AA	AA	AA	AA	AA	AA	NN	NN	NN	AT	TT	AA	AT	AA	AA	AA	NN	AA	AA	AA	AA	AA	TT	AA	AA	AA	AA	AA	AA	AA	AA	AA	AA	AA	AA	AA
S01_28200106	A/G	1	28200106	+	NA	NA	NA	NA	NA	NA	AA	AA	AA	AA	AA	AA	AA	AA	AA	NN	NN	NN	AG	AA	AA	AA	AA	AA	AA	AA	GG	AA	AA	GG	AG	AA	AG	AA	GG	GG	AA	AG	AA	NN	AA	AA	AG	AA	AA
S01_28200161	G/A	1	28200161	+	NA	NA	NA	NA	NA	NA	GG	GG	GG	GG	GG	GG	GG	AA	GG	NN	NN	NN	GG	GG	AA	AG	AA	AA	AA	NN	GG	AA	AA	GG	AG	GG	AG	AA	GG	GG	AA	AG	AA	NN	AA	AA	AG	AA	AA
S01_28200174	A/G	1	28200174	+	NA	NA	NA	NA	NA	NA	AA	AA	AA	AA	AA	AA	AA	GG	GA	NN	NN	NN	AA	AA	GG	GA	GG	GG	GG	NN	AA	GG	GG	AA	GA	AA	GA	GG	AA	AA	GG	GA	GG	NN	GG	GG	GA	GG	GG
S01_28200209	A/T	1	28200209	+	NA	NA	NA	NA	NA	NA	AA	AA	AA	AA	AA	AA	AA	TT	AA	NN	NN	NN	AA	AA	TT	TA	TT	TT	TT	NN	AA	TT	TT	AA	TA	AA	TA	TT	AA	AA	TT	TA	TT	NN	TT	TT	TA	NN	TT
S01_28200211	T/A	1	28200211	+	NA	NA	NA	NA	NA	NA	TT	TT	TT	TT	TT	TT	TT	AA	TT	NN	NN	NN	TT	TT	AA	AT	AA	AA	AA	NN	TT	AA	AA	TT	AT	TT	AT	AA	TT	TT	AA	AT	AA	NN	AA	AA	AT	AA	AA
S01_28200370	C/A	1	28200370	+	NA	NA	NA	NA	NA	NA	CC	CC	CC	CC	CC	CC	CC	CC	CC	NN	NN	NN	CA	CC	CC	CC	CC	CC	CC	CC	AA	CC	CC	AA	CA	CC	CA	CC	AA	AA	CC	CA	CC	NN	CC	CC	CA	CC	CC
S01_28200386	C/A	1	28200386	+	NA	NA	NA	NA	NA	NA	CC	CC	CC	CC	CC	CC	CC	AA	CC	NN	NN	NN	CC	CC	AA	AC	AA	AA	AA	NN	CC	AA	AA	CC	AC	CC	AC	AA	CC	CC	AA	AC	AA	NN	AA	AA	AC	AA	AA
S01_28200393	C/T	1	28200393	+	NA	NA	NA	NA	NA	NA	TT	TT	TT	TT	TT	TT	TT	CC	TT	NN	NN	NN	CT	TT	CC	CT	CC	CC	CC	NN	CC	CC	CC	CC	CC	TT	CC	CC	CC	CC	CC	CC	CC	CC	CC	CC	CC	CC	CC
S01_28200434	T/C	1	28200434	+	NA	NA	NA	NA	NA	NA	CC	CC	CC	CC	CC	CC	CC	TT	CC	NN	NN	NN	TC	CC	TT	TC	TT	TT	TT	NN	TT	TT	TT	TT	TT	CC	TT	TT	TT	TT	TT	TT	TT	TT	TT	TT	TT	TT	TT
S01_28217767	T/A	1	28217767	+	NA	NA	NA	NA	NA	NA	TA	TA	TA	TA	AA	TA	AA	TT	TA	TT	AA	TA	AA	AA	TA	TA	TA	TA	TT	TA	AA	TA	TA	AA	TA	AA	TA	TA	AA	AA	TA	TA	TA	TA	TA	TA	TA	TT	TA
S01_28218002	T/G	1	28218002	+	NA	NA	NA	NA	NA	NA	TT	TT	TT	TT	TT	TT	TT	TT	TT	TT	TT	TT	TG	TT	TT	TT	TT	TT	TT	TT	TG	TT	TT	TG	TG	TT	TG	TT	TG	TG	TT	TG	TT	TT	TT	TT	TG	TT	TT
S01_28218006	T/G	1	28218006	+	NA	NA	NA	NA	NA	NA	TT	TT	TT	TT	TT	TT	TT	TT	TT	TT	TT	TT	TG	TT	TT	TT	TT	TT	TT	TT	TG	TT	TT	TG	TG	TT	TG	TT	TG	TG	TT	TG	TT	TT	TT	TT	TG	TT	TT
S01_28218032	A/G	1	28218032	+	NA	NA	NA	NA	NA	NA	AA	AA	AA	AA	AA	AA	AA	AA	AA	AA	AA	AA	AG	AA	AA	AA	AA	AA	AA	AA	AG	AA	AA	AG	AG	AA	AG	AA	AG	AG	AA	AG	AA	AA	AA	AA	AG	AA	AA
S01_28218038	G/T	1	28218038	+	NA	NA	NA	NA	NA	NA	GG	GG	GG	GG	GG	GG	GG	GG	GG	GG	GG	GG	GT	GT	GG	GT	GG	GG	GG	GG	GG	GG	GG	GG	GG	GT	GG	GG	GG	GG	GG	GG	GG	GG	GG	GG	GG	GG	GG
S01_28218052	G/T	1	28218052	+	NA	NA	NA	NA	NA	NA	GG	GG	GG	GG	GG	GG	GG	GG	GG	GG	GG	GG	GT	GT	GG	GT	GG	GG	GG	GG	GG	GG	GG	GG	GG	GT	GG	GG	GG	GG	GG	GG	GG	GG	GG	GG	GG	GG	GG
S01_28249881	G/T	1	28249881	+	NA	NA	NA	NA	NA	NA	GG	GG	GG	GG	GG	GG	GG	GG	GG	GG	GG	GG	GG	GG	GG	GG	GG	GG	GG	GG	GG	GG	GG	GT	GG	GG	GG	GG	GG	GG	GG	GG	GG	GG	GG	GG	GG	NN	GG
S01_28249928	A/C	1	28249928	+	NA	NA	NA	NA	NA	NA	AA	AA	AA	AA	AA	AA	AA	AA	AA	AA	AA	AA	AA	AC	AC	AC	AA	AA	AA	AA	AA	AA	AA	AC	AA	AC	AA	AA	AA	AA	AA	AA	AA	AA	AA	AA	AA	AA	AA
S01_28249945	G/C	1	28249945	+	NA	NA	NA	NA	NA	NA	GG	GG	GG	GG	GG	GG	GG	GG	GG	GG	GG	GG	GG	GC	GC	GC	GG	GG	GG	GG	GG	GG	GG	GC	GG	GC	GG	GG	GG	GG	GG	GG	GG	GG	GG	GG	GG	GG	GG
S01_28249956	C/T	1	28249956	+	NA	NA	NA	NA	NA	NA	CC	CC	CC	CC	CC	CC	CC	CC	CC	CC	CC	CC	CC	CT	CT	CT	CC	CC	CC	CC	CC	CC	CC	CT	CC	CT	CC	CC	CC	CC	CC	CC	CC	CC	CC	CC	CC	CC	CC
S01_28249982	G/T	1	28249982	+	NA	NA	NA	NA	NA	NA	GG	GG	GG	GG	GG	GG	GG	GG	GG	GG	GG	GG	NN	GT	GT	GT	GG	GG	GG	GG	GG	GG	GG	GT	GG	GT	GG	GG	GG	GG	GG	GG	GG	GG	GG	GG	GG	GG	GG
S01_28249986	T/G	1	28249986	+	NA	NA	NA	NA	NA	NA	TT	TT	TT	TT	TT	TT	TT	TT	TT	TT	TT	TT	NN	TG	TG	TG	TT	TT	TT	TT	TT	TT	TT	TG	TT	TG	TT	TT	TT	TT	TT	TT	TT	TT	TT	TT	TT	TT	TT
S01_28250124	T/C	1	28250124	+	NA	NA	NA	NA	NA	NA	TT	TT	TT	TT	TT	TT	TT	TT	TT	TT	TT	TT	TC	TC	TC	TC	TT	TT	TT	TT	TT	TT	TT	TC	TT	TC	TT	TT	TT	TT	TT	TT	TT	NN	TT	TT	TT	TT	TT
S01_28250296	T/G	1	28250296	+	NA	NA	NA	NA	NA	NA	TT	TT	TT	TT	TT	TT	TT	TT	TT	TT	TT	TT	TG	TG	TG	TG	TT	TT	TT	TT	TT	TT	TT	TG	TT	TG	TT	TT	TT	TT	TT	TT	TT	TT	TT	TT	TT	TT	TT
S01_28250318	A/C	1	28250318	+	NA	NA	NA	NA	NA	NA	AA	AA	AA	AA	AA	AA	AA	AA	AA	AA	AA	AA	AC	AC	AC	AC	AA	AA	AA	AA	AA	AA	AA	AC	AA	AC	AA	AA	AA	AA	AA	AA	AA	AA	AA	AA	AA	AA	AA
S01_28250322	T/A	1	28250322	+	NA	NA	NA	NA	NA	NA	TA	TA	TA	TA	AA	TA	AA	TT	TA	TT	TT	TT	TT	TT	TT	TT	TT	TT	TT	TT	TT	TT	TT	TA	TT	TT	TT	TT	TT	TT	TT	TT	TT	TT	TT	TT	TT	TT	TT
S01_28250347	G/A	1	28250347	+	NA	NA	NA	NA	NA	NA	GG	GG	GG	GG	GG	GG	GG	GG	GG	GG	GG	GG	GA	GA	GA	GA	GG	GG	GG	GG	GG	GG	GG	GA	GG	GA	NN	GG	GG	GG	GG	GG	GG	GG	GG	GG	GG	GG	GG
S01_28250407	G/T	1	28250407	+	NA	NA	NA	NA	NA	NA	GT	GT	GT	GT	TT	GT	TT	GG	GT	GG	GG	GG	GT	TT	GT	GT	GG	GG	GG	GG	GG	GG	GG	GT	GG	GT	GG	GG	GG	GG	GG	GG	GG	GG	GG	GG	GG	GG	GG
S01_28250466	T/C	1	28250466	+	NA	NA	NA	NA	NA	NA	TC	TC	TC	TC	CC	TC	CC	TT	TC	TT	TT	TT	TT	TT	TT	TT	TT	TT	TT	TT	TT	TT	TT	TT	TT	TT	TT	TT	TT	TT	TT	TT	TT	TT	TT	TT	TT	TT	TT
S01_28279133	A/G	1	28279133	+	NA	NA	NA	NA	NA	NA	AA	AA	AA	AA	AA	AA	AA	AA	AA	AA	AA	AA	AA	AA	AA	AA	AA	AA	AA	AA	AA	AA	AA	AG	AA	AA	AA	AA	AA	AA	AA	AA	AA	AA	AA	AA	AA	AA	AA
S01_28279138	A/G	1	28279138	+	NA	NA	NA	NA	NA	NA	AA	AA	AA	AA	AA	AA	AA	AA	AA	AA	GG	AG	AA	AA	AA	AA	AG	AG	AA	AG	AG	AG	AG	AG	AA	AG	AA	AG	AG	AG	AG	AA	AG	AG	GG	AG	AA	AA	AG
S01_28279141	A/G	1	28279141	+	NA	NA	NA	NA	NA	NA	AA	AA	AA	AA	AA	AA	AA	AA	AA	AA	GG	AG	AA	AA	AA	AA	AG	AG	AA	AG	AG	AG	AG	AA	AA	AG	AA	AG	AG	AG	AG	AA	AG	AG	GG	AG	AA	AA	AG
S01_28279142	G/C	1	28279142	+	NA	NA	NA	NA	NA	NA	GG	GG	GG	GG	GG	GG	GG	GG	GG	GG	CC	GC	GG	GC	GC	GG	GC	GC	GG	GC	GC	GC	GC	CC	GG	GC	GG	GC	GC	GC	GC	GG	GC	GC	CC	GC	GG	GG	GC
S01_28279292	C/T	1	28279292	+	NA	NA	NA	NA	NA	NA	CC	CC	CC	CC	CC	CC	CC	CC	CC	CC	TT	CT	CC	CT	CT	CC	CT	CT	CC	CT	CT	NN	CT	TT	CC	NN	CC	CT	CT	CT	NN	CC	CC	CT	CT	CT	CC	CC	CT
S01_28279392	T/G	1	28279392	+	NA	NA	NA	NA	NA	NA	TT	TT	TT	TT	TT	TT	TT	TT	TT	TT	GG	GG	TG	TG	TT	TG	TG	TG	TT	TG	TG	TG	TG	TT	TT	GG	TT	TG	TG	TG	TG	TT	TT	TG	TG	TG	TT	TT	TG
S01_28468017	G/A	1	28468017	+	NA	NA	NA	NA	NA	NA	GG	GG	GG	GG	GG	GG	GG	GG	GG	GG	GG	AA	GA	AA	NN	AA	GG	GG	GG	GG	GG	GG	GG	AA	GG	GA	GG	GG	GG	GG	GG	GG	GG	GG	GG	GG	GG	GG	GG
S01_28468043	C/T	1	28468043	+	NA	NA	NA	NA	NA	NA	CC	CC	CC	CC	CC	CC	CC	CC	CC	CC	CC	TT	CT	TT	NN	TT	CC	CC	CC	CC	CC	CC	CC	TT	CC	CT	CC	CC	CC	CC	CC	CC	CC	CC	CC	CC	CC	CC	CC
S01_28468148	C/A	1	28468148	+	NA	NA	NA	NA	NA	NA	CC	CC	CC	CC	CC	CC	CC	CC	CC	CC	AA	AA	CA	AA	NN	AA	CC	CA	CC	CA	NN	CA	CA	AA	CC	AA	CC	CA	CA	CA	CC	CC	NN	CA	CA	CA	CC	CC	CA
S01_28474884	C/T	1	28474884	+	NA	NA	NA	NA	NA	NA	CC	CC	CC	CC	CC	CC	CC	CC	CC	CC	CC	CT	CT	CT	CC	CT	CC	CC	CC	CC	CC	CC	CC	CT	CC	CT	CC	CC	CC	CC	CC	CC	CC	CC	CC	CC	CC	CC	CC
S01_28474957	C/T	1	28474957	+	NA	NA	NA	NA	NA	NA	CC	CC	CC	CC	CC	CC	CC	CC	CC	CC	CC	CT	CT	CT	CC	CT	CC	CC	CC	CC	CC	CC	CC	CT	CC	CT	CC	CC	CC	CC	CC	CC	CC	CC	CC	CC	CC	CC	CC
S01_28475075	C/T	1	28475075	+	NA	NA	NA	NA	NA	NA	CC	CC	CC	CC	CC	CC	CC	CC	CC	CC	TT	CT	CT	TT	TT	TT	CT	CT	CC	CT	CT	CT	CT	TT	CC	TT	CC	CT	CT	CT	CT	CC	CT	CT	CT	CT	CC	CC	CT
S01_28475207	G/A	1	28475207	+	NA	NA	NA	NA	NA	NA	GG	GG	GG	GG	GG	GG	GG	GG	GG	GG	AA	GA	GA	AA	AA	AA	GA	GA	GG	GA	GA	GA	GA	AA	GG	AA	GG	GA	GA	GA	GA	GG	GA	GA	GA	GA	GG	GG	GA
S01_28475268	C/G	1	28475268	+	NA	NA	NA	NA	NA	NA	CC	CC	CC	CC	CC	CC	CC	CC	CC	CC	CC	CG	CG	CG	CC	CG	CC	CC	CC	CC	CC	CC	CC	CG	CC	CG	CC	CC	CC	CC	CC	CC	CC	CC	CC	CC	CC	CC	CC
S01_28496205	A/G	1	28496205	+	NA	NA	NA	NA	NA	NA	AA	AA	AA	AA	AA	AA	AA	AA	AA	AA	GG	AG	AG	GG	GG	GG	AG	AG	AA	AG	AG	AG	AG	GG	AA	GG	AA	AG	AG	AG	AG	AA	AG	AG	AG	AG	AA	AA	AG
S01_28558299	G/T	1	28558299	+	NA	NA	NA	NA	NA	NA	GG	GG	GG	GG	GG	GG	GG	GG	GG	GG	TT	TG	TT	TT	TG	TG	TG	TG	GG	TG	TT	TG	TG	TT	TG	TT	TG	TG	TT	TT	TT	TG	TG	TG	TG	TG	TG	GG	TG
S01_28558303	G/C	1	28558303	+	NA	NA	NA	NA	NA	NA	GG	GG	GG	GG	GG	GG	GG	GG	GG	GG	GG	GC	GG	GC	GC	GG	GG	GG	GG	GG	GG	GG	GG	GC	GG	GG	GG	GG	GG	GG	GG	GG	GG	GG	GG	GG	GG	GG	GG
S01_28558327	G/A	1	28558327	+	NA	NA	NA	NA	NA	NA	GG	GG	GG	GG	GG	GG	GG	GG	GG	GG	GG	AG	AA	AA	AG	AG	GG	GG	GG	GG	AG	GG	GG	AA	AG	AG	AG	GG	AG	AG	AG	AG	GG	GG	GG	GG	AG	GG	GG
S01_28558333	T/G	1	28558333	+	NA	NA	NA	NA	NA	NA	TT	TT	TT	TT	TT	TT	TT	TT	TT	TT	TT	GT	GG	GG	GT	GT	TT	TT	TT	TT	GT	TT	TT	GG	GT	GT	GT	TT	GT	GT	GT	GT	TT	TT	TT	TT	GT	TT	TT
S01_28558397	A/C	1	28558397	+	NA	NA	NA	NA	NA	NA	AA	AA	AA	AA	AA	AA	AA	AA	AA	AA	AA	AC	AA	AC	AC	AA	AA	AA	AA	AA	AA	AA	AA	AC	AA	AA	AA	AA	AA	AA	AA	AA	AA	AA	AA	AA	AA	AA	AA
S01_28558432	G/A	1	28558432	+	NA	NA	NA	NA	NA	NA	GG	GG	GG	GG	GG	GG	GG	GG	GG	GG	GG	GG	AA	AG	GG	AG	GG	GG	GG	GG	AG	GG	GG	AG	AG	AG	AG	GG	AG	AG	AG	AG	GG	GG	GG	GG	AG	GG	GG
S01_28558433	T/G	1	28558433	+	NA	NA	NA	NA	NA	NA	TT	TT	TT	TT	TT	TT	TT	TT	TT	TT	TT	TG	TT	TG	TG	TT	TT	TT	TT	TT	TT	TT	TT	TG	TT	TT	TT	TT	TT	TT	TT	TT	TT	TT	TT	TT	TT	TT	TT
S01_28661782	C/A	1	28661782	+	NA	NA	NA	NA	NA	NA	AA	AA	AA	AA	AA	AA	AA	AA	AA	AA	CC	CA	CC	CC	CC	CC	CC	CC	CA	CC	CC	CC	CC	CC	CA	CC	CA	CC	CC	CC	CC	CA	CC	CC	CC	CC	CA	CA	CC
S01_28661784	A/T	1	28661784	+	NA	NA	NA	NA	NA	NA	AA	AA	AA	AA	AA	AA	AA	AA	AA	AA	AA	AA	AA	AA	AA	AA	AT	AT	AT	AT	AA	AT	AT	AA	AA	AA	AA	AT	AA	AA	AA	AA	AT	AT	AT	AT	AA	AT	AT
S01_28661800	T/C	1	28661800	+	NA	NA	NA	NA	NA	NA	CC	CC	CC	CC	CC	CC	CC	CC	CC	CC	TT	TC	TT	TT	TT	TT	TT	TT	TC	TT	TT	TT	TT	TT	TC	TT	TC	TT	TT	TT	TT	TC	TT	TT	TT	TT	TC	TC	TT
S01_28661817	C/T	1	28661817	+	NA	NA	NA	NA	NA	NA	CC	CC	CC	CC	CC	CC	CC	CC	CC	CC	CC	CT	CC	CT	CT	CC	CC	CC	CC	CC	CC	CC	CC	CT	CC	CC	CC	CC	CC	CC	CC	CC	CC	CC	CC	CC	CC	CC	CC
S01_28703632	G/A	1	28703632	+	NA	NA	NA	NA	NA	NA	GG	GG	GG	GG	GG	GG	GG	GG	GG	GG	AA	GG	GG	GG	AG	AG	AG	AG	GG	AG	AG	AG	AG	GG	GG	AG	GG	AG	AG	AG	AG	GG	AG	AG	AG	AG	GG	GG	AG
S01_28739633	T/A	1	28739633	+	NA	NA	NA	NA	NA	NA	TT	TT	TT	TT	TT	TT	TT	TT	TT	TT	TT	TT	TT	TT	TT	TT	TA	TA	TA	TA	TT	TA	TA	TT	TT	TT	TT	TA	TT	TT	TT	TT	TA	TA	TA	TA	TT	TA	TA
S01_28739682	G/A	1	28739682	+	NA	NA	NA	NA	NA	NA	GG	GG	GG	GG	GG	GG	GG	GG	GG	GG	GG	NN	GG	GA	GA	GG	GG	GG	GG	GG	GG	GG	GG	AA	GG	GG	GG	GG	GG	GG	GG	GG	GG	GG	GG	GG	GG	GG	GG
S01_28739844	C/G	1	28739844	+	NA	NA	NA	NA	NA	NA	CC	CC	CC	CC	CC	CC	CC	CC	CC	CC	GG	CC	CC	CC	GC	GC	GC	GC	CC	GC	GC	GC	GC	CC	CC	GC	CC	GC	GC	GC	GC	CC	GC	GC	GC	GC	CC	CC	GC
S01_28739861	T/C	1	28739861	+	NA	NA	NA	NA	NA	NA	TT	TT	TT	TT	TT	TT	TT	TT	TT	TT	TT	TT	TT	TT	TT	TT	TC	TC	TC	TC	TT	TC	TC	TT	TT	TT	TT	TC	TT	TC	TT	TT	TC	TC	TC	TC	TT	TC	TC
S01_28739888	G/T	1	28739888	+	NA	NA	NA	NA	NA	NA	TT	TT	TT	TT	TT	TT	TT	TT	TT	TT	GG	GT	TT	GT	GG	GT	GG	GG	GT	GG	GT	GG	GG	GG	TT	GT	TT	GG	GT	GT	GT	TT	GG	GG	GG	GG	TT	GT	GG
S01_28739930	G/A	1	28739930	+	NA	NA	NA	NA	NA	NA	GG	GG	GG	GG	GG	GG	GG	GG	GG	GG	GG	GG	GG	GG	GG	GG	GA	GA	GA	GA	GG	GA	GA	GG	GG	GG	GG	GA	GG	GG	GG	GG	GA	GA	GA	GA	GG	GA	GA
S01_28839452	T/C	1	28839452	+	NA	NA	NA	NA	NA	NA	TT	TT	TT	TT	TT	TT	TT	TT	TT	TT	TT	TC	TT	TC	TT	TT	TT	TT	TT	TT	TT	TT	TT	CC	TT	TT	TT	TT	TT	TT	TT	TT	TT	TT	TT	TT	TT	TT	TT
S01_28839498	A/C	1	28839498	+	NA	NA	NA	NA	NA	NA	AA	AA	AA	AA	AA	AA	AA	AA	AA	AA	AA	AA	AC	AA	AC	AA	AA	AA	AA	AA	AC	AA	AA	AA	AA	AA	AA	AA	AC	AC	AC	AC	AA	AA	AA	AA	AC	AA	AA
S01_28839580	A/T	1	28839580	+	NA	NA	NA	NA	NA	NA	AT	AT	TT	AT	TT	AT	TT	TT	TT	AA	AA	AT	AT	AT	AA	AA	AA	AA	AT	AA	AA	AA	AA	AA	AT	AA	TT	AA	AA	AA	AA	AT	AA	AA	AA	NN	AT	AT	AA
S01_28839625	A/G	1	28839625	+	NA	NA	NA	NA	NA	NA	AA	AA	AA	AA	AA	AA	AA	AA	AA	AA	AA	AA	AG	AA	AG	AA	AA	AA	AA	AA	AG	AA	AA	AA	NN	AA	AA	AA	AG	AG	AG	AG	AA	AA	AA	AA	AG	AA	AA
S01_28839772	T/C	1	28839772	+	NA	NA	NA	NA	NA	NA	TC	TC	CC	TC	CC	TC	CC	TC	CC	TT	TT	TC	TC	TC	TT	TT	TT	TT	TC	TT	TT	TT	TT	TT	TC	TT	TC	TT	TT	TT	TT	TC	TT	TT	TT	TT	TC	TC	TT
S01_29073633	C/T	1	29073633	+	NA	NA	NA	NA	NA	NA	CC	CC	CC	CC	CC	CC	CC	CC	CC	CC	TT	CT	CC	CT	CC	CC	CT	CT	CC	CT	CT	CT	CT	TT	CC	CT	CC	CT	CT	CT	TT	CC	CT	CT	CT	CT	CC	CC	CT
S01_29073920	G/C	1	29073920	+	NA	NA	NA	NA	NA	NA	GC	GC	CC	GC	CC	GC	CC	NN	CC	GG	GG	GG	CC	GC	CC	CC	GG	GG	GC	GG	GC	GG	GG	GG	CC	GC	CC	GG	GC	GC	GG	CC	GG	GG	GG	GG	CC	GC	GG
S01_29073972	T/A	1	29073972	+	NA	NA	NA	NA	NA	NA	AT	AT	TT	AT	TT	AT	TT	NN	TT	AA	TT	TT	NN	TT	TT	TT	AT	AT	AT	AT	TT	AT	AT	TT	TT	TT	TT	AT	TT	TT	TT	TT	AT	AT	AT	AT	TT	AT	NN
S01_29126385	A/G	1	29126385	+	NA	NA	NA	NA	NA	NA	AA	AA	AA	AA	AA	AA	AA	AG	AA	AA	AA	AA	NN	NN	GG	GG	AA	AA	AG	AA	AA	AA	AA	AA	GG	AG	GG	AA	AA	AA	AA	GG	AA	AA	AA	AA	GG	AG	AA
S01_29133076	A/G	1	29133076	+	NA	NA	NA	NA	NA	NA	AA	AA	AA	AA	AA	AA	AA	AA	AA	AA	AA	AG	AA	AG	AA	AA	AA	AA	AA	AA	AA	AA	AA	GG	AA	AA	AA	AA	AA	AA	AA	AA	AA	AA	AA	AA	AA	AA	AA
S01_29133121	T/C	1	29133121	+	NA	NA	NA	NA	NA	NA	TT	TT	TT	TT	TT	TT	TT	TT	TT	TT	TT	TC	TT	TC	TT	TT	TT	TT	TT	TT	TT	TT	TT	CC	TT	TT	TT	TT	TT	TT	TT	TT	TT	TT	TT	TT	TT	TT	TT
S01_29150143	C/T	1	29150143	+	NA	NA	NA	NA	NA	NA	CC	CC	CC	CC	CC	CC	CC	CC	CC	CC	CC	TT	NN	CT	CC	CC	CC	CC	CC	CC	NN	CC	CC	TT	NN	CC	NN	CC	NN	NN	NN	NN	CC	CC	CC	CC	NN	CC	CC
S01_29150145	G/A	1	29150145	+	NA	NA	NA	NA	NA	NA	GA	GA	AA	GA	AA	GA	AA	GG	AA	GG	AA	GG	GG	GG	GA	GA	GA	GA	GG	GA	AA	GA	GA	GG	GG	GA	GG	GA	AA	AA	AA	GG	GA	GA	GA	GA	GG	GG	GA
S01_29150148	G/A	1	29150148	+	NA	NA	NA	NA	NA	NA	GG	GG	GG	GG	GG	GG	GG	GG	GG	GG	GG	AA	GG	GA	GG	GG	GG	GG	GG	GG	GG	GG	GG	AA	GG	GG	GG	GG	GG	GG	GG	GG	GG	GG	GG	GG	GG	GG	GG
S01_29150152	C/T	1	29150152	+	NA	NA	NA	NA	NA	NA	TC	TC	CC	TC	CC	TC	CC	TT	CC	TT	CC	CC	NN	TC	TC	TC	TC	TC	TT	TC	CC	TC	TC	CC	NN	TC	NN	TC	CC	CC	CC	NN	TC	TC	TC	TC	NN	TT	TC
S01_29150157	C/A	1	29150157	+	NA	NA	NA	NA	NA	NA	CC	CC	CC	CC	CC	CC	CC	CC	CC	CC	CC	CA	CC	CA	CC	CC	CC	CC	CC	CC	CC	CC	CC	AA	CC	CC	CC	CC	CC	CC	CC	CC	CC	CC	CC	CC	CC	CC	CC
S01_29150167	G/A	1	29150167	+	NA	NA	NA	NA	NA	NA	GA	GA	AA	GA	AA	GA	AA	GG	AA	GG	AA	GA	GG	GA	GA	GA	GA	GA	GG	GA	AA	GA	GA	AA	GG	GA	GG	GA	AA	AA	AA	GG	GA	GA	GA	GA	GG	GG	GA
S01_29150179	G/A	1	29150179	+	NA	NA	NA	NA	NA	NA	GG	GG	GG	GG	GG	GG	GG	GA	GG	GG	GG	GA	AA	GA	GA	GA	GG	GG	GA	GG	GG	GG	GG	GG	AA	GA	AA	GG	GG	GG	GG	AA	GG	GG	GG	GG	AA	GA	GG
S01_29150182	C/T	1	29150182	+	NA	NA	NA	NA	NA	NA	CC	CC	CC	CC	CC	CC	CC	CC	CC	CC	CC	TT	CC	CT	CC	CC	CC	CC	CC	CC	CC	CC	CC	TT	CC	CC	CC	CC	CC	CC	CC	CC	CC	CC	CC	CC	CC	CC	CC
S01_29150191	C/T	1	29150191	+	NA	NA	NA	NA	NA	NA	CC	CC	CC	CC	CC	CC	CC	CT	CC	CC	CC	CC	TT	CT	CT	CT	CC	CC	CT	CC	CC	CC	CC	CC	TT	CT	TT	CC	CC	CC	CC	TT	CC	CC	CC	CC	TT	CT	CC
S01_29150197	G/A	1	29150197	+	NA	NA	NA	NA	NA	NA	AG	AG	GG	AG	GG	AG	GG	AG	GG	AA	GG	GG	GG	GG	GG	GG	AG	AG	AG	AG	GG	AG	AG	GG	GG	GG	GG	AG	GG	GG	GG	GG	AG	AG	AG	AG	GG	AG	AG
S01_29150200	C/T	1	29150200	+	NA	NA	NA	NA	NA	NA	CT	CT	TT	CT	TT	CT	TT	CC	TT	CC	TT	CC	CC	CC	CT	CT	CT	CT	CC	CT	TT	CT	CT	CC	CC	CT	CC	CT	TT	TT	TT	CC	CT	CT	CT	CT	CC	CC	CT
S01_29150212	C/T	1	29150212	+	NA	NA	NA	NA	NA	NA	CT	CT	TT	CT	TT	CT	TT	CC	TT	CC	TT	CC	CC	CC	CT	CT	CT	CT	CC	CT	TT	CT	CT	CC	CC	CT	CC	CT	CT	CT	TT	CC	CT	CT	CT	CT	CC	CC	CT
S01_29150227	C/A	1	29150227	+	NA	NA	NA	NA	NA	NA	CC	CC	CC	CC	CC	CC	CC	CC	CC	CC	CC	AA	CC	CA	CC	CC	CC	CC	CC	CC	CC	CC	CC	AA	CC	CC	CC	CC	CC	CC	CC	CC	CC	CC	CC	CC	CC	CC	CC
S01_29150244	C/T	1	29150244	+	NA	NA	NA	NA	NA	NA	CC	CC	CC	CC	CC	CC	CC	CC	CC	CC	CC	CT	NN	CT	CC	CC	CC	CC	CC	CC	CC	CC	CC	TT	TT	CC	CC	CC	CT	CT	CC	CT	CC	CC	CC	CC	CT	CC	CC
S01_29150286	A/G	1	29150286	+	NA	NA	NA	NA	NA	NA	AA	AA	AA	AA	AA	AA	AA	AA	AA	AA	AA	AG	NN	AG	AA	AA	AA	AA	AA	AA	AA	AA	AA	GG	AA	AA	AA	AA	AA	AA	AA	AA	AA	AA	AA	AA	AA	AA	AA
S01_29150319	G/A	1	29150319	+	NA	NA	NA	NA	NA	NA	GA	GA	AA	GA	AA	GA	AA	GG	AA	GG	AA	GG	GG	GG	GA	GA	GA	GA	GG	GA	AA	GA	GA	GG	GG	GA	GG	GA	GA	GA	AA	GG	GA	GA	GA	GA	GG	GG	GA
S01_29150329	C/A	1	29150329	+	NA	NA	NA	NA	NA	NA	CA	CA	AA	CA	AA	CA	AA	CC	AA	CC	AA	CC	CC	CC	CA	CA	CA	CA	CC	CA	AA	CA	CA	CC	CC	CA	CC	CA	CA	CA	AA	CC	CA	CA	CA	CA	CC	CC	CA
S01_29150331	G/A	1	29150331	+	NA	NA	NA	NA	NA	NA	GA	GA	AA	GA	AA	GA	AA	GG	AA	GG	AA	GA	GG	GG	GA	GA	GA	GA	GG	GA	AA	GA	GA	GG	GG	GA	GG	GA	GA	GA	AA	GG	GA	GA	GA	GA	GG	GG	GA
S01_29187373	A/G	1	29187373	+	NA	NA	NA	NA	NA	NA	AG	AG	GG	AG	GG	AG	GG	AA	GG	AA	GG	AG	AA	AA	AG	AG	AG	AG	AA	AG	GG	AG	AG	AA	AA	AG	AA	AG	GG	GG	GG	AA	AG	AG	AG	AG	AA	AA	AG
S01_29191433	C/A	1	29191433	+	NA	NA	NA	NA	NA	NA	CC	CC	CC	CC	CC	CC	CC	CC	CC	CC	CC	CC	NN	CA	CA	CA	CC	CC	CA	CC	CC	CC	CC	CC	NN	AA	AA	CC	CC	CC	NN	AA	CC	CC	CC	CC	AA	CA	CC
S01_29338602	A/G	1	29338602	+	NA	NA	NA	NA	NA	NA	AA	AA	AA	AA	AA	GA	AA	GA	AA	AA	AA	AA	NN	GA	GG	GA	AA	AA	GA	AA	AA	GA	AA	AA	GA	AA	GA	AA	AA	AA	AA	GA	GA	GA	AA	AA	GA	GA	AA
S01_29338613	T/C	1	29338613	+	NA	NA	NA	NA	NA	NA	TT	TT	TT	TT	TT	TT	TT	TT	TT	TT	TT	NN	TT	TT	TT	TC	TC	TC	TC	TC	TT	TC	TC	TT	TT	TC	TT	TC	TT	TT	TT	TT	TC	TC	TC	TC	TT	TC	TC
S01_29338624	T/C	1	29338624	+	NA	NA	NA	NA	NA	NA	TT	TT	TT	TT	TT	TT	TT	TT	TT	TT	TT	TT	NN	TT	TT	TC	TC	TC	TC	TC	TC	TC	TC	TT	TC	TC	TC	TC	TC	TC	TC	TC	TC	TC	TC	TC	TC	TC	TC
S01_29338860	A/G	1	29338860	+	NA	NA	NA	NA	NA	NA	AA	AA	AA	AA	AA	AA	AA	GA	AA	AA	AA	AA	GA	GA	GG	GA	AA	AA	GA	AA	AA	AA	AA	AA	GA	AA	GA	AA	AA	AA	GG	GA	AA	AA	AA	AA	GA	GA	AA
S01_29338893	C/T	1	29338893	+	NA	NA	NA	NA	NA	NA	TT	TT	TT	TT	TT	TT	TT	CT	TT	TT	TT	CT	CC	CC	CC	CC	CT	CT	CC	CT	CT	CT	CT	CC	CC	CT	CC	CT	CT	CT	CT	CC	CT	CT	CT	CT	CC	CC	CT
S01_29338894	A/T	1	29338894	+	NA	NA	NA	NA	NA	NA	TT	TT	TT	TT	TT	TT	TT	AT	TT	TT	TT	AT	AA	AA	AA	AA	AT	AT	AA	AT	AT	AT	AT	AA	AA	AT	AA	AT	AT	AT	AT	AA	AT	AT	AT	AT	AA	AA	AT
S01_29338956	G/C	1	29338956	+	NA	NA	NA	NA	NA	NA	CC	CC	CC	CC	CC	CC	CC	GC	CC	CC	CC	GC	GG	GG	GG	GG	GC	GC	GG	GC	GC	GC	GC	GG	GG	GC	GG	GC	GC	GC	GC	GG	GC	GC	GC	GC	GG	GG	GC
S01_29338961	A/C	1	29338961	+	NA	NA	NA	NA	NA	NA	CC	CC	CC	CC	CC	CC	CC	AC	CC	CC	CC	AC	AA	AA	AA	AA	AC	AC	AA	AC	AC	AC	AC	AA	AA	AC	AA	AC	AC	AC	AC	AA	AC	AC	AC	AC	AA	AA	AC
S01_29338979	A/G	1	29338979	+	NA	NA	NA	NA	NA	NA	AA	AA	AA	AA	AA	AA	NN	GA	AA	AA	AA	AA	GA	GA	GG	GA	AA	AA	GA	AA	AA	AA	AA	AA	GA	AA	GA	AA	AA	AA	AA	GA	AA	AA	AA	AA	GA	GA	AA
S01_29461217	T/A	1	29461217	+	NA	NA	NA	NA	NA	NA	AA	AA	AA	AA	AA	AA	AA	TA	AA	AA	TT	TT	TA	TT	TA	TA	TT	TT	TT	TT	TA	TT	TT	TT	TA	TT	TA	TT	TA	TA	TA	TA	TT	TT	TT	TT	TA	TT	TT
S01_29461308	T/C	1	29461308	+	NA	NA	NA	NA	NA	NA	TT	TT	TT	TT	TT	TT	TT	CT	TT	TT	TT	TT	CT	CT	CT	CT	CT	CT	CC	CT	TT	CT	CT	TT	CT	CT	CT	CT	TT	TT	TT	CT	CT	CT	CT	CT	CT	CC	CT
S01_29729355	G/T	1	29729355	+	NA	NA	NA	NA	NA	NA	GG	GG	GG	GG	GG	GG	GG	GG	GG	GG	GG	GT	GT	GG	GG	GG	GG	GG	GG	GG	GT	GG	GG	GG	GT	GG	GT	GG	GT	GT	GT	GT	GG	GG	GG	GG	GT	GG	GG
S01_29729421	A/G	1	29729421	+	NA	NA	NA	NA	NA	NA	GG	GG	GG	GG	GG	GG	GG	AG	GG	GG	GG	AA	AA	AG	AG	AG	AG	AG	AA	AG	AG	AG	AG	AA	AA	AG	AA	AG	AG	AG	AG	AA	AG	AG	AG	AG	AA	AA	AG
S01_29729809	A/T	1	29729809	+	NA	NA	NA	NA	NA	NA	AA	AA	AA	AA	AA	AA	AA	AA	AA	AA	AA	AA	NN	AA	AA	AA	AA	AA	AA	AA	AT	AA	AA	AA	AT	AA	AA	AA	AT	AT	AT	AT	AA	AA	AA	AA	AT	AA	AA
S01_29729915	A/G	1	29729915	+	NA	NA	NA	NA	NA	NA	AA	AA	AA	AA	AA	AA	AA	AA	AA	AA	AA	GG	AA	AG	AA	AA	AA	AA	AA	AA	AA	AA	AA	GG	AA	AA	AA	AA	AA	AA	AA	AA	AA	AA	AA	AA	AA	AA	AA
S01_29893318	T/C	1	29893318	+	NA	NA	NA	NA	NA	NA	TT	TT	TT	TT	TT	TT	TT	TT	TT	TT	TT	TC	TC	TT	TT	TT	TT	TT	TT	TT	TC	TT	TT	TT	TC	TT	TC	TT	TC	TC	TC	TC	TT	TT	TT	TT	TC	TT	TT
S01_29893368	G/T	1	29893368	+	NA	NA	NA	NA	NA	NA	GG	GG	GG	GG	GG	GG	GG	GG	GG	GG	GG	GT	GT	GG	GG	GG	GG	GG	GG	GG	GT	GG	GG	GG	GT	GG	GT	GG	GT	GT	GT	GT	GG	GG	GG	GG	GT	GG	GG
S01_29893378	T/C	1	29893378	+	NA	NA	NA	NA	NA	NA	TT	TT	TT	TT	TT	TT	TT	TT	TT	TT	TT	TC	TC	TT	TT	TT	TT	TT	TT	TT	TC	TT	TT	TT	TC	TT	TC	TT	TC	TC	TC	TC	TT	TT	TT	TT	TC	TT	TT
S01_29893390	C/T	1	29893390	+	NA	NA	NA	NA	NA	NA	CC	CC	CC	CC	CC	CC	CC	CC	CC	CC	CC	CT	CT	CC	CC	CC	CC	CC	CC	CC	CT	CC	CC	CC	CT	CC	CT	CC	CT	CT	CT	CT	CC	CC	CC	CC	CT	CC	CC
S01_29893577	C/A	1	29893577	+	NA	NA	NA	NA	NA	NA	CC	CC	CC	CC	CC	CC	CC	CC	CC	CC	CC	CA	CA	CC	CC	CC	CC	CC	CC	CC	CA	CC	CC	CC	CA	CC	CA	CC	CA	CA	CA	CA	CC	CC	CC	CC	CA	CC	CC
S01_29893647	G/A	1	29893647	+	NA	NA	NA	NA	NA	NA	GG	GG	GG	GG	GG	GG	GG	GG	GG	GG	GG	GA	GG	GG	GG	GG	GG	GG	GG	GG	GA	GG	GG	GG	GA	GG	GA	GG	GA	GA	GA	GA	GG	GG	GG	GG	GA	GG	GG
S01_29893664	C/G	1	29893664	+	NA	NA	NA	NA	NA	NA	CC	CC	CC	CC	CC	CC	CC	CC	CC	CC	CC	CG	CC	CC	CC	CC	CC	CC	CC	CC	CG	CC	CC	CC	CG	CC	CG	CC	CG	CG	CG	CG	CC	CC	CC	CC	CG	CC	CC
S01_29894000	G/T	1	29894000	+	NA	NA	NA	NA	NA	NA	GG	GG	GG	GG	GG	GG	GG	NN	GG	GG	GG	GG	GG	GG	NN	GT	GG	GG	GT	GG	GG	GG	GG	GG	TT	GT	GT	GG	GG	GG	GG	GT	GG	GG	GG	GG	TT	GT	GG
S01_29978208	C/T	1	29978208	+	NA	NA	NA	NA	NA	NA	CC	CC	CC	CC	CC	CC	CC	CT	CC	CC	CC	NN	CC	CT	CT	CT	CC	CC	CT	CC	CC	CC	CC	CC	TT	CT	TT	CC	CC	CC	CC	TT	CC	CC	CC	CC	TT	CT	CC
S01_29994464	C/A	1	29994464	+	NA	NA	NA	NA	NA	NA	CC	CC	CC	CC	CC	CC	CC	CC	CC	CC	CC	CA	NN	CC	CC	CC	CC	CC	CC	CC	AA	CC	CC	CC	NN	CC	NN	CC	CA	CA	NN	CA	CC	CC	CC	CC	CA	CC	CC
S01_29994821	C/G	1	29994821	+	NA	NA	NA	NA	NA	NA	CC	CC	CC	CC	CC	CC	CC	CC	CC	CC	CC	CG	NN	CC	CC	CC	CC	CC	CC	CC	CG	CC	CC	CC	NN	CC	NN	CC	CG	CG	NN	CG	CC	CC	CC	CC	CG	CC	CC
S01_30065019	G/A	1	30065019	+	NA	NA	NA	NA	NA	NA	GG	GG	GG	GG	GG	GG	GG	GG	GG	GG	GG	NN	GG	GG	GG	GG	GG	GG	GG	GG	GA	GG	GG	GG	GA	GG	NN	GG	GA	GA	GG	GA	GG	GG	GG	GG	GA	GG	GG
S01_30065025	G/A	1	30065025	+	NA	NA	NA	NA	NA	NA	GG	GG	GG	GG	GG	GG	GG	GG	GG	GG	GG	GG	GG	GG	GG	GG	GG	GG	GG	GG	GG	GG	GG	GA	GG	GG	GG	GG	GG	GG	GG	GG	GG	GG	GG	GG	GG	GG	GG
S01_30065337	G/C	1	30065337	+	NA	NA	NA	NA	NA	NA	GG	GG	GG	GG	GG	GG	GG	GG	GG	GG	GG	NN	GG	GG	GG	GG	GG	GG	GG	GG	GC	GG	GG	GG	GC	GG	NN	GG	GC	GC	GG	GC	GG	GG	GG	GG	GC	GG	GG
S01_30065356	T/C	1	30065356	+	NA	NA	NA	NA	NA	NA	TT	TT	TT	TT	TT	TT	TT	NN	TT	TT	TT	NN	TT	TT	TT	TT	TT	TT	TT	TT	TC	TT	TT	TT	TC	TT	TC	TT	TC	TC	TT	TC	TT	TT	TT	TT	TC	TT	TT
S01_30065374	A/T	1	30065374	+	NA	NA	NA	NA	NA	NA	AA	AA	AA	AA	AA	AA	AA	AA	AA	AA	AA	NN	AA	AA	AA	AA	AA	AA	AA	AA	AA	AA	AA	AT	AA	AA	AA	AA	AA	AA	AA	AA	AA	AA	AA	AA	AA	AA	AA
S01_30065412	A/G	1	30065412	+	NA	NA	NA	NA	NA	NA	AA	AA	AA	AA	AA	AA	AA	NN	AA	AA	AA	NN	AA	AA	AA	AA	AA	AA	AA	AA	AG	AA	AA	AA	AG	AA	AG	AA	AG	AG	AA	AG	AA	AA	AA	AA	AG	AA	AA
S01_30065433	C/T	1	30065433	+	NA	NA	NA	NA	NA	NA	CC	CC	CC	CC	CC	CC	CC	NN	CC	CC	CC	NN	CC	CC	CC	CC	CC	CC	CC	CC	CT	CC	CC	CC	CT	CC	CT	CC	CT	CT	CC	CT	CC	CC	CC	CC	CT	CC	CC
S01_30065544	C/T	1	30065544	+	NA	NA	NA	NA	NA	NA	CC	CC	CC	CC	CC	CC	CC	CC	CC	CC	CC	CT	CC	CC	CC	CC	CC	CC	CC	CC	CT	CC	CC	CC	CT	CC	CT	CC	CT	CT	CT	CT	CC	CC	CC	CC	CT	CC	CC
S01_30065576	G/C	1	30065576	+	NA	NA	NA	NA	NA	NA	GG	GG	GG	GG	GG	GG	GG	GG	GG	GG	GG	GC	GG	GG	GG	GG	GG	GG	GG	GG	GC	GG	GG	GG	GC	GG	GC	GG	GC	GC	GC	GC	GG	GG	GG	GG	GC	GG	GG
S01_30065663	G/A	1	30065663	+	NA	NA	NA	NA	NA	NA	GG	GG	GG	GG	GG	GG	GG	GG	GG	GG	GG	AA	NN	GG	GG	GG	GG	GG	GG	GG	GA	GG	GG	AA	GA	GG	GA	GG	GA	GA	GA	GA	GG	GG	GG	GG	GA	GG	GG
S01_30065914	T/G	1	30065914	+	NA	NA	NA	NA	NA	NA	TT	TT	TT	TT	TT	TT	TT	TT	TT	TT	TT	TG	TT	TT	TT	TT	TT	TT	TT	TT	TG	TT	TT	TT	TG	TT	TG	TT	TG	TG	TG	TG	TT	TT	TT	TT	TG	TT	TT
S01_30065989	T/C	1	30065989	+	NA	NA	NA	NA	NA	NA	TT	TT	TT	TT	TT	TT	TT	TT	TT	TT	TT	TC	NN	TT	TT	TT	TT	TT	TT	TT	TC	TT	TT	TT	TC	TT	TC	TT	TC	TC	TC	TC	TT	TT	TT	TT	TC	TT	TT
S01_30076405	T/G	1	30076405	+	NA	NA	NA	NA	NA	NA	TT	TT	TT	TT	TT	TT	TT	TT	TT	TT	TT	TT	TG	TT	TT	TT	TT	TT	TT	TT	TG	TT	TT	TT	TG	TT	TG	TT	TG	TG	TG	TG	TT	TT	TT	TT	TG	TT	TT
S01_30076409	C/T	1	30076409	+	NA	NA	NA	NA	NA	NA	CC	CC	CC	CC	CC	CC	CC	CC	CC	CC	CC	TT	CC	CT	CT	CC	CC	CC	CC	CC	CC	CC	CC	CT	CC	CC	CC	CC	CC	CC	CC	CC	CC	CC	CC	CC	CC	CC	CC
S01_30076428	A/G	1	30076428	+	NA	NA	NA	NA	NA	NA	AA	AA	AA	AA	AA	AA	AA	AA	AA	AA	AA	AA	AG	AA	AA	AA	AA	AA	AA	AA	AG	AA	AA	AA	AG	AA	AG	AA	AG	AG	AG	AG	AA	AA	AA	AA	AG	AA	AA
S01_30076464	T/C	1	30076464	+	NA	NA	NA	NA	NA	NA	TT	TT	TT	TT	TT	TT	TT	TT	TT	TT	TT	TT	TC	TT	TT	TT	TT	TT	TT	TT	TC	TT	TT	TT	TC	TT	TC	TT	TC	TC	TC	TC	TT	TT	TT	TT	TC	TT	TT
S01_30076553	T/C	1	30076553	+	NA	NA	NA	NA	NA	NA	TT	TT	TT	TT	TT	TT	TT	TT	TT	TT	TT	TT	TT	TC	TT	TT	TT	TT	TT	TT	TT	TT	TT	TC	TT	TT	TT	TT	TT	TT	TT	TT	TT	TT	TT	TT	TT	TT	TT
S01_30076622	T/C	1	30076622	+	NA	NA	NA	NA	NA	NA	TT	TT	TT	TT	TT	TT	TT	TT	TT	TT	TT	TC	TT	TT	TT	TT	TT	TT	TT	TT	TT	TT	TT	TC	TT	TT	TT	TT	TT	TT	TT	TT	TT	TT	TT	TT	TT	TT	TT
S01_30076798	T/C	1	30076798	+	NA	NA	NA	NA	NA	NA	TT	TT	TT	TT	TT	TT	TT	TT	TT	TT	TT	TC	TT	TC	TC	TT	TT	TT	TT	TT	TT	TT	TT	TC	TT	TT	TT	TT	TT	TT	TT	TT	TT	TT	TT	TT	TT	TT	TT
S01_30076817	T/C	1	30076817	+	NA	NA	NA	NA	NA	NA	TT	TT	TT	TT	TT	TT	TT	TT	TT	TT	TT	TC	TC	TC	TC	TT	TT	TT	TT	TT	TT	TT	TT	TC	TT	TT	TT	TT	TT	TT	TT	TT	TT	TT	TT	TT	TT	TT	TT
S01_30076824	C/A	1	30076824	+	NA	NA	NA	NA	NA	NA	CC	CC	CC	CC	CC	CC	CC	CC	CC	CC	CC	CA	CA	CC	CC	CC	CC	CC	CC	CC	CC	CC	CC	CA	CC	CC	CC	CC	CC	CC	CC	CC	CC	CC	CC	CC	CC	CC	CC
S01_30076862	A/G	1	30076862	+	NA	NA	NA	NA	NA	NA	AA	AA	AA	AA	AA	AA	AA	AA	AA	AA	AA	GG	GG	AG	AG	AA	AA	AA	AA	AA	AG	AA	AA	AG	AG	AA	AG	AA	AG	AG	AG	AG	AA	AA	AA	AA	AG	AA	AA
S01_30076871	A/G	1	30076871	+	NA	NA	NA	NA	NA	NA	AA	AA	AA	AA	AA	AA	AA	AA	AA	AA	AA	AG	AG	AA	AA	AA	AA	AA	AA	AA	AA	AA	AA	AG	AA	AA	AA	AA	AA	AA	AA	AA	AA	AA	AA	AA	AA	AA	AA
S01_30083490	C/T	1	30083490	+	NA	NA	NA	NA	NA	NA	CC	CC	CC	CC	CC	CC	CC	CC	CC	CC	CC	CT	NN	CC	CC	CC	CC	CC	CC	CC	CT	CC	CC	CC	CT	CC	CT	CC	CT	CT	CT	CT	CC	CC	CC	CC	CT	CC	CC
S01_30153531	C/T	1	30153531	+	NA	NA	NA	NA	NA	NA	CC	CC	CC	CC	CC	CC	CC	CC	CC	CC	CC	NN	NN	CC	CC	CC	CC	CC	CC	CC	CT	CC	CC	CC	CT	CC	CT	CC	CT	CT	CT	CT	CC	CC	CC	CC	CT	CC	CC
S01_30175899	T/C	1	30175899	+	NA	NA	NA	NA	NA	NA	TT	TT	TT	TT	TT	TT	TT	TT	TT	TT	TT	CC	TT	TT	TT	TT	TT	TT	TT	TT	TC	NN	TT	TT	TC	TT	CC	TT	CC	TC	NN	TC	TT	TT	TT	TT	TC	TT	TT
S01_30176281	T/C	1	30176281	+	NA	NA	NA	NA	NA	NA	TT	TT	TT	TT	TT	TT	TT	TT	TT	TT	TT	CC	TT	TT	TT	TT	TT	TT	TT	TT	TC	NN	TT	TT	TC	TT	CC	TT	CC	TC	TT	TC	TT	TT	TT	TT	TC	TT	TT
S01_30176317	A/G	1	30176317	+	NA	NA	NA	NA	NA	NA	AG	GG	AG	AG	AA	AG	AA	AA	AG	GG	AA	AA	GG	AA	AG	AG	AA	AA	AA	AA	NN	NN	AA	AA	AA	AA	AA	AA	AA	AA	AA	AA	AA	AA	AA	AA	AA	AA	AA
S01_30176345	A/C	1	30176345	+	NA	NA	NA	NA	NA	NA	AA	AA	AA	AA	AA	AA	AA	AA	AA	AA	AA	CC	AA	AA	AA	AA	AA	AA	AA	AA	AC	NN	AA	AA	AC	AA	CC	AA	CC	AC	NN	AC	AA	AA	AA	AA	AC	AA	AA
S01_30176360	G/A	1	30176360	+	NA	NA	NA	NA	NA	NA	GG	GG	GG	GG	GG	GG	GG	GG	GG	GG	GG	AA	GG	GG	GG	GG	GG	GG	GG	GG	GA	NN	GG	GG	GA	GG	AA	GG	AA	GA	NN	GA	GG	GG	GG	GG	GA	GG	GG
S01_30186316	A/C	1	30186316	+	NA	NA	NA	NA	NA	NA	AA	AA	AA	AA	AA	AA	AA	AA	AA	AA	AA	CC	AC	AA	AA	AA	AA	AA	AA	AA	AC	AA	AA	AA	CC	AA	CC	AA	AC	AC	AC	CC	AA	AA	AA	AA	CC	AA	AA
S01_30186394	G/T	1	30186394	+	NA	NA	NA	NA	NA	NA	GG	GG	GG	GG	GG	GG	GG	GG	GG	GG	GG	GG	GG	NN	GG	GG	GT	GT	TT	GT	GG	GT	GT	GG	GG	GG	GG	GT	GG	GG	GG	GG	GT	GT	GT	GT	GG	TT	GT
S01_30186446	T/A	1	30186446	+	NA	NA	NA	NA	NA	NA	TT	TT	TT	TT	TT	TT	TT	TT	TT	TT	TT	AA	TA	TT	TT	TT	TT	TT	TT	TT	TA	TT	TT	TT	AA	TT	AA	TT	TA	TA	TA	AA	TT	TT	TT	TT	AA	TT	TT
S01_30421323	A/G	1	30421323	+	NA	NA	NA	NA	NA	NA	AA	AA	AA	AA	AA	AA	AA	AA	AA	AA	AA	NN	AG	AA	AA	AA	AA	AA	AA	AA	AG	AA	AA	AA	AG	AA	AG	AA	AG	AG	AG	AG	AA	AA	AA	AA	AG	AA	AA
S01_30421344	T/C	1	30421344	+	NA	NA	NA	NA	NA	NA	TT	TT	TT	TT	TT	TT	TT	TT	TT	TT	TT	NN	TT	CT	TT	TT	TT	TT	TT	TT	TT	TT	TT	TT	TT	TT	TT	TT	TT	TT	TT	TT	NN	TT	TT	TT	TT	TT	TT
S01_30421347	T/G	1	30421347	+	NA	NA	NA	NA	NA	NA	TT	TT	TT	TT	TT	TT	TT	TT	TT	TT	TT	NN	TG	TT	TT	TT	TT	TT	TT	TT	TG	TT	TT	TT	TG	TT	TG	TT	TG	TG	TG	TG	TT	TT	TT	TT	TG	TT	TT
S01_30542018	C/T	1	30542018	+	NA	NA	NA	NA	NA	NA	CT	CT	CT	CT	TT	CT	TT	NN	CT	CC	CC	CT	TT	NN	TT	TT	CC	CC	CT	NN	CT	CC	CC	CT	TT	CT	TT	CC	CT	CT	CT	TT	CC	CC	CC	CC	TT	CT	CC
S01_30542020	T/A	1	30542020	+	NA	NA	NA	NA	NA	NA	TT	TT	TT	TT	TT	TT	TT	NN	TT	TT	TT	TA	AA	NN	TT	TT	TT	TT	TT	TT	TA	TT	TT	TT	TA	TT	TA	TT	TA	TA	TA	TA	TT	TT	TT	TT	TA	TT	TT
S01_30542086	G/A	1	30542086	+	NA	NA	NA	NA	NA	NA	GG	GG	GG	GG	GG	GG	GG	NN	GG	GG	GG	AA	AA	NN	GG	GG	GG	GG	GG	GG	GA	GG	GG	GG	GA	GG	GA	GG	GA	GA	GA	GA	GG	GG	GG	GG	GA	GG	GG
S01_30542129	C/G	1	30542129	+	NA	NA	NA	NA	NA	NA	CG	CG	CG	CG	CC	CG	CC	NN	CG	GG	GG	CC	CC	NN	CC	CC	GG	NN	CG	GG	CG	GG	GG	CG	CC	CG	CC	GG	CG	CG	CG	CC	GG	GG	GG	GG	CC	NN	GG
S01_30542171	A/G	1	30542171	+	NA	NA	NA	NA	NA	NA	AA	AA	AA	AA	AA	AA	AA	NN	AA	AA	AA	AG	GG	NN	AA	AA	AA	NN	AA	AA	AG	AA	AA	AA	GG	AA	AG	AA	AG	AG	AG	AG	AA	AA	AA	AA	AG	AA	AA
S01_30542195	C/A	1	30542195	+	NA	NA	NA	NA	NA	NA	CC	CC	CC	CC	CC	CC	CC	NN	CC	CC	CC	CA	AA	NN	CC	CC	CC	CC	CC	CC	CA	CC	CC	CC	CA	CC	CA	CC	CA	CA	CA	CA	CC	CC	CC	CC	CA	CC	CC
S01_30542200	T/C	1	30542200	+	NA	NA	NA	NA	NA	NA	TT	TT	TT	TT	TT	TT	TT	NN	TT	TT	TT	TC	CC	NN	TT	TT	TT	TT	TT	TT	TC	TT	TT	TT	TC	TT	TC	TT	TC	TC	TC	TC	TT	TT	TT	TT	TC	TT	TT
S01_30565097	G/C	1	30565097	+	NA	NA	NA	NA	NA	NA	GG	GG	GG	GG	GG	GG	GG	GG	GG	GG	GG	GC	GC	GG	GG	GG	GG	GG	GG	GG	GG	GG	GG	GG	GC	GG	GC	GG	GC	GC	GC	GC	GG	GG	GG	GG	GC	GG	GG
S01_30565114	C/T	1	30565114	+	NA	NA	NA	NA	NA	NA	CC	CC	CC	CC	CC	CC	CC	CC	CC	CC	CC	TT	TT	CT	CC	CC	CC	CC	CC	CC	CC	CC	CC	CT	CT	CC	CT	CC	CT	CT	CT	CT	CC	CC	CC	CC	CT	CC	CC
S01_30565120	G/A	1	30565120	+	NA	NA	NA	NA	NA	NA	GG	GG	GG	GG	GG	GG	GG	GG	GG	GG	GG	GA	GA	GA	GG	GG	GG	GG	GG	GG	GG	GG	GG	GG	GA	GG	GA	GG	GA	GA	GA	GA	GG	GG	GG	GG	GA	GG	GG
S01_30565350	A/G	1	30565350	+	NA	NA	NA	NA	NA	NA	AA	AA	AA	AA	AA	AA	AA	AA	AA	AA	AA	AG	NN	AA	AA	AA	AA	AA	AA	AA	AA	AA	AA	AA	AG	AA	AG	AA	AG	NN	AG	AG	AA	AA	AA	AA	AG	AA	AA
S01_30565399	C/T	1	30565399	+	NA	NA	NA	NA	NA	NA	CC	CC	CC	CC	CC	CC	CC	CT	CC	CC	CC	TT	TT	TT	CC	CT	CC	CC	CT	CC	CC	CC	CC	CT	TT	CT	TT	CC	CT	NN	CT	TT	CC	CC	CC	CC	TT	CT	CC
S01_30680224	C/A	1	30680224	+	NA	NA	NA	NA	NA	NA	CC	CC	CC	CC	CC	CC	CC	CC	CC	CC	CC	CA	CA	CC	CC	CC	CC	CC	CC	CC	CA	CC	CC	CC	CA	CC	CA	CC	CA	CA	CA	CA	CC	CC	CC	CC	CA	CC	CC
S01_30680291	C/G	1	30680291	+	NA	NA	NA	NA	NA	NA	CC	CC	CC	CC	CC	CC	CC	CC	CC	CC	CC	CG	CG	CC	CC	CC	CC	CC	CC	CC	CG	CC	CC	CC	CG	CC	CG	CC	CG	CG	CG	CG	CC	CC	CC	CC	CG	CC	CC
S01_30680298	A/T	1	30680298	+	NA	NA	NA	NA	NA	NA	AA	AA	AA	AA	AA	AA	AA	AA	AA	AA	AA	AT	AT	AA	AA	AA	AA	AA	AA	AA	AA	AA	AA	AT	AA	AA	AA	AA	AA	AA	AA	AA	AA	AA	AA	AA	AA	AA	AA
S01_30680315	G/T	1	30680315	+	NA	NA	NA	NA	NA	NA	GG	GG	GG	GG	GG	GG	GG	GG	GG	GG	GG	GG	GG	GG	GG	GG	GG	GG	GG	GG	GG	GG	GG	GG	GG	GG	GG	GG	GG	GG	GG	GG	GG	GG	GG	GG	GG	GG	GG
S01_30680323	T/G	1	30680323	+	NA	NA	NA	NA	NA	NA	TT	TT	TT	TT	TT	TT	TT	TT	TT	TT	TT	TG	TG	TT	TT	TT	TT	TT	TT	TT	TG	TT	TT	TT	TG	TT	TG	TT	TG	TG	TG	TG	TT	TT	TT	TT	TG	TT	TT
S01_30680332	A/C	1	30680332	+	NA	NA	NA	NA	NA	NA	AC	AC	AC	AC	CC	AC	CC	CC	AC	AA	AA	CC	CC	AC	AC	AC	AA	AA	AC	AA	AC	AA	AA	CC	CC	AC	CC	AA	AC	AC	AC	CC	AA	AA	AA	AA	CC	AC	AA
S01_30687483	T/C	1	30687483	+	NA	NA	NA	NA	NA	NA	TT	TT	TT	TT	TT	TT	TT	TT	TT	TT	TT	CC	TT	TT	TT	TT	TT	TT	TT	TT	TT	TT	TT	TC	TT	TT	TT	TT	TT	TT	TT	TT	TT	TT	TT	TT	TT	TT	TT
S01_30702994	C/G	1	30702994	+	NA	NA	NA	NA	NA	NA	CC	CC	CC	CC	CC	CC	CC	CC	CC	CC	CC	NN	NN	CC	CC	CC	CC	CC	CC	CC	CG	CC	CC	CC	CG	CC	CG	CC	CG	CG	CG	CG	CC	CC	CC	CC	CG	CC	CC
S01_30703014	A/G	1	30703014	+	NA	NA	NA	NA	NA	NA	AA	NN	AA	AA	AA	AA	AA	AA	AA	AA	AA	NN	NN	AA	AA	AA	AA	AA	AA	AA	AA	AA	AA	GA	AA	AA	AA	AA	AA	AA	AA	AA	AA	AA	AA	AA	AA	AA	AA
S01_30703092	C/T	1	30703092	+	NA	NA	NA	NA	NA	NA	CC	NN	CC	CC	CC	CC	CC	CC	CC	CC	CC	TT	TT	CC	CC	CC	CC	CC	CC	CC	TC	CC	CC	TC	TC	CC	TC	CC	TC	TC	TC	TC	CC	CC	CC	CC	TC	CC	CC
S01_30733740	A/T	1	30733740	+	NA	NA	NA	NA	NA	NA	AA	AA	AA	AA	AA	AA	AA	AA	AA	AA	AA	TT	AA	AA	AA	AA	AA	AA	AA	AA	AA	AA	AA	AT	AA	AA	AA	AA	AA	AA	AA	AA	AA	AA	AA	AA	AA	AA	AA
S01_30733744	C/A	1	30733744	+	NA	NA	NA	NA	NA	NA	CA	CA	CA	CA	AA	CA	AA	CA	CA	CC	CC	CC	CC	CC	CC	CC	CC	CC	CC	CC	CC	CC	CC	CC	CC	CC	CC	CC	CC	CC	CC	CC	CC	CC	CC	CC	CC	CC	CC
S01_30733747	C/G	1	30733747	+	NA	NA	NA	NA	NA	NA	CC	CC	CC	CC	CC	CC	CC	CC	CC	CC	CC	CC	CC	CC	CC	CC	CC	CC	CC	CC	CC	CC	CC	CC	CC	CC	CC	CC	CC	CC	CC	CC	CC	CC	CC	CC	CC	CC	CC
S01_30733788	T/C	1	30733788	+	NA	NA	NA	NA	NA	NA	TC	TC	TC	TC	CC	TC	CC	TC	TC	TT	TT	TT	TT	TT	TT	TT	TT	TT	TT	TT	TT	TT	TT	TT	TT	TT	TT	TT	TT	TT	TT	TT	TT	TT	TT	TT	TT	TT	TT
S01_30733842	G/A	1	30733842	+	NA	NA	NA	NA	NA	NA	GA	GA	GA	GA	AA	GA	AA	GA	GA	GG	GG	GG	GG	GG	GG	GG	GG	GG	GG	GG	GG	GG	GG	GG	GG	GG	GG	GG	GG	GG	GG	GG	GG	GG	GG	GG	GG	GG	GG
S01_30733914	A/C	1	30733914	+	NA	NA	NA	NA	NA	NA	AA	AA	AA	AA	AA	AA	AA	AA	AA	AA	AA	AA	AA	AA	AA	AA	AA	AA	AA	AA	AA	AA	AA	AA	AA	AA	AA	AA	AA	AA	AA	AA	AA	AA	AA	AA	AA	AA	AA
S01_30734043	A/T	1	30734043	+	NA	NA	NA	NA	NA	NA	AT	AT	AT	AT	TT	AT	TT	AT	AT	AA	AA	AA	TT	AA	AA	AA	AA	AA	AA	AA	AA	AA	AA	AA	AA	AA	AA	AA	AA	AA	NN	AA	AA	AA	AA	AA	AA	AA	AA
S01_30768569	A/G	1	30768569	+	NA	NA	NA	NA	NA	NA	AG	AG	AG	AG	GG	AG	GG	GG	AG	AA	AA	AA	AA	GG	AG	AG	AG	AG	GG	AG	AA	AG	AG	AG	AG	AG	NN	AG	AA	AA	AA	AG	AG	AG	AG	AG	AG	GG	AG
S01_30768630	A/C	1	30768630	+	NA	NA	NA	NA	NA	NA	AA	AA	AA	AA	AA	AA	AA	AA	AA	AA	AA	AC	AA	AA	AA	AA	AA	AA	AA	AA	AC	AA	AA	AA	AC	AA	AC	AA	AC	AC	AC	AC	AA	AA	AA	AA	AC	AA	AA
S01_30768631	A/G	1	30768631	+	NA	NA	NA	NA	NA	NA	AA	AA	AA	AA	AA	AA	AA	AA	AA	AA	AA	AA	AA	AA	AA	AA	AA	AA	AA	AA	AA	AA	AA	AA	AA	AA	AA	AA	AA	AA	AA	AA	AA	AA	AA	AA	AA	AA	AA
S01_30768637	T/G	1	30768637	+	NA	NA	NA	NA	NA	NA	GT	GT	GT	GT	TT	GT	TT	TT	GT	GG	GG	GT	TT	TT	TT	TT	GT	GT	TT	GT	GT	GT	GT	TT	TT	GT	TT	GT	GT	GT	GT	TT	GT	GT	GT	GT	TT	TT	GT
S01_30780757	T/C	1	30780757	+	NA	NA	NA	NA	NA	NA	TT	TT	TT	TT	TT	TT	TT	TT	TT	TT	TT	TC	TC	TT	TT	TT	TT	TT	TT	TT	TC	TT	TT	TT	TC	TT	TC	TT	TC	TC	TC	TC	TT	TT	TT	TT	TC	TT	TT
S01_30780997	A/T	1	30780997	+	NA	NA	NA	NA	NA	NA	AT	AT	AT	AT	AA	AT	AA	AA	AT	TT	TT	AT	AT	AA	AA	AA	TT	TT	AT	TT	TT	TT	TT	AA	AT	AT	AT	TT	TT	TT	TT	AT	TT	TT	TT	TT	AT	AT	TT
S01_30781020	A/C	1	30781020	+	NA	NA	NA	NA	NA	NA	AA	AA	AA	AA	AA	AA	AA	AA	AA	AA	AA	AC	AC	AA	AA	AA	AA	AA	AA	AA	AC	AA	AA	AA	AC	AA	AC	AA	AC	AC	AC	AC	AA	AA	AA	AA	AC	AA	AA
S01_30781034	T/C	1	30781034	+	NA	NA	NA	NA	NA	NA	TT	TT	TT	TT	TT	TT	TT	TT	TT	TT	TT	TC	TC	TT	TT	TT	TT	TT	TT	TT	TC	TT	TT	TT	TC	TT	TC	TT	TC	TC	TC	TC	TT	TT	TT	TT	TC	TT	TT
S01_30781040	G/A	1	30781040	+	NA	NA	NA	NA	NA	NA	GA	GA	GA	GA	GG	GA	GG	GG	GA	AA	AA	GG	GG	GG	GG	GG	AA	AA	GA	AA	GA	AA	AA	GG	GG	GA	GG	AA	GA	GA	GA	GG	AA	AA	AA	AA	GG	GA	AA
S01_30781093	T/G	1	30781093	+	NA	NA	NA	NA	NA	NA	TG	TG	TG	TG	TT	TG	TT	TT	TG	GG	GG	TT	TT	TT	TT	TT	GG	GG	TG	GG	TG	GG	GG	TT	TT	TG	TT	GG	TG	TG	TG	TT	GG	GG	GG	GG	TT	TG	GG
S01_30883318	G/A	1	30883318	+	NA	NA	NA	NA	NA	NA	GG	GG	GG	GG	GG	GG	GG	GG	GG	GG	GG	GA	GA	GG	GG	GG	GG	GG	GG	GG	GA	GG	GG	GG	GA	GG	GA	GG	GA	GA	NN	GA	GG	GG	GG	GG	GA	GG	GG
S01_30883322	A/G	1	30883322	+	NA	NA	NA	NA	NA	NA	AA	AA	AA	AA	AA	AA	AA	AA	AA	AA	AA	AG	AG	AA	AA	AA	AA	AA	AA	AA	AG	AA	AA	AA	AG	AA	AG	AA	AG	AG	NN	AG	AA	AA	AA	AA	AG	AA	AA
S01_30883361	A/G	1	30883361	+	NA	NA	NA	NA	NA	NA	AA	AA	AA	AA	AA	AA	AA	AA	AA	AA	AA	AG	AG	AA	AA	AA	AA	AA	AA	AA	AG	AA	AA	AA	AG	AA	AG	AA	AG	AG	AG	AG	AA	AA	AA	AA	AG	AA	AA
S01_30887927	A/C	1	30887927	+	NA	NA	NA	NA	NA	NA	AC	AC	AC	AC	AC	AC	AA	AA	AC	CC	CC	AA	AA	AA	AC	AC	AC	AC	AA	AC	AC	AC	AC	AA	AA	AC	AA	AC	AC	AC	AC	AA	AC	AC	AC	AC	AA	AA	AC
S01_30887935	G/A	1	30887935	+	NA	NA	NA	NA	NA	NA	GG	GG	GG	GG	GG	GG	GG	GG	GG	GG	GG	GA	GA	GG	GG	GG	GG	GG	GG	GG	GA	GG	GG	GG	GA	GG	GA	GG	GA	GA	GA	GA	GG	GG	GG	GG	GA	GG	GG
S01_30887989	C/T	1	30887989	+	NA	NA	NA	NA	NA	NA	CC	CC	CC	CC	CC	CC	CC	CC	CC	CC	CC	CT	CT	CC	CC	CC	CC	CC	CC	CC	CT	CC	CC	CC	CT	CC	CT	CC	CT	CT	CT	CT	CC	CC	CC	CC	CT	CC	CC
S01_30888010	G/T	1	30888010	+	NA	NA	NA	NA	NA	NA	GT	GT	GT	GT	GT	GT	TT	TT	GT	GG	GG	GT	GT	GG	GT	GT	GG	GG	GT	GG	GG	GG	GG	GT	GT	GT	GT	GG	GG	GG	GG	GT	GG	GG	GG	GG	GT	GT	GG
S01_30888180	G/A	1	30888180	+	NA	NA	NA	NA	NA	NA	GA	GA	GA	GA	GA	GA	GG	GG	GA	AA	AA	GG	GG	GG	GA	GA	GA	GA	GG	GA	GA	GA	GA	GG	GG	GA	GG	GA	GA	GA	GA	GG	GA	GA	GA	GA	GG	GG	GA
S01_30888203	G/A	1	30888203	+	NA	NA	NA	NA	NA	NA	GG	GG	GG	GG	GG	GG	GG	GG	GG	GG	GG	GA	GA	GG	GG	GG	GG	GG	GG	GG	GA	GG	GG	GG	GA	GG	GA	GG	GA	GA	GA	GA	GG	GG	GG	GG	GA	GG	GG
S01_30888265	C/A	1	30888265	+	NA	NA	NA	NA	NA	NA	CC	CC	CC	CC	CC	CC	CC	CC	CC	CC	CC	CC	CC	CC	CC	CC	CC	CC	CC	CC	CC	CC	CC	CC	CC	CC	CC	CC	CC	CC	CC	CC	CC	CC	CC	CC	CC	CC	CC
S01_30953279	G/A	1	30953279	+	NA	NA	NA	NA	NA	NA	GG	GG	GG	GG	GG	GG	GG	GA	GG	GG	GG	GA	GG	GA	GA	GA	GG	GG	GA	GG	GG	GG	GG	GG	GA	GA	GA	GG	GG	GG	GG	GA	GG	GG	GG	GG	GA	GA	GG
S01_30986541	C/T	1	30986541	+	NA	NA	NA	NA	NA	NA	TT	TT	TT	TT	TT	TT	TT	TC	TT	TT	TT	CC	CC	TC	CC	CC	TC	TC	CC	TC	TC	TC	TC	TC	CC	TC	CC	TC	TC	TC	TC	CC	TC	TC	TC	TC	CC	CC	TC
S01_30986550	G/A	1	30986550	+	NA	NA	NA	NA	NA	NA	AA	AA	AA	AA	AA	AA	AA	AG	AA	AA	AA	GG	GG	AG	GG	GG	AG	AG	GG	AG	AG	AG	AG	AG	GG	AG	GG	AG	AG	AG	AG	GG	AG	AG	AG	AG	GG	GG	AG
S01_30986562	T/C	1	30986562	+	NA	NA	NA	NA	NA	NA	TC	TC	TC	TC	TC	TC	TT	TT	TC	CC	CC	TT	TT	TT	TT	TT	TC	TC	TT	TC	TC	TC	TC	TT	TT	TC	TT	TC	TC	TC	TC	TT	TC	TC	TC	TC	TT	TT	TC
S01_30986589	G/A	1	30986589	+	NA	NA	NA	NA	NA	NA	AG	AG	AG	AG	AG	AG	AA	AG	AG	GG	GG	GG	GG	AG	GG	GG	GG	GG	GG	GG	GG	GG	GG	AG	GG	GG	GG	GG	GG	GG	GG	GG	GG	GG	GG	GG	GG	GG	GG
S01_30986606	A/G	1	30986606	+	NA	NA	NA	NA	NA	NA	GA	GA	GA	GA	GA	GA	GG	GA	GA	AA	AA	AA	AA	GA	AA	AA	AA	AA	AA	AA	AA	AA	AA	GA	AA	AA	AA	AA	AA	AA	AA	AA	AA	AA	AA	AA	AA	AA	AA
S01_30986661	A/G	1	30986661	+	NA	NA	NA	NA	NA	NA	GA	GA	GA	GA	GA	GA	GG	GA	GA	AA	AA	AA	AA	GA	AA	AA	AA	AA	AA	AA	AA	AA	AA	GA	AA	AA	AA	AA	AA	AA	AA	AA	AA	AA	AA	AA	AA	AA	AA
S01_31032763	G/C	1	31032763	+	NA	NA	NA	NA	NA	NA	GG	GG	GG	GG	GG	GG	GG	GG	GG	GG	GG	GG	GG	GG	GC	GC	GG	GG	GG	GG	GG	GG	GG	CC	GG	GG	GG	GG	GG	GG	GG	GG	GG	GG	GG	GG	GG	GG	GG
S01_31064942	G/C	1	31064942	+	NA	NA	NA	NA	NA	NA	CG	CG	CG	NN	CG	CG	GG	GG	CG	CC	GG	GG	GG	GG	CG	CG	GG	GG	GG	GG	GG	GG	GG	GG	GG	GG	GG	GG	GG	GG	GG	GG	GG	GG	GG	GG	GG	GG	GG
S01_31064981	T/C	1	31064981	+	NA	NA	NA	NA	NA	NA	TT	TT	TT	TT	TT	TT	TT	NN	TT	TT	TT	TT	TT	TT	TT	TT	TT	TT	TT	TT	TT	TT	TT	TC	TT	TT	TT	TT	TT	TT	TT	TT	TT	TT	TT	TT	TT	TT	TT
S01_31065058	G/C	1	31065058	+	NA	NA	NA	NA	NA	NA	GG	GG	GG	GG	GG	GG	GG	GG	GG	GG	GG	GG	GG	GG	GG	GG	GG	GG	GG	GG	GG	GG	GG	GC	GG	GG	GG	GG	GG	GG	GG	GG	GG	GG	GG	GG	GG	GG	GG
S01_31065187	C/A	1	31065187	+	NA	NA	NA	NA	NA	NA	CA	CA	CA	CA	CA	CA	CC	CC	CA	AA	CC	CC	CC	CC	CC	CC	CC	CC	CC	CC	CC	CC	CC	CC	CC	CC	CC	CC	CC	CC	CC	CC	CC	CC	CC	CC	CC	CC	CC
S01_31065196	T/A	1	31065196	+	NA	NA	NA	NA	NA	NA	TT	TT	TT	TT	TT	NN	TT	TT	TT	TT	TT	TA	TT	TT	TT	TT	TT	TT	TT	TT	TT	TT	TT	TA	TT	TT	TT	TT	TT	TT	TT	TT	TT	TT	TT	TT	TT	TT	TT
S01_31065213	G/T	1	31065213	+	NA	NA	NA	NA	NA	NA	GT	GT	GT	GT	GT	GT	GG	GG	GT	TT	GG	GG	GG	GG	GG	GG	GG	GG	GG	GG	GG	GG	GG	GG	GG	GG	GG	GG	GG	GG	GG	GG	GG	GG	GG	GG	GG	GG	GG
S01_31065918	C/T	1	31065918	+	NA	NA	NA	NA	NA	NA	CC	CC	NN	CC	CC	CC	CC	CC	CC	NN	CC	CC	TT	CC	CC	CC	CC	CC	CC	CC	CC	CC	CC	CT	CC	CC	CC	CC	CC	CC	NN	CC	CC	CC	CC	CC	CC	CC	CC
S01_31065974	T/A	1	31065974	+	NA	NA	NA	NA	NA	NA	TT	TT	NN	TT	TT	TT	TT	TT	TT	NN	TT	NN	TT	TT	TT	TT	TT	TT	TT	TT	TT	TT	TT	TA	TT	TT	TT	TT	TT	TT	NN	TT	TT	TT	TT	TT	TT	TT	TT
S01_31066004	C/T	1	31066004	+	NA	NA	NA	NA	NA	NA	CC	CC	NN	CC	CC	CC	CC	CC	CC	NN	CC	TC	TT	CC	TC	TC	CC	CC	CC	CC	CC	CC	CC	TT	CC	CC	CC	CC	CC	CC	NN	CC	NN	CC	CC	CC	CC	CC	CC
S01_31066165	G/C	1	31066165	+	NA	NA	NA	NA	NA	NA	GG	GG	NN	GG	GG	GG	GG	GG	GG	NN	GG	NN	NN	GG	GG	GG	GG	GG	GG	GG	GG	GG	GG	CC	GG	GG	GG	GG	GG	GG	NN	GG	GG	GG	GG	GG	GG	GG	GG
S01_31066185	C/T	1	31066185	+	NA	NA	NA	NA	NA	NA	CC	CC	NN	CC	CC	CC	CC	CC	CC	NN	CC	NN	CC	CC	CC	CC	CC	CC	CC	CC	CC	CC	CC	CT	CC	CC	CC	CC	CC	CC	NN	CC	CC	CC	CC	CC	CC	CC	CC
S01_31066235	G/T	1	31066235	+	NA	NA	NA	NA	NA	NA	GT	GT	GG	GT	GT	GG	GT	GT	GT	GG	GT	GG	GG	GT	GT	GT	GT	GT	GT	GT	GT	GT	GT	GT	GT	GT	GT	GT	GT	GT	GG	GT	GG	GT	GT	GG	GT	GT	GT
S01_31066238	A/T	1	31066238	+	NA	NA	NA	NA	NA	NA	AT	AT	AA	AT	AT	AA	AT	AT	AT	AA	AT	AA	AA	AT	AT	AT	AT	AT	AT	AT	AT	AT	AT	AT	AT	AT	AT	AT	AT	AT	AA	AT	AA	AT	AT	AA	AT	AT	AT
S01_31072550	C/T	1	31072550	+	NA	NA	NA	NA	NA	NA	CC	CC	CC	CC	CC	CC	CC	CC	CC	CC	CC	CT	CC	CC	CC	CC	CC	CC	CC	CC	CC	CC	CC	CC	CC	CC	CC	CC	CC	CC	CC	CC	CC	CC	CC	CC	CC	CC	CC
S01_31072559	G/C	1	31072559	+	NA	NA	NA	NA	NA	NA	GG	GG	GG	GG	GG	GG	GG	GG	GG	GG	GG	GG	GG	GG	GG	GG	GG	GG	GG	GG	GG	GG	GG	GG	GG	GG	GG	GG	GG	GG	GG	GG	GG	GG	GG	GG	GG	GG	GG
S01_31072595	T/A	1	31072595	+	NA	NA	NA	NA	NA	NA	TT	TT	TT	TT	TT	TT	TT	TT	TT	TT	TT	TT	TT	TT	AT	AT	TT	TT	TT	TT	TT	TT	TT	AT	TT	TT	TT	TT	TT	TT	TT	TT	TT	TT	TT	TT	TT	TT	TT
S01_31122377	G/T	1	31122377	+	NA	NA	NA	NA	NA	NA	TG	TG	TG	TG	TG	TG	TT	TT	TG	GG	GG	TG	NN	TG	TG	TG	TG	TG	TT	TG	TG	TG	TG	GG	TT	TG	TT	TG	TT	TG	TG	TT	TG	NN	TG	TG	TT	TT	TG
S01_31122428	G/A	1	31122428	+	NA	NA	NA	NA	NA	NA	GA	NN	NN	NN	NN	GA	GG	GG	NN	AA	GG	GG	GG	GA	GG	GG	GG	GG	GG	GG	GG	GG	GG	GG	GG	GG	GG	GG	GG	GG	GG	GG	GG	GG	GG	GG	GG	GG	GG
S01_31122446	C/A	1	31122446	+	NA	NA	NA	NA	NA	NA	CA	CA	CA	CA	CA	CA	CC	CC	CA	AA	CC	CA	NN	CA	CA	CA	CC	CC	CC	CC	CC	CC	CC	AA	CC	CC	CC	CC	CC	CC	CC	CC	CC	CC	CC	CC	CC	CC	CC
S01_31122767	T/C	1	31122767	+	NA	NA	NA	NA	NA	NA	TC	TC	TC	TC	NN	TC	TT	TT	TC	CC	TT	TT	TT	TC	TT	TT	TT	TT	TT	TT	TT	TT	TT	TT	TT	TT	TT	TT	TT	TT	TT	TT	TT	TT	TT	TT	TT	TT	TT
S01_31122802	A/T	1	31122802	+	NA	NA	NA	NA	NA	NA	AA	AA	AA	AA	AA	AA	AA	AA	AA	AA	AA	AT	AA	AA	AT	AT	AA	AA	AA	AA	AA	AA	AA	AT	AA	AA	AA	AA	AA	AA	NN	AA	AA	AA	AA	AA	AA	AA	AA
S01_31130402	C/T	1	31130402	+	NA	NA	NA	NA	NA	NA	CC	CC	CC	CC	CC	CC	CC	CC	CC	CC	CC	CC	CC	CC	CC	CC	CC	CC	CC	CC	CC	CC	CC	CC	CC	CC	CC	CC	CC	CC	CC	CC	CC	CC	CC	CC	CC	CC	CC
S01_31130441	T/A	1	31130441	+	NA	NA	NA	NA	NA	NA	AT	AT	AT	AT	AT	AT	AT	AT	AT	TT	TT	NN	AT	AT	AA	AT	AT	AT	AT	AT	AT	AT	AT	TT	AT	AT	AT	AT	AT	AT	AT	AT	NN	AT	TT	AT	AT	AT	AT
S01_31130504	C/T	1	31130504	+	NA	NA	NA	NA	NA	NA	CC	CC	CC	CC	CC	CC	CC	CT	CC	CC	CC	CC	CT	CC	CC	CT	CT	CT	CT	CT	CT	CT	CC	CC	CT	CT	CC	CT	CT	CT	CT	CT	NN	CT	CC	CT	CT	CT	CT
S01_31130510	G/T	1	31130510	+	NA	NA	NA	NA	NA	NA	GT	GG	GT	GT	GT	GG	GT	GG	GT	GT	GG	NN	GG	GT	GG	GT	GG	GG	GG	GG	GG	GG	GG	GG	GG	GG	GG	GG	GG	GG	GG	GG	GG	GG	GG	GG	GG	GG	GG
S01_31202209	A/G	1	31202209	+	NA	NA	NA	NA	NA	NA	AA	NN	AA	AA	AA	AA	AA	AA	AA	AA	AA	GG	AA	GG	AG	AA	AA	AA	AA	AA	AA	AA	AA	GG	AA	AA	AA	AA	AA	AA	AA	AA	AA	AA	AA	AA	AA	AA	AA
S01_31382003	T/G	1	31382003	+	NA	NA	NA	NA	NA	NA	TT	TT	TT	TT	TT	TT	TT	TT	TT	TT	TT	TT	TT	TT	TT	TT	TT	TT	TT	TT	TT	TT	TT	TT	TT	TT	TT	TT	TT	TT	TT	TT	TT	TT	TT	TT	TT	TT	TT
S01_31382090	C/T	1	31382090	+	NA	NA	NA	NA	NA	NA	CC	CC	CC	CC	CC	CC	CC	CC	CC	CC	CC	CC	CC	CC	CC	CC	CC	CC	CC	CC	CC	CC	CC	TC	CC	CC	CC	CC	CC	CC	CC	CC	CC	CC	CC	CC	CC	CC	CC
S01_31444300	A/G	1	31444300	+	NA	NA	NA	NA	NA	NA	AA	AA	AA	AA	AA	AA	AA	AA	AA	AA	AA	AA	AG	AA	AA	AA	AA	AA	AA	AA	AG	AA	AA	AA	AG	AA	AG	AA	AG	AG	AG	AG	AA	AA	AA	AA	AG	AA	AA
S01_31444389	G/T	1	31444389	+	NA	NA	NA	NA	NA	NA	GG	GG	GG	GG	GG	GG	GG	GT	GG	GG	GG	GG	GG	GT	GG	GT	GG	GG	GT	GG	GG	GG	GG	GT	GT	GT	GT	GG	GG	GG	GG	GT	GG	GG	GG	GG	GT	GT	GG
S01_31444444	A/T	1	31444444	+	NA	NA	NA	NA	NA	NA	AA	AA	AA	AA	AA	AA	AA	AA	AA	AA	AA	AA	AA	AA	AT	AA	AA	AA	AA	AA	AA	AA	AA	AA	AA	AA	AA	AA	AA	AA	AA	AA	AA	AA	AA	AA	AA	AA	AA
S01_31479370	A/G	1	31479370	+	NA	NA	NA	NA	NA	NA	AG	AG	AG	AG	AG	AG	GG	GG	AG	AA	AA	GG	AG	GG	AG	GG	AA	AA	AG	AA	AG	AA	AA	AG	GG	AG	GG	AA	AG	AG	AG	GG	AA	AA	AA	AA	GG	AG	AA
S01_31479595	T/C	1	31479595	+	NA	NA	NA	NA	NA	NA	TT	TT	TT	TT	TT	TT	TT	TT	TT	TT	TT	TT	TT	TC	TC	TC	TT	TT	TT	TT	TT	TT	TT	TT	TT	TT	TT	TT	TT	TT	TT	TT	TT	TT	TT	TT	TT	TT	TT
S01_31479862	A/G	1	31479862	+	NA	NA	NA	NA	NA	NA	GA	GA	GA	GA	GA	GA	AA	AA	GA	GG	GG	AA	AA	AA	AA	AA	GG	GG	GA	GG	GA	GG	GG	GA	AA	GA	AA	GG	GA	GA	GA	AA	GG	GG	GG	GG	AA	GA	GG
S01_31479949	A/G	1	31479949	+	NA	NA	NA	NA	NA	NA	AA	AA	AA	AA	AA	AA	AA	AA	AA	AA	AA	AA	AA	AA	AA	AA	AA	AA	AA	AA	AA	AA	AA	AA	AA	AA	AA	AA	AA	AA	AA	AA	AA	AA	AA	AA	AA	AA	AA
S01_31479975	A/C	1	31479975	+	NA	NA	NA	NA	NA	NA	CA	CA	CA	CA	CA	CA	AA	AA	CA	CC	CC	AA	AA	AA	AA	AA	CC	CC	CA	CC	CA	CC	CC	CA	AA	CA	AA	CC	CA	CA	CA	AA	CC	CC	CC	CC	AA	CA	CC
S01_31480066	C/A	1	31480066	+	NA	NA	NA	NA	NA	NA	AC	NN	AC	AC	AC	AC	CC	CC	AC	AA	AA	CC	NN	CC	CC	CC	AA	AA	AC	AA	AC	AA	AA	AC	CC	AC	CC	AA	AC	AC	NN	CC	AA	AA	AA	AA	CC	AA	AA
S01_31480101	A/G	1	31480101	+	NA	NA	NA	NA	NA	NA	GA	NN	GA	GA	GA	GA	AA	AA	GA	GG	GG	AA	NN	AA	AA	AA	GG	GG	GA	GG	GA	GG	GG	GA	AA	GA	AA	GG	GA	GA	NN	AA	GG	GG	GG	GG	AA	GG	GG
S01_31480128	C/T	1	31480128	+	NA	NA	NA	NA	NA	NA	TC	NN	TC	TC	TC	TC	CC	CC	TC	TT	TT	CC	NN	CC	CC	CC	TT	TT	TC	TT	TC	TT	TT	TC	CC	TC	CC	TT	TC	TC	NN	CC	TT	TT	TT	TT	CC	TT	TT
S01_31480293	G/A	1	31480293	+	NA	NA	NA	NA	NA	NA	GA	NN	GA	GA	GA	GA	AA	AA	GA	GG	GG	AA	GG	AA	AA	AA	GG	GG	GA	GG	GG	GG	GG	GA	GA	GA	GA	GG	GG	GG	GG	GA	GG	GG	GG	GG	GA	GG	GG
S01_31480329	C/T	1	31480329	+	NA	NA	NA	NA	NA	NA	CC	CC	CC	CC	CC	CC	CC	CC	CC	CC	CC	CC	CC	CC	CC	CC	CT	NN	CT	CT	CC	CT	CT	CC	CC	CC	CC	CT	CC	CC	CC	CC	CT	CT	CT	CT	CC	TT	CT
S01_31480387	C/G	1	31480387	+	NA	NA	NA	NA	NA	NA	CG	GG	CG	CG	CG	CG	CC	CC	NN	GG	GG	CC	CC	CC	CC	CC	NN	CG	CC	CG	CG	CG	CG	CC	CC	CG	CC	CG	CG	CG	CG	CC	CG	CG	CG	CG	CC	CC	CG
S01_31494489	A/G	1	31494489	+	NA	NA	NA	NA	NA	NA	AA	NN	AA	AA	AA	AA	AA	GA	AA	AA	AA	AA	NN	GG	GG	GG	NN	AA	GA	NN	AA	AA	AA	GG	GA	GA	GA	AA	AA	AA	NN	GA	AA	NN	AA	AA	GA	GA	AA
S01_31502695	G/A	1	31502695	+	NA	NA	NA	NA	NA	NA	GG	GG	GG	GG	GG	GG	GG	GG	GG	GG	GG	GG	GG	GA	GA	GA	GG	GG	GG	GG	GG	GG	GG	GG	GG	GG	GG	GG	GG	GG	GG	GG	GG	GG	GG	GG	GG	GG	GG
S01_31502986	G/A	1	31502986	+	NA	NA	NA	NA	NA	NA	GA	GA	GA	GA	GA	GA	GG	GG	GA	AA	AA	GG	GG	GG	GG	GG	GA	GA	GG	GA	GA	GA	GA	GG	GG	GA	GG	GA	GA	GA	GA	GG	GA	GA	GA	GA	GG	GG	GA
S01_31503037	A/G	1	31503037	+	NA	NA	NA	NA	NA	NA	GG	GG	GG	GG	GG	GG	GG	AG	GG	GG	GG	AA	GG	AA	AA	AA	AG	AG	AA	AG	GG	AG	AG	AA	AG	AG	AG	AG	GG	GG	GG	AG	AG	AG	AG	AG	AG	AA	AG
S01_31503093	A/C	1	31503093	+	NA	NA	NA	NA	NA	NA	AA	AA	AA	AA	AA	AA	AA	AC	AA	AA	AA	CC	AA	AC	AA	AC	AA	AA	AC	AA	AA	AA	AA	AC	AC	AC	AC	AA	AA	AA	AA	AC	AA	AA	AA	AA	AC	AC	AA
S01_31503123	G/A	1	31503123	+	NA	NA	NA	NA	NA	NA	GA	GA	GA	GA	GA	GA	GG	GG	GA	AA	AA	GG	AA	GG	GG	GG	GA	GA	GG	GA	AA	GA	GA	GG	GA	GA	GA	GA	AA	AA	AA	GA	GA	GA	GA	GA	GA	GG	GA
S01_31503124	C/T	1	31503124	+	NA	NA	NA	NA	NA	NA	CC	CC	CC	CC	CC	CC	CC	CC	CC	CC	CC	CC	CC	CC	CC	CC	CC	CC	CC	CC	CC	CC	CC	TC	CC	CC	CC	CC	CC	CC	CC	CC	CC	CC	CC	CC	CC	CC	CC
S01_31503154	A/C	1	31503154	+	NA	NA	NA	NA	NA	NA	AC	AC	AC	AC	AC	AC	AA	AA	AC	CC	CC	AA	CC	AA	AA	AA	AC	AC	AA	AC	CC	AC	AC	AA	AC	AC	AC	AC	CC	CC	CC	AC	AC	AC	AC	AC	AC	AA	AC
S01_31503428	C/T	1	31503428	+	NA	NA	NA	NA	NA	NA	CC	CC	CC	CC	CC	CC	CC	CC	CC	CC	CC	CC	CC	CC	CC	CC	CT	CT	CT	CT	CC	CT	CT	CC	CC	CC	CC	CT	CC	CC	CC	CC	CT	CT	CT	CT	CC	CT	CT
S01_31503638	G/T	1	31503638	+	NA	NA	NA	NA	NA	NA	GG	GG	GG	GG	GG	GG	GG	GT	GG	GG	GG	TT	GG	GT	GG	GT	GG	GG	GT	GG	GG	GG	GG	GT	GT	GT	GT	GG	GG	GG	GG	GT	GG	GG	GG	GG	GT	GT	GG
S01_31505722	G/A	1	31505722	+	NA	NA	NA	NA	NA	NA	GG	GG	GG	GG	GG	GG	GG	GG	GG	GG	GG	NN	AG	GG	GG	GG	GG	GG	GG	GG	GG	GG	GG	AG	GG	GG	GG	GG	GG	GG	GG	GG	NN	GG	GG	GG	GG	GG	GG
S01_31505761	A/G	1	31505761	+	NA	NA	NA	NA	NA	NA	AG	AG	AG	AG	AG	AG	GG	AG	AG	AA	AA	AA	AA	AA	AA	AA	AA	AA	AA	AA	AA	AA	AA	AA	AA	AA	AA	AA	AA	AA	AA	AA	AA	AA	AA	AA	AA	AA	AA
S01_31649591	C/T	1	31649591	+	NA	NA	NA	NA	NA	NA	CC	CC	CC	CC	CC	CC	CC	CC	CC	CC	CC	CC	CC	CT	CC	CC	CC	CC	CC	CC	CC	CC	CC	CT	CC	CC	CC	CC	CC	CC	CC	CC	CC	CC	CC	CC	CC	CC	CC
S01_31649612	T/G	1	31649612	+	NA	NA	NA	NA	NA	NA	TG	TG	TG	TG	TG	TG	TT	TT	TG	TG	TT	TT	TG	TT	TT	TT	TT	TT	TT	TT	TG	TT	TT	TT	TG	TT	TG	TT	TG	TG	TG	TG	TT	TT	TT	TT	TG	TT	TT
S01_31649619	G/C	1	31649619	+	NA	NA	NA	NA	NA	NA	GC	GC	GC	GC	GC	GC	GG	GG	GC	GC	GG	GG	GC	GC	GG	GG	GG	GG	GG	GG	GC	GG	GG	GC	GC	GG	GC	GG	GC	GC	GC	GC	GG	GG	GG	GG	GC	GG	GG
S01_31649684	C/T	1	31649684	+	NA	NA	NA	NA	NA	NA	CT	CT	CT	CT	CT	CT	CC	CC	CT	CT	CC	CC	CT	CC	CC	CC	CC	CC	CC	CC	CT	CC	CC	CC	CT	CC	CT	CC	CT	CT	CT	CT	CC	CC	CC	CC	CT	CC	CC
S01_31649714	G/A	1	31649714	+	NA	NA	NA	NA	NA	NA	GG	GG	GG	GG	GG	GG	GG	GG	GG	GG	GG	GG	GG	GA	GG	GG	GG	GG	GG	GG	GG	GG	GG	GA	GG	GG	GG	GG	GG	GG	GG	GG	GG	GG	GG	GG	GG	GG	GG
S01_31649783	C/T	1	31649783	+	NA	NA	NA	NA	NA	NA	CC	CC	CC	CC	CC	CC	CC	CC	CC	CC	CC	CC	CC	CT	CC	CC	CC	CC	CC	CC	CC	CC	CC	CT	CC	CC	CC	CC	CC	CC	CC	CC	CC	CC	CC	CC	CC	CC	CC
S01_31649787	G/A	1	31649787	+	NA	NA	NA	NA	NA	NA	GG	GG	GG	GG	GG	GG	GG	GG	GG	GG	GG	GG	GG	GA	GG	GG	GG	GG	GG	GG	GG	GG	GG	GA	GG	GG	GG	GG	GG	GG	GG	GG	GG	GG	GG	GG	GG	GG	GG
S01_31649798	C/T	1	31649798	+	NA	NA	NA	NA	NA	NA	CC	CC	CC	CC	CC	CC	CC	CC	CC	CC	CC	CC	CC	CT	CC	CC	CC	CC	CC	CC	CC	CC	CC	CT	CC	CC	CC	CC	CC	CC	CC	CC	CC	CC	CC	CC	CC	CC	CC
S01_31649821	G/T	1	31649821	+	NA	NA	NA	NA	NA	NA	GG	GG	GG	GG	GG	GG	GG	GG	GG	GG	GG	GG	GG	GT	GG	GG	GG	GG	GG	GG	GG	GG	GG	GT	GG	GG	GG	GG	GG	GG	GG	GG	GG	GG	GG	GG	GG	GG	GG
S01_31655678	A/G	1	31655678	+	NA	NA	NA	NA	NA	NA	AA	AA	AA	AA	AA	AA	AA	AA	AA	AA	AA	AA	AA	AA	AA	AA	AA	AA	AA	AA	AA	AA	AA	AA	AA	AA	AA	AA	AA	AA	AA	AA	AA	AA	AA	AA	AA	AA	AA
S01_31655733	G/A	1	31655733	+	NA	NA	NA	NA	NA	NA	AG	AG	AG	AG	AG	AG	GG	GG	AG	AA	GG	GG	AG	AG	AG	GG	GG	GG	GG	GG	AG	GG	GG	AG	AG	GG	AG	GG	AG	AG	AG	AG	GG	GG	GG	GG	AG	GG	GG
S01_31655806	C/T	1	31655806	+	NA	NA	NA	NA	NA	NA	CT	CT	CT	CT	CT	CT	TT	TT	CT	CC	TT	CC	CT	CT	CT	TT	TT	TT	TT	TT	CT	TT	TT	CT	CT	TT	CT	TT	CT	CT	CT	CT	TT	TT	TT	TT	CT	TT	TT
S01_31655828	C/T	1	31655828	+	NA	NA	NA	NA	NA	NA	CT	CT	CT	CT	CT	CT	CC	CC	CT	TT	CC	CC	CT	CC	CT	CC	CC	CC	CC	CC	CT	CC	CC	CC	CT	CC	CT	CC	CT	CT	CT	CT	CC	CC	CC	CC	CT	CC	CC
S01_31747016	A/G	1	31747016	+	NA	NA	NA	NA	NA	NA	AA	AA	AA	AA	AA	AA	AA	AA	AA	AA	AA	AA	AA	AA	AA	AA	AA	AA	AA	AA	AA	AA	AA	AA	AA	AA	AA	AA	AA	AA	AA	AA	AA	AA	AA	AA	AA	AA	AA
S01_31747046	C/T	1	31747046	+	NA	NA	NA	NA	NA	NA	CC	CC	CC	CC	CC	CC	CC	CC	CC	CC	CC	TT	CC	CC	CC	CC	CC	CC	CC	CC	CC	CC	CC	CC	CC	CC	CC	CC	CC	CC	CC	CC	CC	CC	CC	CC	CC	CC	CC
S01_31747081	T/G	1	31747081	+	NA	NA	NA	NA	NA	NA	TT	TT	TT	TT	TT	TT	TT	TT	TT	TT	TT	GG	TT	TT	TT	TT	TT	TT	TT	TT	TT	TT	TT	TT	TT	TT	TT	TT	TT	TT	TT	TT	TT	TT	TT	TT	TT	TT	TT
S01_31798439	T/G	1	31798439	+	NA	NA	NA	NA	NA	NA	TT	TT	TT	TT	TT	TT	TT	TT	TT	TT	TT	NN	TG	TT	TT	TT	TT	TT	TT	TT	TG	TT	TT	TT	TG	TT	TG	TT	TG	TG	TG	TG	TT	TT	TT	TT	TG	TT	TT
S01_31798721	C/A	1	31798721	+	NA	NA	NA	NA	NA	NA	CA	NN	CA	NN	CA	CA	CC	CC	CA	AA	CC	CC	CC	CC	CC	CC	CA	NN	CA	CA	CC	NN	CA	CC	CC	CC	CC	CA	CC	CC	CC	CC	NN	NN	CA	CA	CC	CA	CA
S01_31798827	G/A	1	31798827	+	NA	NA	NA	NA	NA	NA	GA	GA	GA	GA	GA	GA	GG	GG	GA	AA	GG	GG	GG	GG	GG	GG	GA	GA	GA	GA	GG	GA	GA	GA	GG	GG	GG	GA	GG	GG	GG	GG	GA	GA	GA	GA	GG	GA	GA
S01_31799105	G/T	1	31799105	+	NA	NA	NA	NA	NA	NA	GT	GT	GT	GT	GT	GT	GG	GG	GT	TT	GG	GG	GG	GG	GT	GG	GT	GT	GT	GT	GG	GT	GT	GT	GG	GG	GG	GT	GG	GG	GG	GG	GT	GT	GT	GT	GG	GT	GT
S01_31799393	G/T	1	31799393	+	NA	NA	NA	NA	NA	NA	GG	GG	GG	GG	GG	GG	GG	GG	GG	GG	GG	TT	NN	GG	GG	GG	GG	GG	GG	GG	GT	GG	GG	GG	GT	GG	GT	GG	GT	GT	GT	GT	GG	GG	GG	GG	GT	GG	GG
S01_31799399	G/T	1	31799399	+	NA	NA	NA	NA	NA	NA	GG	GG	GG	GG	GG	GG	GG	GG	GG	GG	GG	TT	NN	GG	GG	GG	GG	GG	GG	GG	GT	GG	GG	GG	GT	GG	GT	GG	GT	GT	GT	GT	GG	GG	GG	GG	GT	GG	GG
S01_31800883	G/A	1	31800883	+	NA	NA	NA	NA	NA	NA	GA	NN	GA	GA	GA	GA	GG	GG	GA	AA	GG	NN	NN	GG	GG	GG	GA	GA	GA	GA	GG	GA	GA	GG	GG	GG	GG	GA	GG	GG	GG	GG	NN	GA	GA	GA	GG	GA	GA
S01_31840966	C/T	1	31840966	+	NA	NA	NA	NA	NA	NA	CC	CC	CC	CC	CC	CC	CC	CC	CC	CC	CC	CC	CC	CC	CC	CC	CC	CC	CC	CC	CC	CC	CC	CT	CC	CC	CC	CC	CC	CC	CC	CC	CC	CC	CC	CC	CC	CC	CC
S01_31840981	T/C	1	31840981	+	NA	NA	NA	NA	NA	NA	TT	TT	TT	TT	TT	TT	TT	TT	TT	TT	TT	TT	TT	TT	TT	TT	TT	TT	TT	TT	TT	TT	TT	TC	TT	TT	TT	TT	TT	TT	TT	TT	TT	TT	TT	TT	TT	TT	TT
S01_31841002	A/C	1	31841002	+	NA	NA	NA	NA	NA	NA	AA	AA	AA	AA	AA	AA	AA	AA	AA	AA	AA	AA	AA	AA	AA	AA	AA	AA	AA	AA	AA	AA	AA	AC	AA	AA	AA	AA	AA	AA	AA	AA	AA	AA	AA	AA	AA	AA	AA
S01_31841021	A/C	1	31841021	+	NA	NA	NA	NA	NA	NA	AC	AC	AC	AC	AC	AC	AA	AA	AC	CC	AA	CC	AC	AA	AA	AA	AC	AC	AC	AC	AC	AC	AC	AA	AC	AA	AC	AC	AC	AC	AC	AC	AC	AC	AC	AC	AC	AC	AC
S01_31841025	C/A	1	31841025	+	NA	NA	NA	NA	NA	NA	CA	CA	CA	CA	CA	CA	CC	CC	CA	AA	CC	AA	CA	CC	CC	CC	CA	CA	CA	CA	CA	CA	CA	CC	CA	CC	CA	CA	CA	CA	CA	CA	CA	CA	CA	CA	CA	CA	CA
S01_31841085	A/G	1	31841085	+	NA	NA	NA	NA	NA	NA	AA	AA	AA	AA	AA	AA	AA	AA	AA	AA	AA	AA	AA	AA	AA	AA	AA	AA	AA	AA	AA	AA	AA	AG	AA	AA	AA	AA	AA	AA	AA	AA	AA	AA	AA	AA	AA	AA	AA
S01_31880135	T/C	1	31880135	+	NA	NA	NA	NA	NA	NA	TC	TC	TC	TC	TC	TC	TT	TT	TC	CC	TT	TT	TT	TT	TT	TT	TT	TT	TT	TT	TT	TT	TT	TC	TT	TT	TT	TT	TT	TT	TT	TT	TT	TT	TT	TT	TT	TT	TT
S01_32052921	A/G	1	32052921	+	NA	NA	NA	NA	NA	NA	AA	AA	AA	AA	AA	AA	AA	AA	AA	AA	AA	GG	AG	AG	AA	AA	AA	AA	AA	AA	AG	AA	AA	AG	AG	AA	AG	AA	AG	AG	AG	AG	AA	AA	AA	AA	AG	AA	AA
S01_32052963	G/A	1	32052963	+	NA	NA	NA	NA	NA	NA	GG	GG	GG	GG	GG	GG	GG	GG	GG	GG	GG	AA	GA	GA	GA	GG	GG	GG	GG	GG	GA	GG	GG	GA	GA	GG	GA	GG	GA	GA	GA	GA	GG	GG	GG	GG	GA	GG	GG
S01_32053054	A/C	1	32053054	+	NA	NA	NA	NA	NA	NA	AA	AA	AA	AA	AA	AA	AA	AA	AA	AA	AA	CC	AC	AC	AC	AA	AA	AA	AA	AA	AC	AA	AA	AC	AC	AA	AC	AA	AC	AC	AC	AC	AA	NN	AA	NN	AC	AA	AA
S01_32053228	C/A	1	32053228	+	NA	NA	NA	NA	NA	NA	CC	CC	CC	CC	CC	NN	CC	CC	CC	CC	CC	AA	CA	CA	CC	CC	CC	CC	CC	CC	CA	CC	CC	CA	CA	NN	CA	CC	CA	CA	CA	CA	CC	NN	CC	NN	CA	CC	CC
S01_32154646	C/T	1	32154646	+	NA	NA	NA	NA	NA	NA	CC	CC	CC	CC	CC	CC	CC	CC	CC	CC	CC	TT	CC	CT	CC	CC	CC	CC	CC	CC	CC	CC	CC	CT	CC	CC	CC	CC	CC	CC	CC	CC	CC	CC	CC	CC	CC	CC	CC
S01_32165889	G/A	1	32165889	+	NA	NA	NA	NA	NA	NA	GG	GG	GG	GG	GG	GG	GG	GG	GG	GG	GG	AA	GG	GA	GG	GG	GG	GG	GG	GG	GG	GG	GG	GA	GG	GG	GG	GG	GG	GG	GG	GG	GG	GG	GG	GG	GG	GG	GG
S01_32165930	C/A	1	32165930	+	NA	NA	NA	NA	NA	NA	CC	CC	CC	CC	CC	CC	CC	CC	CC	CC	CC	AA	CC	CA	CC	CC	CC	CC	CC	CC	CC	CC	CC	CA	CC	CC	CC	CC	CC	CC	CC	CC	CC	CC	CC	CC	CC	CC	CC
S01_32165987	T/C	1	32165987	+	NA	NA	NA	NA	NA	NA	TT	TT	TT	TT	TT	TT	TT	TT	TT	TT	TT	CC	TT	TC	TT	TT	TT	TT	TT	TT	TT	TT	TT	TC	TT	TT	TT	TT	TT	TT	TT	TT	TT	TT	TT	TT	TT	TT	TT
S01_32165992	G/A	1	32165992	+	NA	NA	NA	NA	NA	NA	GG	GG	GG	GG	GG	GG	GG	GG	GG	GG	GG	AA	GG	GA	GG	GG	GG	GG	GG	GG	GG	GG	GG	GA	GG	GG	GG	GG	GG	GG	GG	GG	GG	GG	GG	GG	GG	GG	GG
S01_32166036	C/A	1	32166036	+	NA	NA	NA	NA	NA	NA	CC	CC	CC	CC	CC	CC	CC	CC	CC	CC	CC	AA	CC	CA	CA	CC	CC	CC	CC	CC	CC	CC	CC	CA	CC	CC	CC	CC	CC	CC	CC	CC	CC	CC	CC	CC	CC	CC	CC
S01_32166065	G/T	1	32166065	+	NA	NA	NA	NA	NA	NA	GG	GG	GG	GG	GG	GG	GG	GG	GG	GG	GG	TT	GG	GT	GG	GG	GG	GG	GG	GG	GG	GG	GG	GT	GG	GG	GG	GG	GG	GG	GG	GG	GG	GG	GG	GG	GG	GG	GG
S01_32221179	A/G	1	32221179	+	NA	NA	NA	NA	NA	NA	AA	AA	AA	AA	AA	AA	AA	AA	AA	AA	AA	GG	AA	AA	AA	AA	AA	AA	AA	AA	AA	AA	AA	AG	AA	AA	AA	AA	AA	AA	AA	AA	AA	AA	AA	AA	AA	AA	AA
S01_32221223	G/T	1	32221223	+	NA	NA	NA	NA	NA	NA	GG	GG	GG	GG	GG	GG	GG	GG	GG	GG	GG	TT	GG	GG	GT	GG	GG	GG	GG	GG	GG	GG	GG	GT	GG	GG	GG	GG	GG	GG	GG	GG	GG	GG	GG	GG	GG	GG	GG
S01_32221963	G/A	1	32221963	+	NA	NA	NA	NA	NA	NA	GG	GG	GG	GG	GG	GG	GG	GG	GG	GG	GG	AA	GG	GG	GG	GG	GG	GG	GG	GG	GG	GG	GG	GA	GG	GG	GG	GG	GG	GG	GG	GG	GG	GG	GG	GG	GG	GG	GG
S01_32221981	G/T	1	32221981	+	NA	NA	NA	NA	NA	NA	GG	GG	GG	GG	GG	GG	GG	GG	GG	GG	GG	TT	GG	GG	GG	GG	GG	GG	GG	GG	GG	GG	GG	GT	GG	GG	GG	GG	GG	GG	GG	GG	GG	GG	GG	GG	GG	GG	GG
S01_32256200	T/C	1	32256200	+	NA	NA	NA	NA	NA	NA	TT	TT	TT	TT	TT	TT	TT	TT	TT	TT	TT	CC	TC	TC	NN	TT	TT	TT	TT	TT	TT	TT	TT	CC	TT	TT	TT	TT	TT	TT	TT	TT	TT	TT	TT	TT	TT	TT	TT
S01_32393732	A/C	1	32393732	+	NA	NA	NA	NA	NA	NA	AA	AA	AA	AA	AA	AA	AA	AA	AA	AA	AA	CC	AA	AC	AA	AA	AC	AC	AC	AC	AA	AC	AC	CC	AA	AA	AA	AC	AA	AA	AA	AA	AC	AC	AC	AC	AA	AC	AC
S01_32393735	T/G	1	32393735	+	NA	NA	NA	NA	NA	NA	TT	TT	TT	TT	TT	TT	TT	TT	TT	TT	TT	TT	TT	TT	TT	TT	TG	TG	TG	TG	TT	TG	TG	TT	TT	TT	TT	TG	TT	TT	TT	TT	TG	TG	TG	TG	TT	TG	TG
S01_32393757	A/C	1	32393757	+	NA	NA	NA	NA	NA	NA	AA	AA	AA	AA	AA	AA	AA	AA	AA	AA	AA	AA	AA	AA	AA	AA	AC	AC	AC	AC	AA	AC	AC	AA	AA	AA	AA	AC	AA	AA	AA	AA	AC	AC	AC	AC	AA	AC	AC
S01_32393814	G/A	1	32393814	+	NA	NA	NA	NA	NA	NA	GG	GG	GG	GG	GG	GG	GG	GG	GG	GG	GG	GG	GG	GG	GG	GG	GA	GA	GA	GA	GG	GA	GA	GG	GG	GG	GG	GA	GG	GG	GG	GG	GA	GA	GA	GA	GG	GA	GA
S01_32420528	G/A	1	32420528	+	NA	NA	NA	NA	NA	NA	GG	GG	GG	GG	GG	GG	GG	GG	GG	GG	GG	GG	GG	GG	GG	GG	GA	NN	GA	GA	GG	GA	GA	GA	GG	GG	GG	GA	GG	GG	GG	GG	GA	GA	GA	GA	GG	GA	NN
S01_32420826	C/T	1	32420826	+	NA	NA	NA	NA	NA	NA	CC	CC	CC	CC	CC	CC	CC	CC	CC	CC	CC	TT	CC	CT	CC	CC	CC	CC	CC	CC	CT	CC	CC	CT	CT	CC	CT	CC	CT	CT	NN	CT	CC	CC	CC	CC	CT	CC	CC
S01_32435365	C/G	1	32435365	+	NA	NA	NA	NA	NA	NA	CC	CC	GG	GG	CC	CC	GG	CC	CC	CC	GG	CC	CC	CC	CC	GG	CC	CC	GG	CC	CC	CC	CC	CC	CC	CC	CC	CC	GG	CC	CC	CC	CC	CC	GG	CC	GG	CC	CC
S01_32444435	C/A	1	32444435	+	NA	NA	NA	NA	NA	NA	CC	CC	CC	CC	CC	CC	CC	CC	CC	CC	CC	AA	CC	CA	CA	CC	CA	CA	CA	CA	CA	CA	CA	AA	CA	CC	CA	CA	CC	CA	NN	CA	CA	CA	CA	CA	CA	CA	CA
S01_32444795	C/A	1	32444795	+	NA	NA	NA	NA	NA	NA	CC	CC	CC	CC	CC	CC	CC	CC	CC	CC	CC	CC	CC	CC	CC	CC	CA	CA	CA	CA	CC	CA	CA	CA	CC	CC	CC	CA	CC	CC	CC	CC	CA	CA	CA	CA	CC	CA	CA
S01_32444809	A/G	1	32444809	+	NA	NA	NA	NA	NA	NA	AA	AA	AA	AA	AA	AA	AA	AA	AA	AA	AA	AA	AA	AA	AA	AA	AG	AG	AG	AG	AA	AG	AG	AA	AA	AA	AA	AG	AA	AA	AA	AA	AG	AG	AG	AG	AA	AG	AG
S01_32444890	G/A	1	32444890	+	NA	NA	NA	NA	NA	NA	GG	GG	GG	GG	GG	GG	GG	GG	GG	GG	GG	AA	GG	GA	GG	GG	GA	GA	GA	GA	GA	GA	GA	AA	GA	GG	GA	GA	NN	GA	NN	GA	GA	GA	GA	GA	GA	GA	GA
S01_32444894	G/A	1	32444894	+	NA	NA	NA	NA	NA	NA	GG	GG	GG	GG	GG	GG	GG	GG	GG	GG	GG	AA	GG	GA	GG	GG	GA	GA	GA	GA	GA	GA	GA	GA	GA	GG	GA	GA	NN	GA	NN	GA	GA	GA	GA	GA	GA	GA	GA
S01_32478836	T/C	1	32478836	+	NA	NA	NA	NA	NA	NA	TT	TT	TT	TT	TT	TT	TT	TT	TT	TT	TT	NN	TC	TC	TT	TT	TC	TC	TC	TC	TC	TC	TC	CC	TC	TT	TC	TC	TC	TC	TC	TC	NN	TC	NN	TC	TC	TC	TC
S01_32478865	C/T	1	32478865	+	NA	NA	NA	NA	NA	NA	CC	CC	CC	CC	CC	CC	CC	CC	CC	CC	CC	NN	CT	CT	CC	CC	CC	CC	CC	CC	CT	CC	CC	TT	CT	CC	CT	CC	CT	CT	CT	CT	CC	CC	CC	CC	CT	CC	CC
S01_32478892	C/A	1	32478892	+	NA	NA	NA	NA	NA	NA	CC	CC	CC	CC	CC	CC	CC	CC	CC	CC	CC	NN	CA	CA	CC	CC	CA	CA	CA	CA	CA	CA	CA	AA	CA	CC	CA	CA	CA	CA	CA	CA	NN	CA	NN	CA	CA	CA	CA
S01_32478908	G/T	1	32478908	+	NA	NA	NA	NA	NA	NA	GG	GG	GG	GG	GG	GG	GG	GG	GG	GG	GG	NN	GT	GT	GG	GG	GG	GG	GG	GG	GT	GG	GG	TT	GT	GG	GT	GG	GT	GT	GT	GT	GG	GG	GG	GG	GT	GG	GG
S01_32478937	C/G	1	32478937	+	NA	NA	NA	NA	NA	NA	CC	CC	CC	CC	CC	CC	CC	CC	CC	CC	CC	CC	CC	CC	CC	CC	CG	CG	CG	CG	CC	CG	CG	CC	CC	CC	CC	CG	CC	CC	CC	CC	NN	CG	NN	CG	CC	CG	CG
S01_32744932	G/A	1	32744932	+	NA	NA	NA	NA	NA	NA	GG	GG	GG	GG	GG	GG	GG	GG	GG	GG	GG	GG	GG	GG	GG	GG	GG	GG	GG	GG	GG	GG	GG	GG	GG	GG	GG	GG	GG	GG	GG	GG	GG	GG	GG	GG	GG	GG	GG
S01_32744943	A/G	1	32744943	+	NA	NA	NA	NA	NA	NA	AG	AG	AG	AG	AG	AG	AG	AG	NN	AA	AA	AA	AA	AA	AA	AA	AA	AA	AA	AA	AA	AA	AA	AG	AA	AA	AA	AA	AA	AA	AA	AA	AA	AA	AA	AA	AA	AA	AA
S01_32793638	A/G	1	32793638	+	NA	NA	NA	NA	NA	NA	GA	GA	GA	GA	GA	GA	GA	GA	GA	GG	GG	GA	GG	GG	GG	GG	GA	GA	GA	GA	GG	GA	GA	GA	GG	GG	GG	GA	GG	GG	GG	GG	GA	GA	GA	GA	GG	GA	GA
S01_32806767	T/C	1	32806767	+	NA	NA	NA	NA	NA	NA	TT	TT	TT	TT	TT	TT	TT	TT	TT	TT	TT	TT	TT	TT	TT	TT	TT	TT	TT	TT	TT	TT	TT	TT	TT	TT	TT	TT	TT	TT	TT	TT	TT	TT	TT	TT	TT	TT	TT
S01_32982088	T/A	1	32982088	+	NA	NA	NA	NA	NA	NA	TA	TA	TA	TA	TA	TA	TA	TA	TA	TT	TT	TT	TT	TT	TT	TA	TT	TT	TT	TT	TT	TT	TT	TT	TT	TA	TT	TT	TT	TT	TT	TT	TT	TT	TT	TT	TT	TT	TT
S01_32984376	C/T	1	32984376	+	NA	NA	NA	NA	NA	NA	CC	CC	CC	CC	CC	CC	CC	CC	CC	CC	TT	CC	CC	CC	CC	CC	CT	CC	CC	CT	CT	CT	CT	CT	CC	CT	CC	CT	CT	CT	NN	CC	CT	CT	CT	CC	CC	CC	CC
S01_33004516	C/A	1	33004516	+	NA	NA	NA	NA	NA	NA	CC	CC	CC	CC	CC	CC	CC	CC	CC	CC	CC	CC	CC	CC	CC	CC	CA	CA	CA	CA	CC	CA	CA	CC	CC	CC	CC	CA	CC	CC	CC	CC	CA	CC	CA	CA	CC	CA	CA
S01_33004554	T/A	1	33004554	+	NA	NA	NA	NA	NA	NA	TT	TT	TT	TT	TT	TT	TT	TT	TT	TT	TT	TT	TT	TT	TT	TT	TA	TA	TA	NN	TT	TA	TA	TT	TT	TT	TT	TA	TT	TT	TT	TT	TA	TT	TA	TA	TT	TA	TA
S01_33004596	A/G	1	33004596	+	NA	NA	NA	NA	NA	NA	AA	AA	AA	AA	AA	AA	AA	AA	AA	AA	AA	AA	AA	AA	AA	AA	AG	AG	AG	AG	AA	AG	AG	AA	AA	AA	AA	AG	AA	AA	AA	AA	AG	AA	AG	AG	AA	AG	AG
S01_33004617	T/C	1	33004617	+	NA	NA	NA	NA	NA	NA	CT	CT	CT	CT	CT	CT	CT	CT	CT	CC	TT	TT	CC	CC	CT	CT	TT	CT	CT	TT	CT	TT	TT	CT	CC	TT	CC	TT	CT	CT	CT	CC	TT	CT	TT	CT	CC	CT	CT
S01_33004658	C/A	1	33004658	+	NA	NA	NA	NA	NA	NA	CC	CC	CC	CC	CC	CC	CC	CC	CC	CC	CC	AA	CC	CC	NN	CC	CC	CC	CC	CC	CC	CC	CC	CC	CC	CC	CC	CC	CC	CC	CC	CC	CC	CC	CC	CC	CC	CC	CC
S01_33010864	T/A	1	33010864	+	NA	NA	NA	NA	NA	NA	TT	TT	TT	TT	TT	TT	TT	TT	TT	TT	TT	TT	TT	TT	TT	TT	TA	TA	TA	TA	TT	TA	TA	TT	TT	TT	TT	TA	TT	TT	TT	TT	TA	TT	TA	TA	TT	TA	TA
S01_33010955	A/T	1	33010955	+	NA	NA	NA	NA	NA	NA	AA	AA	AA	AA	AA	AA	AA	AA	AA	AA	AA	TT	AA	AA	AA	AA	AT	AT	AT	AT	AA	AT	AT	AA	AA	AA	AA	AT	AA	AA	AA	AA	AT	AA	AT	AT	AA	AT	AT
S01_33010969	T/C	1	33010969	+	NA	NA	NA	NA	NA	NA	TC	TC	TC	TC	TC	TC	TC	TC	TC	TT	TT	TT	TT	TT	TT	TC	TT	TT	TT	TT	TT	TT	TT	TT	TT	TC	TT	TT	TT	TT	TT	TT	TT	TT	TT	TT	TT	TT	TT
S01_33011091	G/A	1	33011091	+	NA	NA	NA	NA	NA	NA	GG	GG	GG	GG	GG	GG	GG	GG	GG	GG	GG	AA	GG	GG	GG	GG	GG	GG	GG	GG	GG	GG	GG	GG	GG	GG	GG	GG	GG	GG	GG	GG	GG	GG	GG	GG	GG	GG	GG
S01_33011094	G/T	1	33011094	+	NA	NA	NA	NA	NA	NA	GG	GG	GG	GG	GG	GG	GG	GG	GG	GG	GG	TT	GG	GG	GG	GG	GG	GG	GG	GG	GG	GG	GG	GG	GG	GG	GG	GG	GG	GG	GG	GG	GG	GG	GG	GG	GG	GG	GG
S01_33148468	T/C	1	33148468	+	NA	NA	NA	NA	NA	NA	TT	TT	TT	TT	TT	TT	TT	NN	TT	TT	TT	TC	NN	TT	NN	TT	TT	TT	TC	TT	TT	TT	TT	TT	NN	TT	NN	TT	TT	TT	TT	TC	TT	TT	TT	TC	TC	NN	TC
S01_33212648	A/G	1	33212648	+	NA	NA	NA	NA	NA	NA	AA	AA	AA	AA	AA	AA	AA	AA	AA	AA	AA	AG	AA	AA	AA	AA	AA	AA	AA	AA	AA	AA	AA	AA	AA	AA	AA	AA	AA	AA	AA	AA	AA	AA	AA	AA	AA	AA	AA
S01_33212794	C/T	1	33212794	+	NA	NA	NA	NA	NA	NA	CC	CC	CC	CC	CC	CC	CC	CC	CC	CC	CC	CT	CC	CC	CC	CC	CC	CC	CC	CC	CC	CC	CC	CC	CC	CC	CC	CC	CC	CC	CC	CC	CC	CC	CC	CC	CC	CC	CC
S01_33212827	A/G	1	33212827	+	NA	NA	NA	NA	NA	NA	AA	AA	AA	AA	AA	AA	AA	AA	AA	AA	AA	NN	AA	AA	AA	AA	AA	AA	AA	AA	AA	AA	AA	AA	AA	AA	AA	AA	AA	AA	AA	AA	AA	AA	AA	AA	AA	AA	AA
S01_33212918	G/T	1	33212918	+	NA	NA	NA	NA	NA	NA	GG	GG	GG	GG	GG	GG	GG	GG	GG	GG	GG	GG	GG	GG	GG	GG	GT	GT	GT	GT	GG	GT	GT	GG	GG	GG	GG	GT	GG	GG	GG	GG	GT	GG	GT	GT	GG	GG	GT
S01_33284964	C/T	1	33284964	+	NA	NA	NA	NA	NA	NA	CC	CC	CC	CC	CC	CC	CC	CC	CC	CC	TT	CC	CC	CC	CC	CC	CT	CC	CC	CT	CT	CT	CT	CT	CC	CT	CC	CT	CT	CT	CT	CC	CT	CT	CT	CC	CC	CC	CC
S01_33284966	C/A	1	33284966	+	NA	NA	NA	NA	NA	NA	CA	CA	CA	CA	CA	CA	CA	CC	CA	AA	CC	CC	AA	AA	CC	CC	CC	CC	CC	CC	CA	CC	CC	CA	CA	CC	CA	CC	CA	CA	CA	CA	CC	CA	CC	CC	CA	CA	CC
S01_33284978	C/T	1	33284978	+	NA	NA	NA	NA	NA	NA	CC	CC	CC	CC	CC	CC	CC	TC	CC	CC	CC	TT	CC	CC	TT	TC	TC	TT	TT	TC	CC	TC	TC	CC	TC	CC	TC	TC	CC	CC	CC	TC	TC	CC	TC	TT	TC	TC	TT
S01_33284998	A/C	1	33284998	+	NA	NA	NA	NA	NA	NA	AC	AC	AC	AC	AC	AC	AC	AC	AC	AA	AA	AA	AA	AA	AA	AC	AA	AA	AA	AA	AA	AA	AA	AA	AA	AC	AA	AA	AA	AA	AA	AA	AA	AA	AA	AA	AA	AA	AA
S01_33285012	C/T	1	33285012	+	NA	NA	NA	NA	NA	NA	CC	CC	CC	CC	CC	CC	CC	CC	CC	CC	TT	CC	CC	CC	CC	CC	CT	CC	CC	CT	CT	CT	CT	CT	CC	CT	CC	CT	CT	CT	CT	CC	CT	CT	CT	CC	CC	CC	CC
S01_33285021	C/T	1	33285021	+	NA	NA	NA	NA	NA	NA	CT	CC	CT	CT	CT	CT	CT	CC	CT	TT	CC	CC	TT	TT	CC	CC	CC	CC	CC	CC	CT	CC	CC	CT	CT	CC	CT	CC	CT	CT	CT	CT	CC	CT	CC	CC	CT	CT	CC
S01_33285029	T/C	1	33285029	+	NA	NA	NA	NA	NA	NA	TC	CC	TC	TC	TC	TC	TC	TC	TC	TT	TT	TT	TT	TT	TT	TC	TT	TT	TT	TT	TT	TT	TT	TT	TT	TC	TT	TT	TT	TT	TT	TT	TT	TT	TT	TT	TT	TT	TT
S01_33285050	A/G	1	33285050	+	NA	NA	NA	NA	NA	NA	AA	AA	AA	AA	AA	AA	AA	GA	AA	AA	AA	GG	AA	AA	GG	GA	GA	GG	GG	GA	AA	GA	GA	AA	GA	AA	GA	GA	AA	AA	AA	GA	GA	AA	GA	GG	GA	GA	GG
S01_33285059	G/A	1	33285059	+	NA	NA	NA	NA	NA	NA	GG	GG	GG	GG	GG	GG	GG	AG	GG	GG	GG	AA	GG	GG	AA	AG	AG	AA	AA	AG	GG	AG	AG	GG	AG	GG	AG	AG	GG	GG	GG	AG	AG	GG	AG	AA	AG	AG	AA
S01_33285061	G/A	1	33285061	+	NA	NA	NA	NA	NA	NA	GA	GG	GA	GA	GA	GA	GA	GG	GA	AA	GG	GG	AA	AA	GG	GG	GG	GG	GG	GG	GA	GG	GG	GA	GA	GG	GA	GG	GA	GA	GA	GA	GG	GA	GG	GG	GA	GA	GG
S01_33285062	C/T	1	33285062	+	NA	NA	NA	NA	NA	NA	CC	CC	CC	CC	CC	CC	CC	TC	CC	CC	CC	TT	CC	CC	TT	TC	TC	TT	TT	TC	CC	TC	TC	CC	TC	CC	TC	TC	CC	CC	CC	TC	TC	CC	TC	TT	TC	TC	TT
S01_33285067	C/T	1	33285067	+	NA	NA	NA	NA	NA	NA	CC	CC	CC	CC	CC	CC	CC	CC	CC	CC	TT	CC	CC	CC	CC	CC	CT	CC	CC	CT	CT	CT	CT	CT	CC	CT	CC	CT	CT	CT	CT	CC	CT	CT	CT	CC	CC	CC	CC
S01_33285107	T/C	1	33285107	+	NA	NA	NA	NA	NA	NA	CC	NN	CC	CC	CC	CC	CC	TC	CC	NN	TT	TT	NN	CC	TT	TC	TT	TT	TT	TT	TC	TT	TT	TC	TC	TC	TT	TT	TC	NN	TT	TT	TT	TT	TT	TT	TC	TC	TT
S01_33285163	C/T	1	33285163	+	NA	NA	NA	NA	NA	NA	CC	NN	NN	CC	NN	CC	CC	CC	NN	CC	TT	CC	NN	CC	CC	CC	CT	CC	CC	CT	CT	CT	CT	CT	CC	CT	CC	CT	CT	CT	TT	CC	CT	TT	CT	CC	CC	CC	CC
S01_33285171	C/T	1	33285171	+	NA	NA	NA	NA	NA	NA	CT	NN	NN	CT	NN	CT	CT	CT	NN	CC	CC	CC	NN	CC	CC	CT	CC	CC	CC	CC	CC	CC	CC	CC	CC	CT	CC	CC	CC	CC	CC	CC	CC	CC	CC	CC	CC	CC	CC
S01_33285183	C/T	1	33285183	+	NA	NA	NA	NA	NA	NA	TT	CC	CC	TT	NN	TT	TT	CT	NN	TT	CC	CC	NN	TT	CC	CT	CC	CC	CC	CC	CT	CC	CC	CT	CT	CT	CC	CC	CT	CT	CC	CC	CC	CC	CC	CC	CT	CT	CC
S01_33285184	C/T	1	33285184	+	NA	NA	NA	NA	NA	NA	CC	CC	CC	CC	NN	CC	CC	CC	NN	CC	TT	CC	NN	CC	CC	CC	CT	CC	CC	CT	CT	CT	CT	CT	CC	CT	CC	CT	CT	CT	TT	CC	CT	TT	CT	CC	CC	CC	CC
S01_33285198	G/T	1	33285198	+	NA	NA	NA	NA	NA	NA	GG	GG	GG	GG	NN	GG	GG	GG	NN	GG	TT	GG	NN	GG	GG	GG	GT	GG	GG	GT	GT	GT	GT	GT	GG	GT	GG	GT	GT	GT	TT	GG	GT	TT	GT	GG	GG	GG	GG
S01_33285202	C/T	1	33285202	+	NA	NA	NA	NA	NA	NA	CC	CC	CC	CC	NN	CC	CC	CC	NN	CC	TT	CC	NN	CC	CC	CC	CT	CC	CC	CT	CT	CT	CT	CT	CC	CT	CC	CT	CT	CT	TT	CC	CT	TT	CT	CC	CC	CC	CC
S01_33285213	A/T	1	33285213	+	NA	NA	NA	NA	NA	NA	AT	TT	TT	AT	NN	NN	AT	AT	NN	AA	AA	AA	NN	AA	AA	AT	AA	AA	AA	AA	AA	AA	AA	AA	AA	AT	AA	AA	AA	AA	AA	AA	AA	AA	AA	AA	AA	AA	AA
S01_33285221	A/G	1	33285221	+	NA	NA	NA	NA	NA	NA	GG	GG	GG	GG	NN	GG	GG	AG	NN	GG	GG	AA	NN	GG	AA	AG	AG	AA	AA	AG	GG	AG	AG	GG	AG	GG	AA	AG	GG	GG	GG	AA	AG	GG	AG	AA	AG	AG	AA
S01_33319585	A/T	1	33319585	+	NA	NA	NA	NA	NA	NA	TA	TA	TA	TA	TA	TA	TA	TT	TA	AA	TT	AA	AA	AA	TT	TA	TA	TA	TA	TA	TA	TA	TA	TA	TA	TA	TA	TA	TA	TA	TA	TA	TA	TA	TA	TA	TA	TA	TA
S01_33319700	T/A	1	33319700	+	NA	NA	NA	NA	NA	NA	TA	TA	TA	TA	TA	TA	TA	TA	TA	TT	TT	TT	TT	TT	TA	TT	TT	TT	TT	TT	TT	TT	TT	TT	TT	TT	TT	TT	TT	TT	TT	TT	TT	TT	TT	TT	TT	TT	TT
S01_33319729	C/T	1	33319729	+	NA	NA	NA	NA	NA	NA	CC	CC	CC	CC	CC	CC	CC	CC	CC	CC	CC	CC	CC	CC	CC	CC	CT	CT	CT	CT	CC	CT	CT	CC	CC	CC	CC	CT	CC	CC	CC	CC	CT	CC	CT	CT	CC	CC	CT
S01_33319759	C/T	1	33319759	+	NA	NA	NA	NA	NA	NA	CC	CC	CC	CC	CC	CC	CC	CT	CC	CC	TT	CC	CC	CC	CC	CC	CT	CT	CT	CT	CT	CT	CT	CT	CT	CT	CT	CT	CT	CT	CT	CT	CT	CT	CT	CT	CT	CT	CT
S01_33388787	G/C	1	33388787	+	NA	NA	NA	NA	NA	NA	GG	GG	GG	GG	GG	GG	GG	CG	GG	GG	CC	GG	CG	CG	CG	CG	CG	CG	CG	CG	CG	CG	CG	CG	CG	CG	CG	CG	CG	CG	CG	CG	CG	CG	CG	CG	CG	CG	CG
S01_33388925	G/A	1	33388925	+	NA	NA	NA	NA	NA	NA	GG	GG	GG	GG	GG	GG	GG	GG	GG	GG	GG	GG	GA	GA	GG	GA	GG	GG	GG	GG	GA	GG	GG	GA	GA	GA	GA	GG	GA	GA	GA	GA	GG	GA	GG	GG	GA	GA	GG
S01_33388948	G/A	1	33388948	+	NA	NA	NA	NA	NA	NA	GG	GG	GG	GG	GG	GG	GG	AG	GG	GG	AA	GG	AG	AG	AG	AG	AG	AG	AG	AG	AG	AG	AG	AG	AG	AG	AG	AG	AG	AG	AG	AG	AG	AG	AG	AG	AG	AG	AG
S01_33389000	C/A	1	33389000	+	NA	NA	NA	NA	NA	NA	CC	CC	CC	CC	CC	CC	CC	CC	CC	CC	CC	AA	CC	CC	CC	CC	CC	CC	CC	CC	CC	CC	CC	CC	CC	CC	CC	CC	CC	CC	CC	CC	CC	CC	CC	CC	CC	CC	CC
S01_33389418	A/G	1	33389418	+	NA	NA	NA	NA	NA	NA	AG	AG	NN	AG	NN	AG	AG	GG	AG	AA	AA	AA	NN	AA	AG	AA	AA	AA	AA	AA	AA	AA	AA	AA	AA	AA	AA	AA	AA	AA	AA	AA	AA	AA	AA	AA	AA	AA	AA
S01_33489666	G/A	1	33489666	+	NA	NA	NA	NA	NA	NA	GG	GA	GA	GA	GA	GA	GA	GA	GA	GG	GG	NN	GG	GG	GG	GG	GG	GG	GG	GG	GG	GG	GG	GG	GG	GG	GG	GG	GG	GG	GG	GG	GG	GG	GG	GG	GG	GG	GG
S01_33489675	T/A	1	33489675	+	NA	NA	NA	NA	NA	NA	TT	TA	TA	TA	TA	TA	TA	TA	TA	TT	TT	NN	TT	TT	TT	TT	TT	TT	TT	TT	TT	TT	TT	TT	TT	TT	TT	TT	TT	TT	TT	TT	TT	TT	TT	TT	TT	TT	TT
S01_33489678	T/C	1	33489678	+	NA	NA	NA	NA	NA	NA	TT	TC	TC	TC	TC	TC	TC	TC	TC	TT	TT	NN	TT	TT	TT	TT	TT	TT	TT	TT	TT	TT	TT	TT	TT	TT	TT	TT	TT	TT	TT	TT	TT	TT	TT	TT	TT	TT	TT
S01_33489730	G/A	1	33489730	+	NA	NA	NA	NA	NA	NA	GG	GA	GA	GA	GA	GA	GA	GA	GA	GG	GG	NN	GG	GG	GG	GG	GG	GG	GG	GG	GG	GG	GG	GG	GG	GG	GG	GG	GG	GG	GG	GG	GG	GG	GG	GG	GG	GG	GG
S01_33489744	G/A	1	33489744	+	NA	NA	NA	NA	NA	NA	GG	GA	GA	GA	GA	GA	GA	GA	GA	GG	GG	NN	GG	GG	GG	GG	GG	GG	GG	GG	GG	GG	GG	GG	GG	GG	GG	GG	GG	GG	GG	GG	GG	GG	GG	GG	GG	GG	GG
S01_33489756	G/A	1	33489756	+	NA	NA	NA	NA	NA	NA	GG	GA	GA	GA	GA	GA	GA	GA	GA	GG	GG	NN	GG	GG	GG	GG	GG	GG	GG	GG	GG	GG	GG	GG	GG	GG	GG	GG	GG	GG	GG	GG	GG	GG	GG	GG	GG	GG	GG
S01_33563653	G/A	1	33563653	+	NA	NA	NA	NA	NA	NA	GA	GA	GA	GA	GA	GA	GA	GA	GA	GG	GG	AA	NN	GG	GA	GG	GG	GG	GG	GG	GA	GG	GG	GA	GA	GG	GA	GG	GA	GA	GA	GA	GG	GA	GA	GG	GA	GA	GG
S01_33593774	C/T	1	33593774	+	NA	NA	NA	NA	NA	NA	CC	CC	CC	CC	CC	CC	CC	CC	CC	CC	CC	NN	CC	CC	CC	CC	CC	CC	CC	CC	CC	CC	CC	CC	CC	CC	CC	CC	CC	CC	CC	CC	NN	CC	CC	CC	CC	CC	CC
S01_33593933	A/C	1	33593933	+	NA	NA	NA	NA	NA	NA	AC	AC	AC	AC	AC	AC	AC	AC	AC	AA	AA	NN	AC	AA	AC	AA	AA	AA	AA	AA	AC	AA	AA	AC	AC	AA	AC	AA	AC	AC	AC	AC	NN	AC	AA	AA	AC	AC	AA
S01_33593987	C/A	1	33593987	+	NA	NA	NA	NA	NA	NA	CA	CA	CA	CA	CA	CA	CA	CA	CA	CC	CC	NN	CC	CC	CA	CC	CC	CC	CC	CC	CC	CC	CC	CA	CC	CC	CC	CC	CC	CC	CC	CC	NN	CC	CC	CC	CC	CC	CC
S01_33688614	C/T	1	33688614	+	NA	NA	NA	NA	NA	NA	CC	CC	CC	CC	CC	CC	CC	CC	CC	CC	CC	CC	CC	CC	CC	CC	CC	CC	CC	CC	CC	CC	CC	CC	CC	CC	CC	CC	CC	CC	CC	CC	CC	CC	CC	CC	CC	CC	CC
S01_33688871	C/T	1	33688871	+	NA	NA	NA	NA	NA	NA	CC	CC	CC	CC	CC	CC	CC	CC	CC	CC	CC	CC	CC	CC	CC	CC	CC	CC	CC	CC	CC	CC	CC	CC	CC	CC	CC	CC	CC	CC	CC	CC	CC	CC	CC	CC	CC	CC	CC
S01_33699860	T/C	1	33699860	+	NA	NA	NA	NA	NA	NA	TT	TT	TT	TT	TT	TT	TT	TT	TT	TT	TT	TT	TT	TT	TT	TT	TT	TT	TT	TT	TT	TT	TT	TT	TT	TT	TT	TT	TT	TT	TT	TT	TT	TT	TT	TT	TT	TT	TT
S01_33699990	T/A	1	33699990	+	NA	NA	NA	NA	NA	NA	TT	TT	TT	TT	TT	TT	TT	TT	TT	TT	TT	AA	TA	TT	TT	TT	TT	TT	TT	TT	TA	TT	TT	TT	TA	TT	TA	TT	TA	TA	TA	TA	TT	TA	TA	TT	TA	TA	TT
S01_33772889	C/T	1	33772889	+	NA	NA	NA	NA	NA	NA	CC	CC	CC	CC	CC	CC	CC	CC	CC	CC	CC	NN	CT	CC	CC	CC	CC	CC	CC	CC	CT	CC	CC	CC	CT	CC	CT	CC	CT	CT	CT	CT	CC	CT	CT	CC	CT	CT	CC
S01_33780159	C/T	1	33780159	+	NA	NA	NA	NA	NA	NA	CC	CC	CC	CC	CC	CC	CC	CC	CC	CC	CC	TT	NN	CC	CC	CC	CC	CC	CC	CC	CT	CC	CC	CC	CT	CC	CT	CC	CT	CT	CT	CT	CC	CT	CT	CC	CT	NN	CC
S01_33793989	T/C	1	33793989	+	NA	NA	NA	NA	NA	NA	TT	TT	TT	TT	TT	TT	TT	TT	TT	TT	TT	NN	TC	TT	TT	TT	TT	TT	TT	TT	TC	TT	TT	TT	TC	TT	TC	TT	TC	TC	TC	TC	TT	TC	TC	TT	TC	TC	TT
S01_33840405	A/T	1	33840405	+	NA	NA	NA	NA	NA	NA	AA	AA	AA	AA	AA	AA	AA	AA	AA	AA	AA	TT	AT	AA	AA	AA	AA	AA	AA	AA	AT	AA	AA	AA	AT	AA	AT	AA	AT	AT	AT	AT	AA	AT	AT	AA	AT	AT	AA
S01_33919239	A/G	1	33919239	+	NA	NA	NA	NA	NA	NA	AA	AA	AA	AA	AA	AA	AA	AA	AA	AA	AA	AA	GA	GG	AA	AA	AA	AA	AA	AA	AA	AA	AA	AA	AA	AA	AA	AA	AA	AA	AA	AA	AA	AA	AA	AA	AA	AA	AA
S01_33919360	C/T	1	33919360	+	NA	NA	NA	NA	NA	NA	CC	CC	CC	CC	CC	CC	CC	CC	CC	CC	CC	TT	CT	CC	CC	CC	CC	CC	CC	CC	CT	CC	CC	CC	CT	CC	CT	CC	CT	CT	CT	CT	CC	CT	CT	CC	CT	CT	CC
S01_33919392	C/T	1	33919392	+	NA	NA	NA	NA	NA	NA	CC	CC	CC	CC	CC	CC	CC	CC	CC	CC	CC	TT	TT	TT	CC	CC	CC	CC	CC	CC	TC	CC	CC	CC	TC	CC	TC	CC	TC	TC	TC	TC	CC	TC	TC	CC	TC	TC	CC
S01_33919420	G/T	1	33919420	+	NA	NA	NA	NA	NA	NA	GG	GG	GG	GG	GG	GG	GG	GG	GG	GG	GG	TT	GT	GG	GG	GG	GG	GG	GG	GG	GT	GG	GG	GG	GT	GG	GT	GG	GT	GT	GT	GT	GG	GT	GT	GG	GT	GT	GG
S01_33935794	C/T	1	33935794	+	NA	NA	NA	NA	NA	NA	TT	TT	TT	TT	TT	TT	TT	TT	TT	TT	TT	CC	CC	CC	TT	TT	CT	CT	CT	CT	CT	CT	CT	CT	CT	TT	CT	CT	CT	CT	CT	CT	CT	CT	CT	CT	CT	CT	CT
S01_33935909	C/T	1	33935909	+	NA	NA	NA	NA	NA	NA	CC	CC	CC	CC	CC	CC	CC	CC	CC	CC	CC	CC	TC	TT	CC	CC	TC	TC	TC	TC	CC	TC	TC	TC	CC	CC	CC	TC	CC	CC	CC	CC	TC	CC	CC	TC	CC	CC	TC
S01_33959292	T/C	1	33959292	+	NA	NA	NA	NA	NA	NA	TT	TT	TT	TT	TT	TT	TT	TT	TT	TT	TT	TT	CT	CC	TT	TT	CT	CT	CT	CT	TT	CT	CT	CT	TT	TT	TT	CT	TT	TT	TT	TT	CT	TT	TT	CT	TT	TT	CT
S01_33969233	T/G	1	33969233	+	NA	NA	NA	NA	NA	NA	TT	TT	TT	TT	TT	TT	TT	TT	TT	TT	TT	GG	NN	TT	TT	TT	TT	TT	TT	TT	TG	TT	TT	TT	TG	TT	TG	TT	TG	TG	TG	TG	TT	NN	TG	TT	TG	TG	TT
S01_33969234	A/G	1	33969234	+	NA	NA	NA	NA	NA	NA	AA	AA	AA	AA	AA	AA	AA	AA	AA	AA	AA	GG	NN	AA	AA	AA	AA	AA	AA	AA	AG	AA	AA	AA	AG	AA	AG	AA	AG	AG	AG	AG	AA	NN	AG	AA	AG	AG	AA
S01_34025013	T/C	1	34025013	+	NA	NA	NA	NA	NA	NA	CC	CC	CC	CC	CC	CC	CC	CC	CC	CC	CC	TT	TT	TT	CC	CC	TC	TC	TC	TC	TC	TC	TC	TC	TC	CC	TC	TC	TC	TC	TC	TC	TC	TC	TC	TC	TC	TC	TC
S01_34241050	C/T	1	34241050	+	NA	NA	NA	NA	NA	NA	CT	CT	CT	CT	CT	CT	CC	CT	CT	CC	CC	TT	CT	CC	TT	TT	CC	CC	CC	CC	CT	CC	CC	CC	CT	CT	CT	CC	CT	CT	CT	CT	CC	CT	CT	CC	CT	CT	CC
S01_34254205	T/C	1	34254205	+	NA	NA	NA	NA	NA	NA	TT	TT	TT	TT	TT	TT	TT	TT	TT	TT	TT	CC	NN	TT	CC	TC	TT	TT	TT	TT	TC	TT	TT	TT	TC	TT	TC	TT	TC	TC	TC	TC	TT	TC	TC	TT	TC	TC	TT
S01_34254318	T/C	1	34254318	+	NA	NA	NA	NA	NA	NA	TT	TT	TT	TT	TT	TT	TT	TT	TT	TT	TT	CC	TT	TT	TT	TT	TT	TT	TT	TT	TT	TT	TT	TT	TT	TT	TT	TT	TT	TT	TT	TT	TT	TT	TT	TT	TT	TT	TT
S01_34254328	T/C	1	34254328	+	NA	NA	NA	NA	NA	NA	TT	TT	TT	TT	TT	TT	TT	TT	TT	TT	TT	TT	TC	TT	CC	TC	TT	TT	TT	TT	TC	TT	TT	TT	TC	TT	TC	TT	TC	TC	TC	TC	TT	TC	TC	TT	TC	TC	TT
S01_34298620	C/T	1	34298620	+	NA	NA	NA	NA	NA	NA	CC	CC	CC	CC	CC	CC	CC	CC	CC	CC	CC	NN	CC	CC	CC	CC	CC	CC	CC	CC	CC	CC	CC	CC	CC	CC	CC	CC	CC	CC	CC	CC	CC	CC	CC	CC	CC	CC	CC
S01_34412872	T/C	1	34412872	+	NA	NA	NA	NA	NA	NA	TT	NN	TT	TT	TT	TT	TT	TT	TT	TT	TT	NN	NN	TT	CC	TC	TC	TC	TC	TC	TC	TC	TC	CC	TC	TT	TC	TC	TC	TC	TC	TC	CC	NN	TC	TC	TC	TC	TC
S01_34412873	G/A	1	34412873	+	NA	NA	NA	NA	NA	NA	GG	NN	GG	GG	GG	GG	GG	GG	GG	GG	GG	NN	NN	GG	AA	GA	GA	GA	GA	GA	GA	GA	GA	AA	GA	GG	GA	GA	GA	GA	GA	GA	AA	NN	GA	GA	GA	GA	GA
S01_34412897	C/T	1	34412897	+	NA	NA	NA	NA	NA	NA	CC	CC	CC	CC	CC	CC	CC	CC	CC	CC	CC	NN	CC	CC	CC	CC	CC	CC	CC	CC	CC	CC	CC	CC	CC	CC	CC	CC	CC	CC	CC	CC	CC	CC	CC	CC	CC	CC	CC
S01_34412921	G/A	1	34412921	+	NA	NA	NA	NA	NA	NA	GG	GG	GG	GG	GG	GG	GG	GG	GG	GG	GG	NN	GG	GG	GG	GG	GG	GG	GG	GG	GG	GG	GG	GG	GG	GG	GG	GG	GG	GG	GG	GG	GG	GG	GG	GG	GG	GG	GG
S01_34505289	G/T	1	34505289	+	NA	NA	NA	NA	NA	NA	GG	GG	GG	GG	GG	GG	GG	GG	GG	GG	GG	NN	GG	GG	GG	GG	GG	GG	GG	GG	GG	GG	GG	GG	GG	GG	GG	GG	GG	GG	GG	GG	GG	GG	GG	GG	GG	GG	GG
S01_34529230	A/C	1	34529230	+	NA	NA	NA	NA	NA	NA	AA	AA	AA	AA	AA	AA	AA	AA	AA	AA	AA	CC	AA	AA	CA	CA	AA	AA	AA	AA	AA	AA	AA	AA	AA	AA	AA	AA	AA	AA	AA	AA	AA	AA	AA	AA	AA	AA	AA
S01_34529278	T/C	1	34529278	+	NA	NA	NA	NA	NA	NA	TT	TT	TT	TT	TT	TT	TT	TT	TT	TT	TT	CC	TT	TT	CT	CT	TT	TT	TT	TT	TT	TT	TT	TT	TT	TT	TT	TT	TT	TT	TT	TT	TT	TT	TT	TT	TT	TT	TT
S01_34529325	G/C	1	34529325	+	NA	NA	NA	NA	NA	NA	GG	GG	GG	GG	GG	GG	GG	GG	GG	GG	GG	CC	GG	GG	CG	CG	GG	GG	GG	GG	GG	GG	GG	GG	GG	GG	GG	GG	GG	GG	GG	GG	GG	GG	GG	GG	GG	GG	GG
S01_34538905	C/T	1	34538905	+	NA	NA	NA	NA	NA	NA	CC	CC	CC	CC	CC	CC	CC	CC	CC	CC	CC	TT	CC	CC	CC	CC	CC	CC	CC	CC	CC	CC	CC	CC	CC	CC	CC	CC	CC	CC	CC	CC	CC	CC	CC	CC	CC	CC	CC
S01_34575649	C/T	1	34575649	+	NA	NA	NA	NA	NA	NA	CT	NN	CT	CT	CT	NN	TT	CC	CT	NN	CC	NN	CC	CC	CC	CT	CC	CC	CC	CC	CC	CC	CC	CC	CC	NN	CC	CC	CC	CC	CC	CC	CC	CC	CC	CC	CC	CC	CC
S01_34635491	C/T	1	34635491	+	NA	NA	NA	NA	NA	NA	CC	CC	CC	CC	NN	CC	CC	CC	CC	CC	CC	CT	NN	CC	CC	CC	NN	CC	NN	CC	CC	NN	CC	CC	NN	CC	NN	CC	CC	CC	CC	CC	CC	CC	CC	CC	CC	CC	CC
S01_34635518	C/T	1	34635518	+	NA	NA	NA	NA	NA	NA	CC	CC	CC	CC	NN	CC	CC	CC	CC	CC	CC	CC	NN	CC	CC	CC	NN	CC	CC	CC	CC	NN	CC	CT	NN	CC	NN	CC	CC	CC	CC	CC	CC	CC	CC	CC	CC	CC	CC
S01_34635540	A/G	1	34635540	+	NA	NA	NA	NA	NA	NA	AA	AA	AA	AA	NN	AA	AA	AA	AA	AA	AA	AA	NN	AA	AG	AA	NN	AA	AA	AA	AA	NN	AA	AG	NN	AA	NN	AA	AA	AA	AA	AA	AA	AA	AA	AA	AA	AA	AA
S01_34635543	G/A	1	34635543	+	NA	NA	NA	NA	NA	NA	GG	GG	GG	GG	NN	GG	GG	GG	GG	GG	GG	GG	NN	GG	GG	GG	NN	GG	GG	GG	GG	NN	GG	GA	NN	GG	NN	GG	GG	GG	GG	GG	GG	GG	GG	GG	GG	GG	GG
S01_34635555	C/A	1	34635555	+	NA	NA	NA	NA	NA	NA	CC	CC	CC	CC	NN	CC	CC	CC	CC	CC	CC	CC	NN	CC	CC	CC	NN	CC	CC	CC	CC	NN	CC	CA	NN	CC	NN	CC	CC	CC	CC	CC	CC	CC	CC	CC	CC	CC	CC
S01_34635612	C/T	1	34635612	+	NA	NA	NA	NA	NA	NA	CC	CC	CC	CC	NN	CC	CC	CC	CC	CC	CC	CC	NN	CC	CT	CC	NN	CC	NN	TT	TT	NN	CT	CC	NN	CC	NN	TT	CT	TT	CT	TT	TT	TT	CT	CC	CT	TT	CC
S01_34635648	C/T	1	34635648	+	NA	NA	NA	NA	NA	NA	CC	CC	CC	CC	NN	CC	CC	CC	CC	CC	CC	CC	NN	CC	CC	CT	NN	TT	CC	CC	CC	NN	CT	CC	NN	TT	NN	CC	CT	CC	CT	CC	CC	CC	CT	NN	CT	CC	TT
S01_34644076	A/G	1	34644076	+	NA	NA	NA	NA	NA	NA	AA	AA	AA	AA	AA	AA	AA	AA	AA	AA	AA	GG	AA	AA	AA	AA	AA	AA	AA	AA	AA	AA	AA	AA	AA	AA	AA	AA	AA	AA	AA	AA	AA	AA	AA	AA	AA	AA	AA
S01_34644125	G/T	1	34644125	+	NA	NA	NA	NA	NA	NA	GG	GG	GG	GG	GG	GG	GG	GG	GG	GG	GG	GG	GG	GG	GG	GG	GG	GG	GG	GG	GG	GG	GG	GT	GG	GG	GG	GG	GG	GG	GG	GG	GG	GG	GG	GG	GG	GG	GG
S01_34644131	G/A	1	34644131	+	NA	NA	NA	NA	NA	NA	GG	GG	GG	GG	GG	GG	GG	GG	GG	GG	GG	GG	GG	GG	GG	GG	GG	GG	GG	GG	GG	GG	GG	GA	GG	GG	GG	GG	GG	GG	GG	GG	GG	GG	GG	GG	GG	GG	GG
S01_34644166	C/T	1	34644166	+	NA	NA	NA	NA	NA	NA	CC	CC	CC	CC	CC	CC	CC	CC	CC	CC	CC	TT	CC	CC	CC	CC	CC	CC	CC	CC	CC	CC	CC	CC	CC	CC	CC	CC	CC	CC	CC	CC	CC	CC	CC	CC	CC	CC	CC
S01_34644335	C/T	1	34644335	+	NA	NA	NA	NA	NA	NA	TC	TC	TC	TC	TC	TC	CC	TT	TC	CC	TT	TT	TT	TT	TC	TC	TC	TC	TC	TC	TT	TC	TC	TC	TT	TC	TT	TC	TT	TT	TT	TT	TC	TT	TT	TC	TT	TT	TC
S01_34732895	C/T	1	34732895	+	NA	NA	NA	NA	NA	NA	CC	CC	CC	CC	CC	CC	CC	CC	CC	CC	CC	TT	CC	CC	CC	CC	CC	CC	CC	CC	CC	CC	CC	CC	CC	CC	CC	CC	CC	CC	CC	CC	CC	CC	CC	CC	CC	CC	CC
S01_34733014	G/A	1	34733014	+	NA	NA	NA	NA	NA	NA	GG	GG	GG	GG	GG	GG	GG	GA	GG	GG	AA	GG	GA	AA	GG	GG	GA	GA	GA	GA	GA	GA	GA	GG	GA	GA	GA	GA	GA	GA	GA	GA	GA	GA	GA	GA	GA	GA	GA
S01_34733126	G/T	1	34733126	+	NA	NA	NA	NA	NA	NA	GG	GG	GG	GG	GG	GG	GG	GG	GG	GG	GG	TT	GG	GG	GG	GG	GG	GG	GG	GG	GG	GG	GG	GG	GG	GG	GG	GG	GG	GG	GG	GG	GG	GG	GG	GG	GG	GG	GG
S01_34743476	G/A	1	34743476	+	NA	NA	NA	NA	NA	NA	GA	GA	GA	GA	GA	GA	GG	GA	NN	GG	GG	GG	GG	GG	GA	GA	GG	GG	GG	GG	GG	GG	GG	GG	GG	GG	GG	GG	GG	GG	GG	GG	GG	GG	GG	GG	GG	GG	GG
S01_34743492	G/A	1	34743492	+	NA	NA	NA	NA	NA	NA	GA	GA	GA	GA	GA	GA	GG	GA	GG	GG	GG	GG	GG	GG	GA	GA	GG	GG	GG	GG	GG	GG	GG	GG	GG	GG	GG	GG	GG	GG	GG	GG	GG	GG	GG	GG	GG	GG	GG
S01_34743789	C/T	1	34743789	+	NA	NA	NA	NA	NA	NA	CC	CC	CC	CC	CC	CC	CC	CC	CC	CC	CC	CC	NN	CC	CC	CC	CC	CC	CC	CC	CC	CC	CC	TC	CC	CC	CC	CC	CC	CC	CC	CC	CC	CC	CC	CC	CC	CC	CC
S01_34743811	A/T	1	34743811	+	NA	NA	NA	NA	NA	NA	AT	AT	AT	AT	AT	AT	AA	AT	AT	AA	AA	TT	NN	AA	AT	AT	AA	AA	AA	AA	AT	AA	AA	AA	AT	AA	TT	AA	AT	AT	NN	AT	AA	AT	AT	AA	AT	NN	AA
S01_34743841	C/A	1	34743841	+	NA	NA	NA	NA	NA	NA	CA	CA	CA	CA	CA	CA	CC	CA	CA	CC	CC	AA	NN	CC	CA	CA	CC	CC	CC	CC	CA	CC	CC	CC	CA	CC	AA	CC	CA	CA	NN	CA	CC	CA	CA	CC	CA	CA	CC
S01_34743895	C/T	1	34743895	+	NA	NA	NA	NA	NA	NA	CT	CT	CT	CT	CT	CT	CC	CT	CT	CC	CC	TT	NN	CC	CT	CT	CC	CC	CC	CC	CT	CC	CC	CC	CT	CC	TT	CC	CT	CT	NN	CT	CC	CT	CT	CC	CT	CT	CC
S01_34780106	A/T	1	34780106	+	NA	NA	NA	NA	NA	NA	TA	TA	TA	TA	TA	TA	AA	TT	TA	AA	TT	AA	NN	TT	TA	TA	TA	TA	TA	TA	TA	TA	TA	TA	TA	TA	TA	TA	TA	TA	TA	TA	TA	TA	TA	TA	TA	TA	TA
S01_34780110	G/A	1	34780110	+	NA	NA	NA	NA	NA	NA	AG	AG	AG	AG	AG	AG	GG	AA	AG	GG	AA	GG	NN	AA	AG	AG	AG	AG	AG	AG	AG	AG	AG	AG	AG	AG	AG	AG	AG	AG	AG	AG	AG	AG	AG	AG	AG	AG	AG
S01_34780149	G/C	1	34780149	+	NA	NA	NA	NA	NA	NA	CG	CG	CG	CG	CG	CG	GG	CC	CG	GG	CC	GG	NN	CC	CG	CG	CG	CG	CG	CG	CG	CG	CG	CG	CG	CG	CG	CG	CG	CG	CG	CG	CG	CG	CG	CG	CG	CG	CG
S01_34780164	A/T	1	34780164	+	NA	NA	NA	NA	NA	NA	AT	AT	AT	AT	AT	AT	AA	AT	AT	AA	AA	AA	AA	AA	AT	AT	AA	AA	AA	AA	AA	AA	AA	AA	AA	AA	AA	AA	AA	AA	AA	AA	AA	AA	AA	AA	AA	AA	AA
S01_34856054	A/G	1	34856054	+	NA	NA	NA	NA	NA	NA	AA	AA	AA	AA	AA	AA	AA	AA	AA	AA	AA	AA	NN	AA	AA	AA	AA	AA	AA	AA	AA	AA	AA	GA	AA	AA	AA	AA	AA	AA	AA	AA	AA	AA	AA	AA	AA	AA	AA
S01_34971809	G/T	1	34971809	+	NA	NA	NA	NA	NA	NA	GG	GG	GG	GG	GG	GG	GG	GG	GG	GG	TT	NN	TT	NN	GG	GG	TT	TT	TT	NN	TT	TT	TT	TT	TT	GG	TT	TT	TT	TT	TT	TT	TT	TT	TT	TT	TT	TT	TT
S01_35082038	C/A	1	35082038	+	NA	NA	NA	NA	NA	NA	CC	CC	CC	CC	CC	CC	CC	CC	CC	CC	CC	NN	NN	CC	CC	CC	AC	AC	AC	AC	CC	AC	AC	AA	CC	CC	CC	AC	CC	CC	CC	CC	CC	CC	CC	AC	CC	CC	AC
S01_35100402	C/T	1	35100402	+	NA	NA	NA	NA	NA	NA	CC	CC	CC	CC	CC	CC	CC	CC	CC	CC	CC	TC	CC	CC	CC	CC	TC	TC	TC	TC	CC	TC	TC	TT	CC	CC	CC	TC	TC	CC	NN	CC	CC	CC	CC	TC	CC	CC	TC
S01_35100785	A/G	1	35100785	+	NA	NA	NA	NA	NA	NA	AA	AA	AA	AA	AA	AA	AA	AA	AA	AA	AA	GA	NN	AA	AA	AA	GA	GA	GA	GA	AA	GA	GA	GG	AA	AA	AA	GA	AA	AA	NN	AA	AA	AA	AA	GA	AA	AA	GA
S01_35163011	G/T	1	35163011	+	NA	NA	NA	NA	NA	NA	GT	GT	GT	GT	GT	GT	GG	TT	GT	GG	TT	GG	TT	TT	TT	GT	GT	GT	GT	GT	TT	GT	GT	GG	TT	GT	TT	GT	TT	TT	TT	TT	TT	TT	TT	GT	TT	TT	GT
S01_35163038	A/T	1	35163038	+	NA	NA	NA	NA	NA	NA	AT	AT	AT	AT	AT	AT	AA	TT	AT	AA	TT	AA	TT	TT	TT	AT	AT	AT	AT	AT	TT	AT	AT	AA	TT	AT	TT	AT	TT	TT	TT	TT	TT	TT	TT	AT	TT	TT	AT
S01_35163245	G/C	1	35163245	+	NA	NA	NA	NA	NA	NA	GC	GC	GC	GC	GC	GC	GG	CC	GC	GG	CC	GC	CC	CC	CC	GC	GC	GC	GC	GC	CC	GC	GC	GG	CC	GC	CC	GC	CC	CC	CC	CC	CC	CC	CC	GC	CC	CC	GC
S01_35338614	G/T	1	35338614	+	NA	NA	NA	NA	NA	NA	GG	GG	GG	GG	GG	GG	GG	GT	GG	GG	GG	GT	TT	GT	GG	GG	GG	GT	GT	GG	GT	GG	GG	GG	TT	GG	TT	GG	GT	GT	NN	TT	TT	GT	GT	GT	TT	TT	GT
S01_35338869	C/T	1	35338869	+	NA	NA	NA	NA	NA	NA	CC	CC	CC	CC	CC	CC	CC	CT	CC	CC	CC	CT	TT	CT	CC	CC	CC	CT	CT	CC	CT	CC	CC	CC	TT	CC	TT	CC	CT	CT	NN	TT	TT	CT	CT	CT	TT	TT	CT
S01_35338883	A/G	1	35338883	+	NA	NA	NA	NA	NA	NA	AA	AA	AA	AA	AA	AA	AA	AG	AA	AA	AA	AG	GG	AG	AA	AA	AA	AG	AG	AA	AG	AA	AA	AA	GG	AA	GG	AA	AG	AG	AA	GG	GG	AG	AG	AG	GG	GG	AG
S01_35507689	A/G	1	35507689	+	NA	NA	NA	NA	NA	NA	AA	AA	AA	AA	AA	AA	AA	AA	AA	AA	AA	GA	AA	AA	NN	AA	AA	AA	AA	AA	AA	AA	AA	GA	AA	AA	AA	AA	AA	AA	AA	AA	AA	AA	AA	AA	AA	AA	AA
S01_35507715	T/C	1	35507715	+	NA	NA	NA	NA	NA	NA	TT	TT	TT	TT	TT	TT	TT	TT	TT	TT	TT	TC	TC	TT	TT	TT	TT	TT	TT	TT	TC	TT	TT	TT	TC	TT	TC	TT	TC	TC	TC	TC	TC	TC	TC	TT	TC	TC	TT
S01_35507718	T/G	1	35507718	+	NA	NA	NA	NA	NA	NA	TT	TT	TT	TT	TT	TT	TT	TT	TT	TT	TT	TG	TG	TT	TT	TT	TT	TT	TT	TT	TG	TT	TT	TT	TG	TT	TG	TT	TG	TG	TG	TG	TG	TG	TG	TT	TG	TG	TT
S01_35507762	C/T	1	35507762	+	NA	NA	NA	NA	NA	NA	CC	CC	CC	CC	CC	CC	CC	CC	CC	CC	CC	TC	CC	CC	NN	CC	CC	CC	CC	CC	CC	CC	CC	TC	CC	CC	CC	CC	CC	CC	TC	CC	CC	CC	CC	CC	CC	CC	CC
S01_35507785	C/G	1	35507785	+	NA	NA	NA	NA	NA	NA	CC	CC	CC	CC	CC	CC	CC	CC	CC	CC	CC	GC	CC	CC	NN	CC	CC	CC	CC	CC	CC	CC	CC	GC	CC	CC	CC	CC	CC	CC	CC	CC	CC	CC	CC	CC	CC	CC	CC
S01_35507960	C/T	1	35507960	+	NA	NA	NA	NA	NA	NA	CC	CC	CC	CC	CC	CC	CC	CC	CC	CC	CC	CT	CT	CC	CC	CC	CC	CC	CC	CC	CT	CC	CC	CC	CT	CC	CT	CC	CT	CT	CT	CT	CT	CT	CT	CC	CT	CT	CC
S01_35507962	G/T	1	35507962	+	NA	NA	NA	NA	NA	NA	GG	GG	GG	NN	GG	GG	GG	GG	GG	GG	GG	GT	GT	GG	GG	GG	GG	GG	GG	GG	GT	GG	GG	GG	GT	GG	GT	GG	GT	GT	GT	GT	GT	GT	GT	GG	GT	GT	GG
S01_35508003	C/T	1	35508003	+	NA	NA	NA	NA	NA	NA	CT	CT	CT	CC	NN	CT	CC	NN	NN	CC	CC	CC	CC	CC	NN	CT	CC	CC	CC	CC	CC	CC	CC	CC	CC	CC	CC	CC	CC	CC	CC	CC	CC	CC	CC	CC	CC	CC	CC
S01_35558388	G/A	1	35558388	+	NA	NA	NA	NA	NA	NA	AA	AA	AA	AA	AA	AA	AA	AG	AA	AA	GG	AG	GG	AG	AA	AG	GG	GG	GG	GG	GG	GG	GG	AG	GG	GG	GG	GG	GG	GG	GG	GG	GG	GG	GG	GG	GG	GG	GG
S01_35595851	T/C	1	35595851	+	NA	NA	NA	NA	NA	NA	TT	TT	TT	TT	TT	TT	TT	TT	TT	TT	TT	NN	TC	TT	TT	TT	TT	TT	TT	TT	TC	TT	TT	TT	TC	TT	TC	TT	TC	TC	TC	TC	NN	TC	NN	TT	TC	TC	TT
S01_35687459	G/A	1	35687459	+	NA	NA	NA	NA	NA	NA	GG	GG	GG	GG	GG	GG	GG	GG	GG	GG	GG	AA	GG	GG	GA	GG	GG	GG	GG	GG	GG	GG	GG	GG	GG	GG	GG	GG	GG	GG	GG	GG	GG	GG	GG	GG	GG	GG	GG
S01_35687463	T/G	1	35687463	+	NA	NA	NA	NA	NA	NA	TT	TT	TT	TT	TT	TT	TT	TT	TT	TT	TT	TT	NN	GT	TT	TT	TT	TT	TT	TT	TT	TT	TT	TT	TT	TT	TT	TT	TT	TT	TT	TT	TT	TT	TT	TT	TT	TT	TT
S01_35687507	G/A	1	35687507	+	NA	NA	NA	NA	NA	NA	GG	GG	GG	GG	GG	GG	GG	GG	GG	GG	GG	GG	GG	AG	GG	GG	GG	GG	GG	GG	GG	GG	GG	GG	GG	GG	GG	GG	GG	GG	GG	GG	GG	GG	GG	GG	GG	GG	GG
S01_35687770	G/A	1	35687770	+	NA	NA	NA	NA	NA	NA	GG	GG	GG	GG	GG	GG	GG	GG	GG	GG	GG	GG	GG	AG	GG	GG	GG	GG	GG	GG	GG	GG	GG	GG	GG	GG	GG	GG	GG	GG	GG	GG	GG	GG	GG	GG	GG	GG	GG
S01_35687802	A/G	1	35687802	+	NA	NA	NA	NA	NA	NA	AA	AA	AA	AA	AA	AA	AA	AG	AA	AA	AA	AA	AA	AA	AA	AA	AA	AG	AG	AA	AA	AA	AA	AA	AG	AA	AG	AA	AA	AA	AA	AG	AG	AA	AA	AG	AG	AG	AG
S01_35697430	G/T	1	35697430	+	NA	NA	NA	NA	NA	NA	TT	TT	TT	TT	TT	TT	TT	NN	TT	TT	GG	GG	NN	GG	GT	GT	GG	GG	GG	GG	GG	GG	GG	GG	GG	GG	GG	GG	GG	GG	GG	GG	GG	GG	GG	GG	GG	GG	GG
S01_35866555	G/A	1	35866555	+	NA	NA	NA	NA	NA	NA	GG	GG	GG	GG	GG	GG	GG	GG	GG	GG	GG	AA	GG	AG	AG	GG	GG	GG	GG	GG	GG	GG	GG	GG	GG	GG	GG	GG	GG	GG	GG	GG	GG	GG	GG	GG	GG	GG	GG
S01_35866637	C/T	1	35866637	+	NA	NA	NA	NA	NA	NA	CC	CC	CC	CC	CC	CC	CC	CC	CC	CC	CC	TT	CC	CC	CT	CC	CC	CC	CC	CC	CC	CC	CC	CC	CC	CC	CC	CC	CC	CC	CC	CC	CC	CC	CC	CC	CC	CC	CC
S01_35866642	A/C	1	35866642	+	NA	NA	NA	NA	NA	NA	AA	AA	AA	AA	AA	AA	AA	AA	AA	AA	AA	AA	AA	CA	AA	AA	AA	AA	AA	AA	AA	AA	AA	AA	AA	AA	AA	AA	AA	AA	AA	AA	AA	AA	AA	AA	AA	AA	AA
S01_35866647	T/C	1	35866647	+	NA	NA	NA	NA	NA	NA	TT	TT	TT	TT	TT	TT	TT	TT	TT	TT	TT	CC	TT	CT	CT	TT	TT	TT	TT	TT	TT	TT	TT	TT	TT	TT	TT	TT	TT	TT	TT	TT	TT	TT	TT	TT	TT	TT	TT
S01_35866658	A/G	1	35866658	+	NA	NA	NA	NA	NA	NA	AA	AA	AA	AA	AA	AA	AA	AA	AA	AA	AA	AA	AA	GA	AA	AA	AA	AA	AA	AA	AA	AA	AA	AA	AA	AA	AA	AA	AA	AA	AA	AA	AA	AA	AA	AA	AA	AA	AA
S01_35866688	G/T	1	35866688	+	NA	NA	NA	NA	NA	NA	GG	GG	GG	GG	GG	GG	GG	GG	GG	GG	NN	NN	GG	TG	TG	GG	TG	GG	GG	TG	TG	TG	TG	TG	GG	TG	GG	TG	TG	TG	TG	GG	GG	TG	TG	GG	GG	GG	GG
S01_35866823	G/T	1	35866823	+	NA	NA	NA	NA	NA	NA	GG	GG	GG	GG	GG	GG	GG	GG	GG	GG	GG	TT	GG	GG	GT	GG	GG	GG	GG	GG	GG	GG	GG	GG	GG	GG	GG	GG	GG	GG	GG	GG	GG	GG	GG	GG	GG	GG	GG
S01_36058035	A/T	1	36058035	+	NA	NA	NA	NA	NA	NA	TA	TA	TA	TA	TA	TA	TT	AA	TA	TT	AA	AA	AA	TA	AA	AA	AA	AA	AA	AA	AA	AA	AA	TA	AA	AA	AA	AA	AA	AA	AA	AA	AA	AA	AA	AA	AA	AA	AA
S01_36058111	T/C	1	36058111	+	NA	NA	NA	NA	NA	NA	TT	TT	TT	TT	TT	TT	TT	TT	TT	TT	TT	CC	TT	TC	TC	TT	TT	TT	TT	TT	TT	TT	TT	TC	TT	TT	TT	TT	TT	TT	TT	TT	TT	TT	TT	TT	TT	TT	TT
S01_36137723	T/C	1	36137723	+	NA	NA	NA	NA	NA	NA	TT	TT	TT	TT	TT	TT	TT	TT	TT	TT	TT	CC	TC	TC	TC	TT	TC	TC	TC	TC	TC	TC	TC	TC	TC	TT	TC	TC	TC	TC	TC	TC	TC	TC	TC	TC	TC	TC	TC
S01_36137765	A/T	1	36137765	+	NA	NA	NA	NA	NA	NA	AA	AA	AA	AA	AA	AA	AA	AA	AA	AA	AA	TT	AT	AT	AT	AA	AT	AT	AT	AT	AT	AT	AT	AT	AT	AA	AT	AT	AT	AT	AT	AT	AT	AT	AT	AT	AT	AT	AT
S01_36137766	A/G	1	36137766	+	NA	NA	NA	NA	NA	NA	AA	AA	AA	AA	AA	AA	AA	AA	AA	AA	AA	GG	AG	AG	AG	AA	AG	AG	AG	AG	AG	AG	AG	AG	AG	AA	AG	AG	AG	AG	AG	AG	AG	AG	AG	AG	AG	AG	AG
S01_36193178	A/T	1	36193178	+	NA	NA	NA	NA	NA	NA	AA	AA	AA	AA	AA	AA	AA	AA	AA	AA	AA	TT	AA	AA	AT	AA	AA	AA	AA	AA	AA	AA	AA	AA	AA	AA	AA	AA	AA	AA	AA	AA	AA	AA	AA	AA	AA	AA	AA
S01_36193242	A/G	1	36193242	+	NA	NA	NA	NA	NA	NA	AG	AG	AG	AG	AG	AG	AA	GG	AG	AA	GG	AA	AG	AG	AG	GG	AG	AG	AG	AG	AG	AG	AG	AG	AG	GG	AG	AG	AG	AG	AG	AG	AG	AG	AG	AG	AG	AG	AG
S01_36193270	A/C	1	36193270	+	NA	NA	NA	NA	NA	NA	AC	AC	AC	AC	AC	AC	AA	CC	AC	AA	CC	AA	AC	AC	AC	CC	AC	AC	AC	AC	AC	AC	AC	AC	AC	CC	AC	AC	AC	AC	AC	AC	AC	AC	AC	AC	AC	AC	AC
S01_36193280	G/C	1	36193280	+	NA	NA	NA	NA	NA	NA	GC	GC	GC	GC	GC	GC	GG	CC	GC	GG	CC	GG	GC	GC	GC	CC	GC	GC	GC	GC	GC	GC	GC	GC	GC	CC	GC	GC	GC	GC	GC	GC	GC	GC	GC	GC	GC	GC	GC
S01_36193285	A/T	1	36193285	+	NA	NA	NA	NA	NA	NA	AA	AA	AA	AA	AA	AA	AA	AA	AA	AA	AA	TT	AA	AA	AT	AA	AA	AA	AA	AA	AA	AA	AA	AA	AA	AA	AA	AA	AA	AA	AA	AA	AA	AA	AA	AA	AA	AA	AA
S01_36193420	A/G	1	36193420	+	NA	NA	NA	NA	NA	NA	AG	AG	AG	AG	AG	AG	AA	GG	AG	AA	GG	AA	AG	AG	AG	GG	AG	AG	AG	AG	AG	AG	AG	AG	AG	GG	AG	AG	AG	AG	AG	AG	AG	AG	AG	AG	AG	AG	AG
S01_36193444	C/G	1	36193444	+	NA	NA	NA	NA	NA	NA	CC	CC	CC	CC	CC	CC	CC	CC	CC	CC	CC	CC	CG	CC	CC	CC	CG	CG	CG	CG	CG	CG	CG	CG	CG	CC	CG	CG	CG	CG	CG	CG	CG	CG	CG	CG	CG	CG	CG
S01_36193452	C/A	1	36193452	+	NA	NA	NA	NA	NA	NA	CA	CA	CA	CA	CA	CA	CC	AA	CA	CC	AA	CC	CA	CA	CA	AA	CA	CA	CA	CA	CA	CA	CA	CA	CA	AA	CA	CA	CA	CA	CA	CA	CA	CA	CA	CA	CA	CA	CA
S01_36193466	A/G	1	36193466	+	NA	NA	NA	NA	NA	NA	AG	AG	AG	AG	AG	AG	AA	GG	AG	AA	GG	AA	AG	AG	AG	GG	AG	AG	AG	AG	AG	AG	AG	AG	AG	GG	AG	AG	AG	AG	AG	AG	AG	AG	AG	AG	AG	AG	AG
S01_36193497	C/T	1	36193497	+	NA	NA	NA	NA	NA	NA	CT	CT	CT	CT	CT	CT	CC	TT	CT	CC	TT	CC	CT	CT	CT	TT	CT	CT	CT	CT	CT	CT	CT	CT	CT	TT	CT	CT	CT	CT	CT	CT	CT	CT	CT	CT	CT	CT	CT
S01_36193510	G/C	1	36193510	+	NA	NA	NA	NA	NA	NA	GC	GC	GC	GC	GC	GC	GG	CC	GC	GG	CC	GG	GC	GC	GC	CC	GC	GC	GC	GC	GC	GC	GC	GC	GC	CC	GC	GC	GC	GC	GC	GC	GC	GC	GC	GC	GC	GC	GC
S01_36196696	C/A	1	36196696	+	NA	NA	NA	NA	NA	NA	CC	CC	CC	CC	CC	CC	CC	CC	CC	CC	CC	CC	CA	CC	CC	CC	CA	CA	CA	CA	CA	CA	CA	CA	CA	CC	CA	CA	CA	CA	CA	CA	CA	CA	CA	CA	CA	CA	CA
S01_36196740	A/G	1	36196740	+	NA	NA	NA	NA	NA	NA	AA	AA	AA	AA	AA	AA	AA	AA	AA	AA	AA	GG	AA	AA	NN	AA	AA	AA	AA	AA	AA	AA	AA	AA	AA	AA	AA	AA	AA	AA	AA	AA	AA	AA	AA	AA	AA	AA	AA
S01_36265416	A/C	1	36265416	+	NA	NA	NA	NA	NA	NA	AA	AA	AA	AA	AA	AA	AA	AA	AA	AA	AA	NN	AA	AA	AA	AA	AA	AA	AA	AA	AA	AA	AA	AA	AA	AA	AA	AA	AA	AA	AA	AA	AA	AA	AA	AA	AA	AA	AA
S01_36279660	G/A	1	36279660	+	NA	NA	NA	NA	NA	NA	GA	GA	GA	GA	GA	GA	GG	GA	GA	GG	AA	GG	GA	GA	GA	GA	GA	GG	GG	GG	GA	GA	GA	GG	GG	GA	GG	GA	GA	GA	GA	GG	GG	GA	GA	GG	GG	GG	GG
S01_36279708	G/C	1	36279708	+	NA	NA	NA	NA	NA	NA	GC	GC	GC	GC	GC	GC	GG	GC	GC	GG	CC	GG	GC	GC	GC	GC	GC	GG	GG	GG	GC	GC	GC	GG	GG	GC	GG	GC	GC	GC	GC	GG	GG	GC	GC	GG	GG	GG	GG
S01_36279888	A/G	1	36279888	+	NA	NA	NA	NA	NA	NA	AG	AG	AG	AG	AG	AG	AA	AG	AG	AA	GG	AA	NN	AG	AG	AG	AG	AA	AA	AA	AG	AG	AG	AA	AA	AG	AA	AG	AG	AG	AG	AA	AA	AG	AG	AA	AA	AA	AA
S01_36280131	A/G	1	36280131	+	NA	NA	NA	NA	NA	NA	AA	AA	AA	AA	AA	AA	AA	AA	AA	AA	AA	GG	AA	AA	AG	AA	AA	AA	AA	AA	AA	AA	AA	AA	AA	AA	AA	AA	AA	AA	AA	AA	AA	AA	AA	AA	AA	AA	AA
S01_36368402	C/T	1	36368402	+	NA	NA	NA	NA	NA	NA	CC	CC	CC	CC	CC	CC	CC	CC	CC	CC	CC	CC	CC	CC	CC	CT	CC	CC	CC	CC	CC	CC	CC	CT	CC	CT	CC	CC	CC	CC	CC	CC	CC	CC	CC	CC	CC	CC	CC
S01_36384129	T/C	1	36384129	+	NA	NA	NA	NA	NA	NA	TC	TC	NN	TC	TC	TC	TT	TC	TC	TT	TT	TT	NN	TC	TC	TC	TT	TT	TT	TT	TT	TT	TT	TT	TT	TT	TT	TT	TT	TT	TT	TT	TT	TT	TT	TT	TT	TT	TT
S01_36473345	C/T	1	36473345	+	NA	NA	NA	NA	NA	NA	CC	CC	CC	CC	CC	CC	CC	CC	CC	CC	CC	TT	CC	CC	CT	CC	CC	CC	CC	CC	CC	CC	CC	CC	CC	CC	CC	CC	CC	CC	CC	CC	CC	CC	CC	CC	CC	CC	CC
S01_36473431	T/G	1	36473431	+	NA	NA	NA	NA	NA	NA	TT	TT	TT	TT	TT	TT	TT	TT	TT	TT	TT	GG	TT	TT	TG	TT	TT	TT	TT	TT	TT	TT	TT	TT	TT	TT	TT	TT	TT	TT	TT	TT	TT	TT	TT	TT	TT	TT	TT
S01_36473451	C/T	1	36473451	+	NA	NA	NA	NA	NA	NA	CC	CC	CC	CC	CC	CC	CC	CC	CC	CC	CC	TT	CC	CC	CT	CC	CC	CC	CC	CC	CC	CC	CC	CC	CC	CC	CC	CC	CC	CC	CC	CC	CC	CC	CC	CC	CC	CC	CC
S01_36473548	C/T	1	36473548	+	NA	NA	NA	NA	NA	NA	TC	TT	TC	TC	TC	TC	TT	TC	TC	TT	TT	TT	CC	CC	TC	CC	TC	TC	TC	TC	TC	TC	TC	CC	TC	TC	TC	TC	TC	TC	TC	TC	TC	TC	TC	TC	TC	TC	TC
S01_36473635	C/A	1	36473635	+	NA	NA	NA	NA	NA	NA	CC	CC	CC	CC	CC	CC	CC	CC	CC	CC	CC	AA	CC	CC	CA	CC	CC	CC	CC	CC	CC	CC	CC	CC	CC	CC	CC	CC	CC	CC	CC	CC	CC	CC	CC	CC	CC	CC	CC
S01_36473645	C/T	1	36473645	+	NA	NA	NA	NA	NA	NA	TC	TT	TC	TC	TC	TC	TT	TC	TC	TT	TT	TT	CC	CC	TC	CC	TC	TC	TC	TC	TC	TC	TC	CC	TC	TC	TC	TC	TC	TC	TC	TC	TC	TC	TC	TC	TC	TC	TC
S01_36480072	A/G	1	36480072	+	NA	NA	NA	NA	NA	NA	AG	GG	AG	AG	AG	AG	GG	AG	AG	GG	GG	AA	AA	AA	AA	AA	AG	AG	AG	AG	AG	AG	AG	AA	AG	AG	AG	AG	AG	AG	AG	AG	AG	AG	AG	AG	AG	AG	AG
S01_36480377	G/T	1	36480377	+	NA	NA	NA	NA	NA	NA	GG	GG	GG	GG	GG	GG	GG	GG	GG	GG	GG	TT	GG	GG	GT	GG	GG	GG	GG	GG	GG	GG	GG	GG	GG	GG	GG	GG	GG	GG	GG	GG	GG	GG	GG	GG	GG	GG	GG
S01_36480484	G/T	1	36480484	+	NA	NA	NA	NA	NA	NA	GG	GG	GG	GG	GG	GG	GG	GG	GG	GG	GG	TT	GG	GG	GT	GG	GG	GG	GG	GG	GG	GG	GG	GG	GG	GG	GG	GG	GG	GG	GG	GG	GG	GG	GG	GG	GG	GG	GG
S01_36496414	T/A	1	36496414	+	NA	NA	NA	NA	NA	NA	TT	TT	TT	TT	TT	TT	TT	TT	TT	TT	TT	AA	TT	TT	TA	TT	TT	TT	TT	TT	TT	TT	TT	TT	TT	TT	TT	TT	TT	TT	TT	TT	TT	TT	TT	TT	TT	TT	TT
S01_36496452	T/A	1	36496452	+	NA	NA	NA	NA	NA	NA	TT	TT	TT	TT	TT	TT	TT	TT	TT	TT	TT	AA	TT	TT	TA	TT	TT	TT	TT	TT	TT	TT	TT	TT	TT	TT	TT	TT	TT	TT	TT	TT	TT	TT	TT	TT	TT	TT	TT
S01_36496633	T/C	1	36496633	+	NA	NA	NA	NA	NA	NA	TT	TT	TT	TT	TT	TT	TT	TT	TT	TT	TT	TT	TT	TC	TT	TT	TT	TT	TT	TT	TT	TT	TT	TC	TT	TT	TT	TT	TT	TT	TT	TT	TT	TT	TT	TT	TT	TT	TT
S01_36496832	C/T	1	36496832	+	NA	NA	NA	NA	NA	NA	CC	CC	CC	CC	CC	CC	CC	CC	CC	CC	CC	CC	CC	CT	CC	CC	CC	CC	CC	CC	CC	CC	CC	CT	CC	CC	CC	CC	CC	CC	CC	CC	CC	CC	CC	CC	CC	CC	CC
S01_36496870	G/C	1	36496870	+	NA	NA	NA	NA	NA	NA	GG	GG	GG	GG	GG	GG	GG	GG	GG	GG	GG	GG	GG	GC	GG	GG	GG	GG	GG	GG	GG	GG	GG	GC	GG	GG	GG	GG	GG	GG	GG	GG	GG	GG	GG	GG	GG	GG	GG
S01_36512227	G/A	1	36512227	+	NA	NA	NA	NA	NA	NA	GG	GG	GG	GG	GG	GG	GG	GG	GG	GG	GG	GG	GG	GG	GG	GG	GG	GG	GG	GG	GG	GG	GG	GG	GG	GG	GG	GG	GG	GG	GG	GG	GG	GG	GG	GG	GG	GG	GG
S01_36512239	G/T	1	36512239	+	NA	NA	NA	NA	NA	NA	GG	GG	GG	GG	GG	GG	GG	GG	GG	GG	GG	GG	GG	GG	GG	GG	GG	GG	GG	GG	GG	GG	GG	GG	GG	GG	GG	GG	GG	GG	GG	GG	GG	GG	GG	GG	GG	GG	GG
S01_36512272	C/T	1	36512272	+	NA	NA	NA	NA	NA	NA	CT	CC	CT	CT	CT	CT	CC	CT	CT	CC	CC	CC	CC	CC	CT	CT	CC	CT	CT	CT	CC	CT	CT	CT	CC	CT	CC	CT	CC	CC	CC	CC	CC	CC	CC	CT	CC	CC	CT
S01_36512309	A/G	1	36512309	+	NA	NA	NA	NA	NA	NA	AG	AA	AG	AG	AG	AG	AA	AG	AG	AA	AA	AA	AA	AA	AG	AG	AA	AG	AG	AG	AA	AG	AG	AG	AA	AG	AA	AG	AA	AA	AA	AA	AA	AA	AA	AG	AA	AA	AG
S01_36512358	A/G	1	36512358	+	NA	NA	NA	NA	NA	NA	AG	AA	AG	AG	AG	AG	AA	AG	AG	AA	AA	AA	AA	AA	AG	AG	AA	AG	AG	AG	AA	AG	AG	AG	AA	AG	AA	AG	AA	AA	AA	AA	AA	AA	AA	AG	AA	AA	AG
S01_36512422	T/G	1	36512422	+	NA	NA	NA	NA	NA	NA	TG	TT	TG	TG	TG	TG	TT	TG	TG	TT	TT	TT	TT	TT	TG	TG	TT	TG	TG	TG	TT	TG	TG	TG	TT	TG	TT	TG	TT	TT	TT	TT	TT	TT	TT	TG	TT	TT	TG
S01_36512426	A/G	1	36512426	+	NA	NA	NA	NA	NA	NA	AA	AA	AA	AA	AA	AA	AA	AA	AA	AA	AA	AA	AA	AA	AA	AA	AA	AA	AA	AA	AA	AA	AA	AA	AA	AA	AA	AA	AA	AA	AA	AA	AA	AA	AA	AA	AA	AA	AA
S01_36530868	A/T	1	36530868	+	NA	NA	NA	NA	NA	NA	AA	AA	AA	AA	AA	AA	AA	AA	AA	AA	AA	AA	AA	AT	AA	AA	AA	AA	AA	AA	AA	AA	AA	AT	AA	AA	AA	AA	AA	AA	AA	AA	AA	AA	AA	AA	AA	AA	AA
S01_36530876	T/C	1	36530876	+	NA	NA	NA	NA	NA	NA	TT	TT	TT	TT	TT	TT	TT	TT	TT	TT	TT	CC	CC	TC	TC	TC	TC	TT	TT	TT	TC	TT	TT	TT	TC	TT	TC	TT	TC	TC	TC	TC	TC	TC	TC	TT	TC	TC	TT
S01_36530884	T/C	1	36530884	+	NA	NA	NA	NA	NA	NA	TT	TT	TT	TT	TT	TT	TT	TT	TT	TT	TT	TT	TT	TT	TT	TT	TT	TT	TT	TT	TT	TT	TT	TT	TT	TT	TT	TT	TT	TT	TT	TT	TT	TT	TT	TT	TT	TT	TT
S01_36530892	A/C	1	36530892	+	NA	NA	NA	NA	NA	NA	AA	AA	AA	AA	AA	AA	AA	AA	AA	AA	AA	AA	AA	AC	AA	AA	AA	AA	AA	AA	AA	AA	AA	AC	AA	AA	AA	AA	AA	AA	AA	AA	AA	AA	AA	AA	AA	AA	AA
S01_36530953	T/C	1	36530953	+	NA	NA	NA	NA	NA	NA	TT	TT	TT	TT	TT	TT	TT	TT	TT	TT	TT	CC	CC	CC	TC	TC	TC	TT	TT	TT	TC	TT	TT	TC	TC	TT	TC	TT	TC	TC	TC	TC	TC	TC	TC	TT	TC	TC	TT
S01_36623086	A/G	1	36623086	+	NA	NA	NA	NA	NA	NA	AA	GG	AG	AA	AA	AG	GG	AA	AA	GG	AA	AA	AA	AA	AA	AA	AA	AA	AA	AA	AA	AA	AA	AA	AA	AA	AA	AA	AA	AA	AA	AA	AA	AA	AA	AA	AA	AA	AA
S01_36623120	G/T	1	36623120	+	NA	NA	NA	NA	NA	NA	GG	GG	GG	GG	GG	GG	GG	GG	GG	GG	GG	GG	GG	GG	GG	GG	GG	GG	GG	GG	GG	GG	GG	GG	GG	GG	GG	GG	GG	GG	GG	GG	GG	GG	GG	GG	GG	GG	GG
S01_36708595	T/C	1	36708595	+	NA	NA	NA	NA	NA	NA	TT	TT	TT	TT	TT	TT	TT	TT	TT	TT	TT	TT	TT	TT	TC	TT	TT	TT	TT	TT	TT	TT	TT	TT	TT	TT	TT	TT	TT	TT	TT	TT	TT	TT	TT	TT	TT	TT	TT
S01_36708616	C/T	1	36708616	+	NA	NA	NA	NA	NA	NA	CC	CC	CC	CC	CC	CC	CC	CC	CC	CC	CC	CC	CC	CC	CT	CC	CC	CC	CC	CC	CC	CC	CC	CC	CC	CC	CC	CC	CC	CC	CC	CC	CC	CC	CC	CC	CC	CC	CC
S01_36779246	C/A	1	36779246	+	NA	NA	NA	NA	NA	NA	CC	CC	CC	CC	CC	CC	CC	CC	CC	CC	CC	AA	CC	CC	CC	CC	CC	CC	CC	CC	CC	CC	CC	CC	CC	CC	CC	CC	CC	CC	CC	CC	CC	CC	CC	CC	CC	CC	CC
S01_36863192	C/G	1	36863192	+	NA	NA	NA	NA	NA	NA	CC	CC	CC	CC	CC	CC	CC	CC	CC	CC	CC	NN	CG	CC	CC	CC	CG	CG	CC	CC	CG	CC	CC	CC	CG	CC	CG	CC	CG	CG	CG	CG	CG	CG	CG	CC	CG	CG	CC
S01_36863274	C/T	1	36863274	+	NA	NA	NA	NA	NA	NA	CC	CC	CC	CC	CC	CC	CC	TC	CC	CC	CC	NN	TT	TC	TC	CC	TC	TT	TC	TC	TC	TC	CC	TC	TT	CC	TT	CC	TC	TC	TC	TT	TT	TC	TC	TC	TT	TT	TC
S01_36879379	T/A	1	36879379	+	NA	NA	NA	NA	NA	NA	TT	TT	TT	TT	TT	TT	TT	TT	TT	TT	TT	TT	TT	TT	TT	TT	TT	TT	TT	TT	TT	TT	TT	TT	TT	TT	TT	TT	TT	TT	TT	TT	TT	TT	TT	TT	TT	TT	TT
S01_36931700	C/T	1	36931700	+	NA	NA	NA	NA	NA	NA	CC	CC	CC	NN	CC	CC	CC	CC	CC	CC	CC	NN	NN	CC	CC	CC	TT	CT	CC	CC	CT	CC	CC	CC	CT	CT	CC	CC	TT	CT	TT	CT	CC	CT	CT	CC	CT	CT	CC
S01_36931734	T/A	1	36931734	+	NA	NA	NA	NA	NA	NA	TT	TT	NN	NN	TT	TT	TT	AT	NN	TT	TT	NN	NN	AA	TT	TT	TT	AT	AT	AT	TT	AT	TT	AT	AT	TT	AA	TT	TT	TT	TT	AT	AA	TT	TT	AT	AT	AT	AT
S01_36957481	C/T	1	36957481	+	NA	NA	NA	NA	NA	NA	CC	CC	CC	CC	CC	CC	CC	CC	CC	CC	CC	CC	CC	CC	CT	CC	CC	CC	CC	CC	CC	CC	CC	CC	CC	CC	CC	CC	CC	CC	CC	CC	CC	CC	CC	CC	CC	CC	CC
S01_36989894	A/G	1	36989894	+	NA	NA	NA	NA	NA	NA	GG	GG	GG	GG	GG	GG	GG	GG	GG	GG	NN	AA	AA	AA	GG	NN	GG	GG	GG	GG	GG	GG	NN	AA	GG	GG	GG	NN	GG	GG	GG	GG	GG	GG	GG	AG	GG	GG	GG
S01_36990019	C/G	1	36990019	+	NA	NA	NA	NA	NA	NA	CC	CC	CC	CC	CC	CC	CC	CC	CC	CC	NN	GG	CC	CC	CC	NN	CC	CC	CC	CC	CC	NN	NN	CC	CC	CC	CC	NN	CC	CC	CC	CC	CC	CC	CC	GC	CC	CC	CC
S01_37013246	A/C	1	37013246	+	NA	NA	NA	NA	NA	NA	AC	AA	AC	AC	AC	AC	AA	AC	AC	AA	AA	AA	AA	AA	AC	CC	AA	AA	AC	AC	AA	AC	AC	AC	AA	AA	AA	AC	AA	AA	AA	AA	AA	AA	AA	AC	AA	AA	AC
S01_37013273	G/C	1	37013273	+	NA	NA	NA	NA	NA	NA	GG	GG	GG	GG	GG	GG	GG	GG	GG	GG	GG	CC	GG	GG	GG	GG	GG	GG	GG	GG	GG	GG	GG	GG	GG	GG	GG	GG	GG	GG	GG	GG	GG	GG	GG	GG	GG	GG	GG
S01_37043425	G/C	1	37043425	+	NA	NA	NA	NA	NA	NA	GG	GG	GG	GG	GG	GG	GG	GG	GG	GG	GG	GG	GC	GG	GG	GG	GC	GC	GG	GG	GC	GG	GG	GG	GC	GC	GC	GG	GC	GC	GC	GC	GC	GC	GC	GG	GC	GC	GG
S01_37043517	A/T	1	37043517	+	NA	NA	NA	NA	NA	NA	AA	AA	AA	AA	AA	AA	AA	AA	AA	AA	AA	AA	AT	AT	AT	AA	AT	AT	AA	AA	AT	AA	AA	AA	AT	AT	AT	AA	AT	AT	AT	AT	AT	AT	AT	AA	AT	AT	AA
S01_37254124	C/T	1	37254124	+	NA	NA	NA	NA	NA	NA	CC	CC	CC	CC	CC	CC	CC	CC	CC	CC	CC	CC	CT	CC	TT	CT	CT	CT	CC	CC	CT	CC	CC	CT	CT	CT	NN	CC	CT	CT	NN	CT	CT	NN	CT	CC	NN	CT	CC
S01_37254145	G/A	1	37254145	+	NA	NA	NA	NA	NA	NA	GG	GG	GG	GG	GG	GG	GG	GG	GG	GG	GG	GG	NN	GG	AA	GA	GA	GA	GG	GG	GA	GG	GG	GA	GA	GA	NN	GG	GA	GA	NN	GA	GA	NN	GA	GG	GA	GA	GG
S01_37254229	A/G	1	37254229	+	NA	NA	NA	NA	NA	NA	AA	AA	AA	AA	AA	AA	AA	AA	AA	AA	AA	AA	AG	AA	GG	AG	AG	AG	AA	AA	AG	AA	AA	AG	AG	AG	NN	AA	AG	AG	AG	AG	AG	NN	AG	AA	AG	AG	AA
S01_37255597	T/C	1	37255597	+	NA	NA	NA	NA	NA	NA	TT	TT	TT	TT	TT	TT	TT	TT	TT	TT	TT	TT	TT	TT	TT	TC	NN	TT	TT	TT	TC	TT	TT	TT	TC	TT	NN	TT	TT	NN	TT	TT	TC	NN	TC	TT	NN	NN	TT
S01_37298348	C/T	1	37298348	+	NA	NA	NA	NA	NA	NA	CC	CC	CC	CC	CC	CC	CC	CC	CC	CC	CC	TT	CC	CT	CC	CC	CC	CC	CC	CC	CC	CC	CC	CC	CC	CT	CC	CC	CC	CC	CC	CC	CC	CC	CC	CC	CC	CC	CC
S01_37302772	A/T	1	37302772	+	NA	NA	NA	NA	NA	NA	TA	AA	TA	TA	TA	TA	AA	TT	TA	AA	TT	AA	TA	TA	AA	TA	TA	AA	TT	TT	TA	TT	TT	TA	TA	TA	TA	TT	TA	AA	TA	TA	TA	TA	TA	TT	TA	TA	TT
S01_37367542	A/G	1	37367542	+	NA	NA	NA	NA	NA	NA	AG	GG	AG	AG	AG	AG	GG	AA	AG	GG	AA	NN	AA	AG	AG	AA	AA	AA	AA	AA	AA	AA	AA	AA	AA	AG	AA	AA	AA	AA	AA	AA	AA	AA	AA	AA	AA	AA	AA
S01_37367567	A/G	1	37367567	+	NA	NA	NA	NA	NA	NA	AG	GG	AG	AG	AG	AG	GG	AA	AG	GG	AA	NN	AA	AA	AA	AA	AA	AA	AA	AA	AA	AA	AA	AA	AA	AA	AA	AA	AA	AA	AA	AA	AA	AA	AA	AA	AA	AA	AA
S01_37417082	T/C	1	37417082	+	NA	NA	NA	NA	NA	NA	TT	TT	TT	TT	TT	TT	TT	TT	TT	TT	TT	TT	TT	TT	TT	TT	TT	TT	TT	TT	TT	TT	TT	TC	TT	TT	TT	TT	TT	TT	TT	TT	TT	TT	TT	TT	TT	TT	TT
S01_37417228	G/A	1	37417228	+	NA	NA	NA	NA	NA	NA	GA	AA	GA	GA	GG	NN	AA	GG	NN	AA	NN	GG	NN	GG	GG	GG	GG	GG	GG	GG	GG	GG	GG	GG	GG	GG	NN	GG	GG	GG	GG	GG	GG	GG	GG	GG	GG	GG	GG
S01_37417567	G/T	1	37417567	+	NA	NA	NA	NA	NA	NA	GT	TT	GT	GT	GG	NN	TT	GG	NN	TT	GG	GG	NN	GG	GG	GG	GG	GG	GG	GG	GG	GG	GG	GG	GG	GG	NN	GG	GG	GG	GG	GG	GG	GG	GG	GG	GG	GG	GG
S01_37417602	A/T	1	37417602	+	NA	NA	NA	NA	NA	NA	AT	TT	AT	AT	AA	NN	TT	AA	NN	TT	AA	AA	NN	AA	AA	AA	AA	AA	AA	AA	NN	AA	AA	AA	AA	AA	NN	AA	AA	AA	AA	AA	AA	AA	AA	AA	AA	AA	AA
S01_37417662	A/T	1	37417662	+	NA	NA	NA	NA	NA	NA	AT	TT	AT	AT	AT	NN	TT	AA	AT	TT	AA	AA	NN	AT	AT	AA	AT	NN	AA	AA	AT	AA	AA	AA	AT	AT	AT	AA	AT	AT	AT	AA	AT	AA	AT	AA	AT	AT	AA
S01_37417712	C/T	1	37417712	+	NA	NA	NA	NA	NA	NA	CC	CC	CC	CC	CC	CC	CC	CC	CC	CC	CC	CC	NN	CC	CC	CC	CC	CC	CC	CC	CC	CC	CC	CT	CC	CC	CC	CC	CC	CC	CC	CC	CC	CC	CC	CC	CC	CC	CC
S01_37425309	T/A	1	37425309	+	NA	NA	NA	NA	NA	NA	TA	AA	TA	TA	TA	TA	AA	TT	TA	AA	TT	TT	TT	TT	TT	TT	TT	TT	TT	TT	TT	TT	TT	TT	TT	TT	TT	TT	TT	TT	TT	TT	TT	TT	TT	TT	TT	TT	TT
S01_37431525	T/C	1	37431525	+	NA	NA	NA	NA	NA	NA	TT	TT	TT	TT	TT	TT	TT	TT	TT	TT	TT	TT	TT	TC	TC	TT	TT	TT	TT	TT	TT	TT	TT	TC	TT	TC	TT	TT	TT	TT	TT	TT	TT	TT	TT	TT	TT	TT	TT
S01_37431532	G/T	1	37431532	+	NA	NA	NA	NA	NA	NA	GG	GG	GG	GG	GG	GG	GG	GG	GG	GG	GG	GG	GG	GG	GG	GG	GG	GG	GG	GG	GG	GG	GG	GT	GG	GG	GG	GG	GG	GG	GG	GG	GG	GG	GG	GG	GG	GG	GG
S01_37431555	T/C	1	37431555	+	NA	NA	NA	NA	NA	NA	TT	TT	TT	TT	TT	TT	TT	TT	TT	TT	TT	TT	TT	TC	TC	TT	TT	TT	TT	TT	TT	TT	TT	TT	TT	TC	TT	TT	TT	TT	TT	TT	TT	TT	TT	TT	TT	TT	TT
S01_37431610	C/A	1	37431610	+	NA	NA	NA	NA	NA	NA	CC	CC	CC	CC	CC	CC	CC	CC	CC	CC	CC	CC	CC	CA	CA	CC	CC	CC	CC	CC	CC	CC	CC	CC	CC	CA	CC	CC	CC	CC	CC	CC	CC	CC	CC	CC	CC	CC	CC
S01_37440693	A/G	1	37440693	+	NA	NA	NA	NA	NA	NA	AG	GG	AG	AG	AG	AG	GG	AA	AG	GG	AA	AA	AA	AA	AA	AA	AA	AA	AA	AA	AA	AA	AA	AA	AA	AA	AA	AA	AA	AA	AA	AA	AA	AA	AA	AA	AA	AA	AA
S01_37579761	G/A	1	37579761	+	NA	NA	NA	NA	NA	NA	GG	GG	GG	GG	GG	GG	GG	GG	GG	GG	GG	GG	GG	GG	GG	GG	GG	GG	GG	GG	GG	GG	GG	GG	GG	GG	GG	GG	GG	GG	GG	GG	GG	GG	GG	GG	GG	GG	GG
S01_37579812	G/C	1	37579812	+	NA	NA	NA	NA	NA	NA	GG	GG	GG	GG	GG	GG	GG	GG	GG	GG	GG	NN	GG	GC	GC	GC	GG	GG	GG	GG	GG	GG	GG	GG	GG	GC	GG	GG	GG	GG	GG	GG	GG	GG	GG	GG	GG	GG	GG
S01_37579860	G/A	1	37579860	+	NA	NA	NA	NA	NA	NA	GG	GG	GG	GG	GG	GG	GG	GG	GG	GG	GG	GG	GG	GG	GG	GA	GG	GG	GA	GA	GG	GA	GA	GA	GG	GG	GG	GA	GG	GA	GG	GA	GG	GG	GG	GA	GG	GG	GA
S01_37579912	A/G	1	37579912	+	NA	NA	NA	NA	NA	NA	AA	AA	AA	AA	AA	AA	AA	AA	AA	AA	AA	NN	AA	AG	AG	AG	AA	AA	AA	AA	AA	AA	AA	AA	AA	AG	AA	AA	AA	AA	AA	AA	AA	AA	AA	AA	AA	AA	AA
S01_37610008	A/G	1	37610008	+	NA	NA	NA	NA	NA	NA	AA	AA	AA	AA	AA	AA	AA	AA	AA	AA	AA	AA	AG	AA	AG	AG	AG	AG	AG	AG	AG	AG	AG	AG	NN	AA	AG	AG	AG	AG	AG	AG	AG	AG	AG	AG	AG	AG	AG
S01_37610023	C/A	1	37610023	+	NA	NA	NA	NA	NA	NA	CC	CC	CC	CC	CC	CC	CC	CC	CC	CC	CC	CC	CA	CC	CA	CA	CA	CA	CA	CA	CA	CA	CA	CA	CA	CC	CA	CA	CA	CA	CA	CA	CA	CA	CA	CA	CA	CA	CA
S01_37610034	G/T	1	37610034	+	NA	NA	NA	NA	NA	NA	GG	GG	GG	GG	GG	GG	GG	GG	GG	GG	GG	GG	GT	GG	GT	GT	GT	GT	GT	GT	GT	GT	GT	GT	GT	GG	GT	GT	GT	GT	GT	GT	GT	GT	GT	GT	GT	GT	GT
S01_37610077	T/G	1	37610077	+	NA	NA	NA	NA	NA	NA	TG	GG	TG	TG	TG	TT	GG	TT	TG	GG	TT	TT	TT	TT	TT	TT	TT	TT	TT	TT	TT	TT	TT	TG	TT	TT	TT	TT	TT	TT	TT	TT	TT	TT	TT	TT	TT	TT	TT
S01_37610097	A/G	1	37610097	+	NA	NA	NA	NA	NA	NA	AA	AA	AA	AA	AA	AA	AA	AA	AA	AA	AA	AA	AA	AA	AA	AA	AA	AA	AA	AA	AA	AA	AA	AA	AA	AA	AA	AA	AA	AA	AA	AA	AA	AA	AA	AA	AA	AA	AA
S01_37670895	G/T	1	37670895	+	NA	NA	NA	NA	NA	NA	GT	TT	NN	NN	GT	GG	TT	GG	GT	TT	GG	GG	GG	GG	GT	GG	GG	GG	GG	GG	GG	GG	GG	GT	GG	GG	GG	GG	GG	GG	NN	GG	GG	GG	GG	GG	GG	GG	GG
S01_37671018	T/G	1	37671018	+	NA	NA	NA	NA	NA	NA	TT	TT	TT	TT	TT	TT	TT	TT	TT	TT	NN	TT	TT	TT	TT	TG	TT	TT	TG	TG	TT	TG	TG	TG	TT	TT	TT	TG	TT	TG	NN	TG	TT	TT	TT	TG	TT	TT	TG
S01_37809864	C/T	1	37809864	+	NA	NA	NA	NA	NA	NA	CT	TT	CT	CT	CT	CC	TT	CC	CT	TT	CC	CC	CC	CC	CC	CC	CC	CC	CC	CC	CC	CC	CC	CT	CC	CC	CC	CC	CC	CC	CC	CC	CC	CC	CC	CC	CC	CC	CC
S01_37809981	C/A	1	37809981	+	NA	NA	NA	NA	NA	NA	CA	AA	CA	CA	CA	CC	AA	CC	CA	AA	CC	CC	CC	CC	CA	CA	CC	CC	CC	CC	CC	CC	CC	CA	CC	CA	CC	CC	CC	CC	CC	CC	CC	CC	CC	CC	CC	CC	CC
S01_37812681	G/A	1	37812681	+	NA	NA	NA	NA	NA	NA	GG	GG	GG	GG	GG	GG	GG	GG	GG	GG	GG	GG	GA	GG	GG	GG	GA	GA	GG	GG	GA	GG	GG	GG	GA	GG	GA	GG	GA	GG	GA	GG	GA	GA	GA	GG	GA	GA	GG
S01_37846381	A/C	1	37846381	+	NA	NA	NA	NA	NA	NA	AA	AA	AA	AA	AA	AA	AA	AA	AA	AA	AA	AA	AA	AA	AA	AA	AC	AC	AA	AA	AC	AA	AA	AA	AC	AA	AC	AA	AC	AA	AC	AA	AC	AC	AC	AA	AC	AC	AA
S01_37846390	T/G	1	37846390	+	NA	NA	NA	NA	NA	NA	TG	GG	TG	TG	TG	TT	GG	TT	TT	GG	TT	TT	TT	TT	TT	TT	TG	TG	TT	TT	TG	TT	TT	TG	TG	TG	TG	TT	TG	TT	TG	TT	TG	TG	TG	TT	TG	TG	TT
S01_37901517	G/A	1	37901517	+	NA	NA	NA	NA	NA	NA	GA	AA	GA	GA	GA	GG	AA	GG	NN	AA	GG	GG	GA	GG	GG	GG	GA	NN	GG	GG	GA	GA	GG	GG	GA	GG	GA	GG	GA	GG	GA	GG	GA	GA	GA	GG	GA	GA	GG
S01_37901609	C/T	1	37901609	+	NA	NA	NA	NA	NA	NA	CC	CC	CC	CC	CC	CC	CC	CC	CC	CC	CC	CC	CC	CC	CC	CC	CC	CC	CC	CC	CC	CC	CC	CT	CC	CC	CC	CC	CC	CC	CC	CC	CC	CC	CC	CC	CC	CC	CC
S01_37967055	C/T	1	37967055	+	NA	NA	NA	NA	NA	NA	CT	TT	CT	CT	CT	CC	TT	CC	CT	TT	CC	CC	NN	CC	CC	CC	CC	CC	CC	CC	CC	CC	CC	CT	CC	CC	CC	CC	CC	CC	CC	CC	CC	CC	CC	CC	CC	CC	CC
S01_37967468	T/C	1	37967468	+	NA	NA	NA	NA	NA	NA	TT	TT	TT	TT	TT	TT	TT	TT	TT	TT	TT	TT	NN	TT	TT	TT	TT	TT	TT	TT	NN	TT	TT	TT	TT	TT	TT	TT	TT	TT	TT	TT	TT	TT	TT	TT	TT	TT	TT
S01_37967483	G/T	1	37967483	+	NA	NA	NA	NA	NA	NA	GT	NN	GT	GT	GT	GG	TT	GG	GT	TT	GG	GG	NN	GG	GG	GG	GG	GG	GG	GG	NN	GG	GG	GT	GG	GG	GG	GG	GG	GG	GG	GG	GG	GG	GG	GG	GG	GG	GG
S01_38000317	C/T	1	38000317	+	NA	NA	NA	NA	NA	NA	CC	CC	CT	CT	CC	CT	CC	CT	CC	CT	CT	NN	NN	CT	CC	CC	CT	CT	CC	CC	CC	CT	CT	CT	CC	CC	CC	CT	CC	CT	CT	CC	NN	CT	CT	CT	CT	CT	CT
S01_38000326	G/A	1	38000326	+	NA	NA	NA	NA	NA	NA	GG	GG	GG	GG	GG	GG	GG	GG	GG	GG	GG	GG	GG	GG	GG	GG	GG	GG	GG	GG	GA	GA	GA	GG	GA	GG	GA	GA	GA	GA	GG	GG	GG	GG	GA	GA	GG	GA	GG
S01_38000328	C/T	1	38000328	+	NA	NA	NA	NA	NA	NA	CC	CC	CT	CT	CC	CT	CC	CT	CC	CT	CC	NN	CT	CC	CT	CC	NN	CT	CT	CC	CC	CT	CT	NN	CT	CC	CT	CT	CT	CC	CT	CT	NN	CT	CC	CC	CT	CT	CC
S01_38000332	G/A	1	38000332	+	NA	NA	NA	NA	NA	NA	GG	GG	GG	GG	GG	GG	GG	GG	GG	GG	GG	GG	GG	GG	GG	GG	GA	GG	GG	GG	GA	GG	GG	GG	GG	GG	GG	GG	GA	GG	GG	GG	NN	GG	GA	GA	GG	GA	GG
S01_38000337	C/T	1	38000337	+	NA	NA	NA	NA	NA	NA	CC	CC	CC	CC	CC	CC	CC	CC	CC	CC	CC	CC	CC	CC	CC	CC	CC	CC	CC	CC	CC	CC	CC	CC	CC	CC	CC	CC	CC	CC	CC	CC	CC	CC	CC	CC	CC	CC	CC
S01_38000340	T/C	1	38000340	+	NA	NA	NA	NA	NA	NA	TT	TT	TT	TT	TT	TT	TT	TT	TT	TT	TT	TT	TT	TT	TT	TT	TC	TT	TT	TT	TC	TT	TT	TT	TT	TT	TT	TT	TC	TT	TT	TT	NN	TT	TC	TC	TT	TC	TT
S01_38000346	C/T	1	38000346	+	NA	NA	NA	NA	NA	NA	CC	CC	CC	CC	CC	CC	CC	CC	CC	CC	CC	CC	CT	CC	CT	CC	CC	CT	CT	CC	CC	CC	CT	CC	CT	CC	CT	CT	CT	CC	CT	CT	CC	CC	CC	CC	CT	CC	CC
S01_38000347	T/C	1	38000347	+	NA	NA	NA	NA	NA	NA	TT	TT	TT	TT	TT	TT	TT	TT	TT	TT	TT	TT	TT	TT	TT	TT	TC	TT	TT	TT	TC	TT	TT	TT	TT	TT	TT	TT	TC	TT	TT	TT	NN	TT	TC	TC	TT	TC	TT
S01_38000348	T/C	1	38000348	+	NA	NA	NA	NA	NA	NA	TT	TT	TT	TT	TT	TT	TT	TT	TT	TT	TT	TT	TT	TT	TT	TT	TC	TT	TT	TT	TC	TT	TT	TT	TT	TT	TT	TT	TC	TT	TT	TT	NN	TT	TC	TC	TT	TC	TT
S01_38000371	A/G	1	38000371	+	NA	NA	NA	NA	NA	NA	AA	AA	AA	AA	AA	AA	AA	AA	AA	AA	AA	AA	AA	AA	AA	AA	AG	AA	AA	AA	AG	AA	AA	AA	AA	AA	AA	AA	AG	AA	AA	AA	NN	AA	AG	AG	AA	AG	AA
S01_38000374	G/A	1	38000374	+	NA	NA	NA	NA	NA	NA	GG	GG	GG	GG	GG	GG	GG	GG	GG	GG	GG	GG	NN	GG	GG	GG	GA	GG	GG	GG	GA	GG	GG	GG	GG	GG	GG	GG	GA	GG	GG	GG	NN	GG	GA	GA	GG	GA	GG
S01_38000378	C/G	1	38000378	+	NA	NA	NA	NA	NA	NA	CC	CC	CC	CC	CC	CC	CC	CG	CC	CC	CG	CC	CG	CC	CG	CG	CG	CG	CG	CG	CG	CG	CG	CC	CG	CG	CG	CG	CG	CG	CG	CG	NN	CG	CG	CG	CG	CG	CG
S01_38000383	C/T	1	38000383	+	NA	NA	NA	NA	NA	NA	CC	CC	CT	CT	CC	CT	CC	CT	CC	CT	CC	NN	CT	CC	NN	CC	CT	CC	CC	CC	CT	CC	CC	CT	CC	CC	CC	CT	CT	CC	CT	CC	NN	CT	CT	CT	CT	CT	CC
S01_38000388	T/C	1	38000388	+	NA	NA	NA	NA	NA	NA	TT	TT	TC	TC	TT	TC	TT	TC	TT	TC	TC	NN	TC	TC	TC	TC	TC	TC	TC	TC	TC	TC	TC	TC	TC	TC	TC	TC	TC	TC	TC	TC	NN	TC	TC	TC	TC	TC	TC
S01_38000398	T/C	1	38000398	+	NA	NA	NA	NA	NA	NA	TT	TT	TT	TT	TT	TT	TT	TT	TT	TT	TT	TT	TT	TT	TT	TT	TC	TT	TT	TT	TC	TT	TT	TT	TT	TT	NN	TT	TC	TT	TT	TT	NN	TT	TC	TC	TT	TC	TT
S01_38000399	C/T	1	38000399	+	NA	NA	NA	NA	NA	NA	CT	TT	CT	CT	CT	CC	TT	CC	CT	CT	CC	CC	CC	CC	CC	CC	CC	CC	CC	CC	CC	CC	CC	CC	CC	CC	CC	CC	CC	CC	CC	CC	CC	CC	CC	CC	CC	CC	CC
S01_38000401	G/A	1	38000401	+	NA	NA	NA	NA	NA	NA	GG	GG	GG	GG	GG	GG	GG	GG	GG	GG	GG	GG	GG	GG	GG	GG	GA	GG	GG	GG	GA	GG	GG	GG	GG	GG	NN	GG	GA	GG	GG	GG	NN	GG	GA	GA	GG	GA	GG
S01_38000412	G/A	1	38000412	+	NA	NA	NA	NA	NA	NA	GG	GG	GG	GG	GG	GG	GG	GG	GG	GG	GG	GG	GG	GG	GG	GG	GA	GG	GG	GG	GA	GG	GG	GG	GG	GG	GG	GG	GA	GG	GG	GG	NN	GG	GA	GA	GG	GA	GG
S01_38019848	A/C	1	38019848	+	NA	NA	NA	NA	NA	NA	AA	AA	AA	AA	AA	AA	AA	AA	AA	AA	CC	CC	CC	CA	CC	CC	CC	CA	CA	CA	CC	CA	CC	CC	CA	CC	CA	CC	CC	CC	CC	CA	CA	CC	CC	CA	CA	CA	CC
S01_38139254	T/G	1	38139254	+	NA	NA	NA	NA	NA	NA	TG	GG	TG	TG	TG	TT	GG	TG	TG	GG	GG	TT	TT	TG	TT	TT	TG	TG	TG	TG	TG	TG	TG	TG	TG	TG	TG	TG	TG	TG	TG	TG	TG	TG	TG	TG	TG	TG	TG
S01_38139263	G/A	1	38139263	+	NA	NA	NA	NA	NA	NA	GA	AA	GA	GA	GA	GG	AA	GA	GA	AA	GG	GG	GG	GA	GG	GG	GG	GA	GA	GA	GG	GA	GG	GG	GA	GG	GA	GG	GG	GG	GG	GA	GA	GG	GG	GA	GA	GA	GG
S01_38139402	A/C	1	38139402	+	NA	NA	NA	NA	NA	NA	AA	AA	AA	AA	AA	AA	AA	AA	AA	AA	CC	AA	AA	AA	AA	AA	AC	AA	AA	AA	AC	AA	AC	AC	AA	AC	AA	AC	AC	AC	AC	AA	AA	AC	AC	AA	AA	AA	AC
S01_38207391	T/G	1	38207391	+	NA	NA	NA	NA	NA	NA	TG	TT	TG	TG	TG	GG	TT	TG	TG	TT	TT	TT	GG	TG	TG	TT	TG	TG	TT	TT	TG	TG	TT	TG	TG	TG	TG	TT	TG	TT	TG	TT	TG	TG	TG	TT	TG	TG	TT
S01_38207486	G/A	1	38207486	+	NA	NA	NA	NA	NA	NA	GG	GG	GG	GG	GG	GG	GG	GG	GG	GG	AA	GG	GG	GG	GG	GG	GA	GG	GG	GG	GA	GG	GA	GA	GG	GA	GG	GA	GA	GA	GA	GG	GG	GA	GA	GG	GG	GG	GA
S01_38207567	T/G	1	38207567	+	NA	NA	NA	NA	NA	NA	TT	TT	TT	TT	TT	TT	TT	TT	TT	TT	TT	TT	TT	TT	TT	TT	TT	TT	TT	TT	TT	TT	TT	TT	TT	TT	TT	TT	TT	TT	TT	TT	TT	TT	TT	TT	TT	TT	TT
S01_38207569	T/C	1	38207569	+	NA	NA	NA	NA	NA	NA	TT	TT	TT	TT	TT	TT	TT	TT	TT	TT	CC	TT	TT	TT	TT	TT	TC	TT	TT	TT	TC	TT	TC	TC	TT	TC	TT	TC	TC	TC	TC	TT	TT	TC	TC	TT	TT	TT	TC
S01_38207582	A/G	1	38207582	+	NA	NA	NA	NA	NA	NA	AA	AA	AA	AA	AA	AA	AA	AA	AA	AA	GG	AA	AA	AA	AA	AA	AG	AA	AA	AA	AG	AA	AG	AG	AA	AG	AA	AG	AG	AG	AG	AA	AA	AG	AG	AA	AA	AA	AG
S01_38207599	G/C	1	38207599	+	NA	NA	NA	NA	NA	NA	GG	GG	GG	GG	GG	GG	GG	GG	GG	GG	CC	GG	GG	GG	GG	GG	GC	GG	GG	GG	GC	GG	GC	GC	GG	GC	GG	GC	GC	GC	GC	GG	GG	GC	GC	GG	GG	GG	GC
S01_38207606	A/G	1	38207606	+	NA	NA	NA	NA	NA	NA	AA	AA	AA	AA	AA	AA	AA	AA	AA	AA	AA	AA	AA	AA	AA	AA	AA	AA	AA	AA	AA	AA	AA	AA	AA	AA	AA	AA	AA	AA	AA	AA	AA	AA	AA	AA	AA	AA	AA
S01_38242740	G/C	1	38242740	+	NA	NA	NA	NA	NA	NA	GC	GG	GC	GC	GC	CC	GG	GC	GC	GG	GG	GG	CC	GC	GC	GG	GC	GC	GG	GG	GC	GC	GG	GC	GC	GC	GC	GG	GC	GG	NN	GG	NN	GC	GC	GG	GC	GC	GG
S01_38242760	C/T	1	38242760	+	NA	NA	NA	NA	NA	NA	CC	CC	CC	CC	CC	CC	CC	CC	CC	CC	CC	CC	CC	CC	CC	CC	CC	CC	CC	CC	CC	CC	CC	CC	CC	CC	CC	CC	CC	CC	CC	CC	CC	CC	CC	CC	CC	CC	CC
S01_38277575	T/C	1	38277575	+	NA	NA	NA	NA	NA	NA	TT	TT	TT	TT	TT	TT	TT	TT	TT	TT	TT	TT	TT	TT	TT	TT	TT	TT	TT	TT	TT	TT	TT	TT	TT	TT	TT	TT	TT	TT	NN	TT	TT	TT	TT	TT	TT	TT	TT
S01_38353997	C/T	1	38353997	+	NA	NA	NA	NA	NA	NA	CC	CC	CC	CC	CC	CC	CC	CT	CC	CC	CC	CC	CC	CT	CT	TT	CC	CT	TT	TT	CC	CT	CT	CC	CT	CC	CT	CT	CC	CT	CC	TT	CT	CC	CC	TT	CT	CT	CT
S01_38354159	G/A	1	38354159	+	NA	NA	NA	NA	NA	NA	GG	GG	GG	GG	GG	GG	GG	AG	GG	GG	AA	AA	GG	AA	AG	AA	AG	AG	AA	AA	AG	AG	AA	AG	AG	AG	AG	AA	AG	AA	AG	AA	AG	AG	AG	AA	AG	AG	AA
S01_38462390	C/A	1	38462390	+	NA	NA	NA	NA	NA	NA	CC	CC	CC	CC	CC	CC	CC	CA	CC	CC	CC	CC	CC	NN	CA	AA	CC	CA	AA	AA	CC	NN	CA	CC	CA	CC	NN	CA	CC	CA	CC	AA	NN	CC	CC	AA	NN	CA	CA
S01_38462451	T/A	1	38462451	+	NA	NA	NA	NA	NA	NA	TT	TT	TT	TT	TT	TT	TT	TA	TT	TT	TT	TT	TT	TA	TA	AA	TT	TA	AA	AA	TT	TA	TA	TT	TA	TT	TA	TA	TT	TA	TT	AA	TA	TT	TT	AA	TA	TA	TA
S01_38474130	C/T	1	38474130	+	NA	NA	NA	NA	NA	NA	CC	CC	CC	CC	CC	CC	CC	CC	CC	CC	CC	CC	CT	CC	CC	CC	CT	CT	CC	CC	CT	CT	CC	CC	CT	CC	CT	CC	CT	CC	CT	CC	CT	CT	CT	CT	CT	CT	CC
S01_38474186	A/T	1	38474186	+	NA	NA	NA	NA	NA	NA	AA	AA	AA	AA	AA	AA	AA	AA	AA	AA	AA	AA	AT	AA	AA	AA	AT	AT	AA	AA	AT	AT	AA	AA	AT	AA	AT	AA	AT	AA	AT	AA	AT	AT	AT	AT	AT	AT	AA
S01_38474226	G/A	1	38474226	+	NA	NA	NA	NA	NA	NA	GG	GG	GG	GG	GG	GG	GG	GG	GG	GG	GG	GG	GA	GG	GG	GG	GA	GA	GG	GG	GA	GA	GG	GG	GA	GG	GA	GG	GA	GG	GA	GG	GA	GA	GA	GA	GA	GA	GG
S01_38483348	A/T	1	38483348	+	NA	NA	NA	NA	NA	NA	AA	AA	AA	AA	AA	AA	AA	AT	AA	AA	AA	AA	AA	AT	AT	TT	AA	AT	TT	TT	AA	AT	AT	AA	AT	AA	AT	AT	AA	AT	AA	TT	AT	AA	AA	AT	AT	AT	AT
S01_38483495	A/T	1	38483495	+	NA	NA	NA	NA	NA	NA	AA	AA	AA	AA	AA	AA	AA	AA	AA	AA	AA	AA	AT	AA	AA	AA	AT	AT	AA	AA	AT	AT	AA	AA	AT	AA	AT	AA	AT	AA	AT	AA	AT	AT	AT	AT	AT	AT	AA
S01_38563340	A/G	1	38563340	+	NA	NA	NA	NA	NA	NA	AA	AA	AA	AA	AA	AA	AA	AA	AA	AA	AA	AA	AG	AA	AA	AA	AG	AG	AA	AA	AG	AG	AA	AA	AG	AA	AG	AA	AG	AA	AG	AA	AG	AG	AG	AG	AG	AG	AA
S01_38563376	A/T	1	38563376	+	NA	NA	NA	NA	NA	NA	AA	AA	AA	AA	NN	AA	AA	AA	AA	AA	AA	AA	AT	AA	AA	AA	AT	AT	AA	AA	AT	AT	AA	AA	AT	AA	AT	AA	AT	AA	AT	AA	AT	AT	AT	AT	AT	AT	AA
S01_38652992	G/A	1	38652992	+	NA	NA	NA	NA	NA	NA	GG	GG	GG	GG	GG	GG	GG	AG	GG	GG	GG	AA	AG	AG	GG	AG	AG	AA	AG	AG	AG	AA	GG	GG	AA	AG	AA	GG	AG	GG	AG	AG	AA	AG	AG	AG	AA	AA	GG
S01_38653106	G/A	1	38653106	+	NA	NA	NA	NA	NA	NA	GG	GG	GG	GG	GG	GG	GG	AG	GG	GG	GG	AA	AG	AG	GG	AG	AG	AA	AG	AG	AG	AA	GG	GG	AA	AG	AA	GG	AG	GG	AG	AG	AA	AG	AG	AG	AA	AA	GG
S01_38787810	A/G	1	38787810	+	NA	NA	NA	NA	NA	NA	AA	AA	AA	AA	AA	AA	AA	AA	AA	AA	AA	GG	AA	AA	AA	GA	AA	AA	AA	AA	AA	AA	AA	AA	AA	AA	AA	AA	AA	AA	AA	AA	AA	AA	AA	AA	AA	AA	AA
S01_38787823	A/G	1	38787823	+	NA	NA	NA	NA	NA	NA	AA	AA	AA	AA	AA	AA	AA	AA	AA	AA	AA	GG	AA	AA	AA	GA	AA	AA	AA	AA	AA	AA	AA	AA	AA	AA	AA	AA	AA	AA	AA	AA	AA	AA	AA	AA	AA	AA	AA
S01_38787860	G/T	1	38787860	+	NA	NA	NA	NA	NA	NA	GG	GG	GG	GG	GG	GG	GG	GG	GG	GG	GG	GG	GT	GG	GG	GG	GT	GT	GG	GG	GT	GT	GG	GG	GT	GG	GT	GG	GT	GG	GT	GG	GT	GT	GT	GT	GT	GT	GG
S01_38787861	A/G	1	38787861	+	NA	NA	NA	NA	NA	NA	AA	AA	AA	AA	AA	AA	AA	AA	AA	AA	AA	AA	AG	AA	AA	AA	AG	AG	AA	AA	AG	AG	AA	AA	AG	AA	AG	AA	AG	AA	AG	AA	AG	AG	AG	AG	AG	AG	AA
S01_38788040	T/A	1	38788040	+	NA	NA	NA	NA	NA	NA	TT	TT	TT	TT	TT	TT	TT	TT	TT	TT	TT	TT	TA	TA	TT	TT	TA	TA	TT	TT	TA	TA	TT	TT	TA	TT	TA	TT	TA	TT	TA	TT	TA	TA	TA	TA	TA	TA	TT
S01_38788053	A/C	1	38788053	+	NA	NA	NA	NA	NA	NA	AA	AA	AA	AA	AA	AA	AA	AA	AA	AA	AA	AA	AC	AC	AA	AA	AC	AC	AA	AA	AC	AC	AA	AA	AC	AA	AC	AA	AC	AA	AC	AA	AC	AC	AC	AC	AC	AC	AA
S01_38788075	C/T	1	38788075	+	NA	NA	NA	NA	NA	NA	CC	CC	CC	CC	CC	CC	CC	CC	CC	CC	CC	CC	CT	CC	CC	CC	CT	CT	CC	CC	CT	CT	CC	CC	CT	CC	CT	CC	CT	CC	CT	CC	CT	CT	CT	CT	CT	CT	CC
S01_38812065	C/G	1	38812065	+	NA	NA	NA	NA	NA	NA	CC	CC	CC	CC	CC	CC	CC	NN	CC	CC	CC	GG	GC	GC	CC	GC	GC	GC	CC	CC	GC	GC	CC	CC	GC	CC	NN	CC	GC	CC	GC	CC	GC	GC	GC	GC	GC	GC	CC
S01_39251836	C/T	1	39251836	+	NA	NA	NA	NA	NA	NA	TC	TT	TC	TC	TC	CC	TT	CC	TT	TT	CC	NN	TC	CC	CC	TC	CC	CC	CC	CC	CC	CC	CC	CC	CC	CC	CC	CC	CC	CC	CC	CC	CC	CC	CC	CC	CC	CC	CC
[truncated: 28,047 more rows]
[truncated: 259 more columns]

## Sheet: DArTag_geno_data
SNP	alleles	CHR	POS	strand	assembly	center	protLSID	asssayLSID	panel	QCcode	AM1640A-53	AM1640A-54	AM1640A-55	AM1640A-56	AM1640A-60	AM1640A-66	AM1640A-67	AM1640A-68	AM1640A-69	AM1640A-70	AM266A-183	ARG73	CG1141-1	CM4919-1	CM9460-40	CR63	GM14287A-1	GM14287A-10	GM14287A-11	GM14287A-12	GM14287A-13	GM14287A-14	GM14287A-15	GM14287A-16	GM14287A-2	GM14287A-3	GM14287A-4	GM14287A-5	GM14287A-6	GM14287A-7	GM14287A-8	GM14287A-9	GM14287B-17	GM14287B-18	GM14287B-19	GM14287B-20	GM14287B-21	GM14287B-22	GM14287B-23
CassV7_chr01_10017536	G/A	1	10017536	+	NA	NA	NA	NA	NA	NA	GG	GG	GG	GG	GG	GG	GG	GG	GG	GG	GG	GG	GG	AA	AA	GA	GG	GG	GG	GG	GG	GG	GG	AA	GG	GG	GG	GG	GG	GG	GG	GG	GG	GG	GG	GG	GG	GG	GG
CassV7_chr01_10991128	G/A	1	10991128	+	NA	NA	NA	NA	NA	NA	GG	GG	GG	GG	GG	GG	GG	GA	GG	GG	AA	GA	GA	GA	AA	GA	AA	AA	GA	GA	GA	GA	GA	GA	GA	AA	GA	AA	AA	GA	GA	GA	GA	GA	AA	AA	GA	GA	GA
CassV7_chr01_11384391	C/T	1	11384391	+	NA	NA	NA	NA	NA	NA	TT	TT	TT	TT	TT	TT	TT	CT	TT	TT	CC	TT	TT	CC	CC	CT	CT	CT	CT	CT	CT	CT	CT	CC	CT	CC	CT	CT	CT	CT	CT	CT	CT	CT	CT	CT	CT	CT	CT
CassV7_chr01_11734704	A/G	1	11734704	+	NA	NA	NA	NA	NA	NA	AG	AG	AG	AG	AG	AG	AG	AA	AG	AG	AG	AG	AG	GG	GG	GG	AG	AA	AA	AA	AA	AG	AA	GG	AA	AA	AA	AA	AA	AA	AA	AA	AA	AA	AA	AA	AA	AA	AA
CassV7_chr01_11765594	C/A	1	11765594	+	NA	NA	NA	NA	NA	NA	CA	CA	CA	CA	CA	CA	CA	CC	CA	CA	CC	CA	CA	CA	AA	AA	CC	CC	CC	CC	CC	CA	CC	AA	CC	CC	CC	CC	CC	CC	CC	CC	CC	CC	CC	CC	CC	CC	CC
CassV7_chr01_11902073	T/C	1	11902073	+	NA	NA	NA	NA	NA	NA	CC	CC	CC	CC	CC	CC	CC	TC	CC	CC	TT	TT	TC	TT	TT	TC	TT	TT	TC	TC	TC	TT	TC	TT	TC	TT	TC	TT	TT	TC	TC	TC	TC	TC	TT	TT	TC	TC	TC
CassV7_chr01_1211554	A/G	1	1211554	+	NA	NA	NA	NA	NA	NA	AG	AG	AG	AG	AG	AG	AG	AG	AG	AG	GG	GG	AA	AG	AG	AA	GG	GG	AG	AG	AG	GG	AG	AA	AG	GG	AG	GG	GG	AG	AG	AG	AG	AG	AG	GG	AG	AG	GG
CassV7_chr01_12138006	C/T	1	12138006	+	NA	NA	NA	NA	NA	NA	CC	CC	CC	CC	CC	CC	CC	CC	CC	CC	CC	TT	CT	CC	CC	CC	CT	CT	CC	CC	CC	CT	CC	CC	CC	CC	CC	CT	CT	CC	CC	CC	CC	CC	CT	CT	CC	CC	CC
CassV7_chr01_12754111	C/T	1	12754111	+	NA	NA	NA	NA	NA	NA	TT	TT	TT	TT	TT	TT	TT	CT	TT	TT	CC	TT	TT	CT	CT	TT	CC	CC	CT	CT	CT	CT	CT	TT	CT	CT	CT	CC	CC	CT	CT	CT	CT	CT	CT	CC	CT	CT	CT
CassV7_chr01_13169702	G/T	1	13169702	+	NA	NA	NA	NA	NA	NA	TT	TT	TT	TT	TT	TT	TT	TT	TT	TT	GG	GT	GT	GG	GG	GG	GT	GG	TT	TT	TT	GG	TT	GG	TT	GG	TT	GT	GT	TT	TT	TT	TT	TT	GG	GG	TT	TT	TT
CassV7_chr01_14211478	T/C	1	14211478	+	NA	NA	NA	NA	NA	NA	TT	TT	TT	TT	TT	TT	TT	TC	TT	TT	CC	TT	TT	CC	CC	TC	TC	TC	TC	TC	TC	TT	TC	CC	TC	CC	TC	TC	TC	TC	TC	TC	TC	TC	TC	TC	TC	TC	TC
CassV7_chr01_14550071	A/G	1	14550071	+	NA	NA	NA	NA	NA	NA	GG	GG	GG	GG	GG	GG	GG	AG	GG	GG	AA	AA	AG	AA	AA	AG	AA	AA	AG	AG	AG	AA	AG	AA	AG	AA	AG	AA	AA	AG	AG	AG	AG	AG	AA	AA	AG	AG	AG
CassV7_chr01_14732542	T/C	1	14732542	+	NA	NA	NA	NA	NA	NA	CC	CC	CC	CC	CC	CC	CC	TC	CC	CC	TT	TT	TC	TT	TT	TC	TT	TT	TC	TC	TC	TT	TC	TT	TC	TT	TC	TT	TT	TC	TC	TC	TC	TC	TT	TT	TC	TC	TC
CassV7_chr01_15151111	G/T	1	15151111	+	NA	NA	NA	NA	NA	NA	TT	TT	TT	TT	TT	TT	TT	TT	TT	TT	GG	GG	GT	GG	GG	GT	GG	GG	TT	TT	TT	GG	TT	GG	TT	GG	TT	GG	GG	TT	TT	TT	TT	TT	GG	GG	TT	TT	TT
CassV7_chr01_1519916	A/T	1	1519916	+	NA	NA	NA	NA	NA	NA	AT	AT	AT	AT	AT	AT	AT	AA	AT	AT	AA	TT	AA	AA	TT	AA	TT	TT	AT	AT	AA	TT	AA	AA	AA	TT	AA	TT	TT	AA	AA	AA	AT	AT	AT	TT	AT	AA	TT
CassV7_chr01_15923107	T/C	1	15923107	+	NA	NA	NA	NA	NA	NA	TC	TC	TT	TC	TC	TC	TC	CC	TC	TC	TT	TC	TT	TC	CC	TC	TT	TT	TC	TT	TT	TC	TT	TC	TC	TC	TT	TT	TT	TT	TC	TT	TC	TC	TT	TT	TC	TC	TC
CassV7_chr01_16303625	G/A	1	16303625	+	NA	NA	NA	NA	NA	NA	GA	GA	AA	GA	GA	GA	GA	GG	GA	GA	AA	GA	GA	GA	GA	GA	GA	GA	GA	AA	AA	GA	AA	AA	GA	GG	AA	GA	GA	AA	GA	AA	GA	GA	GA	GA	GA	GA	GA
CassV7_chr01_16495865	T/C	1	16495865	+	NA	NA	NA	NA	NA	NA	TC	TC	CC	TC	TC	TC	TC	TT	TC	TC	CC	TC	TC	TT	TT	TC	TC	TC	TC	CC	CC	TC	CC	TC	TC	TT	CC	TC	TC	CC	TC	CC	TC	TC	TC	TC	TC	TC	TC
CassV7_chr01_1666592	G/T	1	1666592	+	NA	NA	NA	NA	NA	NA	GT	GT	GT	GT	GT	GT	GT	GT	GT	GT	TT	TT	GT	GG	TT	GG	TT	TT	GT	GT	GT	GG	GT	GG	GT	TT	GT	TT	TT	GT	GT	GT	GT	GT	GT	TT	GT	GT	TT
CassV7_chr01_17654961	T/C	1	17654961	+	NA	NA	NA	NA	NA	NA	CC	CC	CC	CC	CC	CC	CC	TC	CC	CC	CC	CC	CC	TT	TC	CC	CC	CC	TC	CC	CC	TC	CC	TC	TC	TT	CC	CC	CC	CC	CC	CC	TC	TC	CC	CC	TC	TC	TC
CassV7_chr01_17708609	G/A	1	17708609	+	NA	NA	NA	NA	NA	NA	AA	AA	AA	AA	AA	AA	AA	AA	AA	AA	GG	GA	AA	AA	GG	GG	GG	GG	AA	GA	GA	GG	GA	AA	AA	GA	GA	GG	GG	GA	GA	GA	AA	AA	GG	GG	AA	AA	AA
CassV7_chr01_18017077	A/T	1	18017077	+	NA	NA	NA	NA	NA	NA	TT	TT	TT	TT	TT	TT	TT	TT	TT	TT	TT	AT	TT	TT	TT	TT	TT	TT	TT	TT	TT	AA	TT	AT	TT	TT	TT	TT	TT	TT	TT	TT	TT	TT	TT	TT	TT	TT	TT
CassV7_chr01_18108875	T/G	1	18108875	+	NA	NA	NA	NA	NA	NA	GG	GG	GG	GG	GG	GG	GG	GG	GG	GG	TT	GG	TG	TT	TG	GG	TG	TG	GG	TG	TG	TT	TG	TT	GG	GG	TG	TG	TG	TG	TG	TG	GG	GG	TG	TG	GG	GG	GG
CassV7_chr01_18224909	G/A	1	18224909	+	NA	NA	NA	NA	NA	NA	GG	GG	GG	GG	GG	GG	GG	GA	GG	GG	GG	GG	GA	GA	GG	GA	GG	GG	AA	GA	GA	GG	GA	GG	GA	GA	GA	GG	GG	GA	GA	GA	AA	AA	GG	GG	AA	AA	AA
CassV7_chr01_18517814	T/A	1	18517814	+	NA	NA	NA	NA	NA	NA	TT	TT	TT	TT	TT	TT	TT	TT	TT	TT	TT	TT	TT	TA	AA	TA	TT	TT	TT	TT	TT	TT	TT	TA	TT	TT	TT	TT	TT	TT	TT	TT	TT	TT	TT	TT	TT	TT	TT
CassV7_chr01_18935139	A/G	1	18935139	+	NA	NA	NA	NA	NA	NA	AA	AA	AA	AA	AA	AA	AA	AA	AA	AA	AA	AG	AA	AG	AA	AA	AA	AA	AA	AA	AA	AG	AA	AA	AA	AA	AA	AA	AA	AA	AA	AA	AA	AA	AA	AA	AA	AA	AA
CassV7_chr01_19152316	C/T	1	19152316	+	NA	NA	NA	NA	NA	NA	CC	CC	CC	CC	CC	CC	CC	CT	CC	CC	TT	CC	CT	CT	TT	TT	CT	CT	CT	CT	CT	CC	CT	TT	CT	TT	CT	CT	CT	CT	CT	CT	CT	CT	CT	CT	CT	CT	CT
CassV7_chr01_1945581	C/A	1	1945581	+	NA	NA	NA	NA	NA	NA	CA	CA	CA	CA	CA	CA	CA	AA	CA	CA	CA	CA	CC	AA	CA	CA	CC	CC	CC	CC	CC	AA	CC	AA	CC	CC	CC	CC	CC	CC	CC	CC	CC	CC	CC	CC	CC	CC	CC
CassV7_chr01_19506493	T/G	1	19506493	+	NA	NA	NA	NA	NA	NA	GG	GG	GG	GG	GG	GG	GG	GG	GG	GG	GG	TG	TG	TG	GG	GG	GG	TG	TG	TG	TG	TT	TG	GG	GG	GG	TG	GG	GG	TG	TG	TG	TG	TG	GG	GG	TG	TG	TG
CassV7_chr01_19806521	T/C	1	19806521	+	NA	NA	NA	NA	NA	NA	TC	TC	CC	TC	TC	TC	TC	TT	TC	TC	TT	CC	TT	TT	TT	TT	TC	TT	TT	TT	TT	TT	TT	TT	TC	TT	TT	TC	TC	TT	TT	TT	TT	TT	TC	TC	TT	TT	TT
CassV7_chr01_20012075	C/G	1	20012075	+	NA	NA	NA	NA	NA	NA	GG	GG	GG	GG	GG	GG	GG	GG	GG	GG	CC	CC	CG	CG	GG	CG	CC	CC	CG	CC	CC	CC	CC	CC	CG	GG	CC	CC	CC	CC	CC	CG	CG	CG	CC	CC	CG	CG	CG
CassV7_chr01_20392688	G/A	1	20392688	+	NA	NA	NA	NA	NA	NA	GG	GA	GG	GG	GG	AA	AA	GG	GG	AA	GG	GA	GA	GG	GA	AA	AA	GG	GG	GG	GG	GG	GG	AA	GA	AA	GG	AA	AA	GG	GG	GA	GG	GG	AA	AA	GA	GG	GG
CassV7_chr01_20654324	C/T	1	20654324	+	NA	NA	NA	NA	NA	NA	CC	CT	TT	CT	CT	CT	CT	CC	CT	CT	TT	CT	TT	CC	CC	CC	CT	TT	CC	TT	TT	CC	TT	CC	CC	TT	TT	TT	CT	TT	TT	CC	CC	CC	CT	CT	CC	CC	CC
CassV7_chr01_20745559	C/T	1	20745559	+	NA	NA	NA	NA	NA	NA	CC	CT	TT	CT	CT	CT	CT	CT	CT	CT	TT	CT	CT	CT	CT	CC	CT	TT	TT	TT	TT	CC	TT	CC	CT	CT	TT	TT	CT	TT	TT	CT	TT	TT	CT	CT	CT	TT	TT
CassV7_chr01_21084983	G/T	1	21084983	+	NA	NA	NA	NA	NA	NA	GG	GT	GT	GT	GT	GT	GT	GT	TT	GT	TT	TT	GT	GT	TT	TT	TT	GT	GT	GT	GG	GG	GT	TT	TT	TT	GT	GT	TT	GT	GT	TT	GT	GT	TT	TT	TT	GT	GT
CassV7_chr01_21112211	T/C	1	21112211	+	NA	NA	NA	NA	NA	NA	TT	TT	TT	TT	TT	TT	TT	TC	TT	TT	CC	CC	CC	TT	TC	TC	CC	CC	CC	CC	CC	TC	CC	CC	CC	CC	CC	CC	CC	CC	CC	CC	CC	CC	CC	CC	CC	CC	CC
CassV7_chr01_21417676	T/C	1	21417676	+	NA	NA	NA	NA	NA	NA	TT	TT	TT	TT	TT	TT	TT	TC	TT	TT	CC	TT	TT	TC	TT	TT	TC	CC	CC	CC	CC	TC	CC	TC	TC	TC	CC	CC	TC	CC	CC	TC	CC	CC	TC	TC	TC	CC	CC
CassV7_chr01_21421326	A/G	1	21421326	+	NA	NA	NA	NA	NA	NA	AA	AA	AA	AA	AA	AA	AA	AG	AA	AA	GG	AA	AA	AA	AA	AA	AG	AG	AG	AG	AG	AA	AG	AG	AG	AG	AG	AG	AG	AG	AG	AG	AG	AG	AG	AG	AG	AG	AG
CassV7_chr01_21580003	A/T	1	21580003	+	NA	NA	NA	NA	NA	NA	TT	TT	TT	TT	TT	TT	TT	TT	TT	TT	TT	AA	AT	AT	AT	AT	TT	TT	TT	TT	TT	AA	TT	AT	TT	TT	TT	TT	TT	TT	TT	TT	TT	TT	TT	TT	TT	TT	TT
CassV7_chr01_21873674	G/C	1	21873674	+	NA	NA	NA	NA	NA	NA	GG	GC	CC	GC	GC	GC	CC	GC	GC	GC	GG	GG	GC	GG	GC	CC	GG	GC	CC	GC	GC	GC	GC	GG	GC	GC	CC	GC	GG	GC	GC	GC	CC	GC	GG	GG	GC	CC	CC
CassV7_chr01_21886466	G/A	1	21886466	+	NA	NA	NA	NA	NA	NA	GG	GG	GG	GG	GG	GG	GG	GA	GG	GG	GG	AA	GA	GG	AA	AA	GG	GA	AA	GA	GA	AA	GA	GA	AA	GA	AA	GA	GG	GA	GA	AA	GA	GA	GG	GG	AA	AA	AA
CassV7_chr01_21934017	T/A	1	21934017	+	NA	NA	NA	NA	NA	NA	TT	TT	TT	TT	TT	TT	TT	TT	TT	TT	AA	TA	TA	TA	AA	TA	TA	AA	TA	AA	AA	TA	AA	TT	TT	TA	TA	AA	TA	AA	AA	TT	AA	AA	TA	TA	TT	TA	TA
CassV7_chr01_21994683	T/A	1	21994683	+	NA	NA	NA	NA	NA	NA	TT	TT	TT	TT	TT	TT	TT	TT	TT	TT	TT	TT	TA	TT	TA	TA	TT	TA	TA	TA	TA	TT	TA	TT	TT	TT	TA	TA	TT	TA	TA	TT	TA	TA	TT	TT	TT	TA	TA
CassV7_chr01_22169842	T/A	1	22169842	+	NA	NA	NA	NA	NA	NA	TT	TA	AA	TA	TA	TA	AA	TT	TA	TT	AA	TT	AA	TT	TA	TA	TA	AA	TA	AA	AA	TT	AA	TT	TT	TA	TA	AA	TA	AA	AA	TT	AA	AA	TA	TA	TT	TA	TA
CassV7_chr01_22231686	T/C	1	22231686	+	NA	NA	NA	NA	NA	NA	TT	TC	CC	TC	TC	TC	CC	TC	TC	TT	CC	CC	TC	CC	TC	TC	TC	TC	TC	TC	TC	CC	TC	CC	TC	CC	TC	TC	TC	TC	TC	TC	TC	TC	TC	TC	TC	TC	TC
CassV7_chr01_22279656	T/C	1	22279656	+	NA	NA	NA	NA	NA	NA	TT	TT	TT	TT	TT	TT	TT	TC	TT	TT	TT	TC	TT	TT	TC	CC	TT	TT	TC	TT	TT	CC	TT	TC	TC	TC	TC	TT	TT	TT	TT	TC	TT	TT	TT	TT	TC	TC	TC
CassV7_chr01_22337394	A/T	1	22337394	+	NA	NA	NA	NA	NA	NA	AA	AT	TT	AT	AT	AT	TT	AT	AT	AA	AA	AT	AA	AA	AT	TT	AA	AA	AT	AA	AA	TT	AA	AT	AT	AT	AT	AA	AA	AA	AA	AT	AA	AA	AA	AA	AT	AT	AT
CassV7_chr01_22340392	G/C	1	22340392	+	NA	NA	NA	NA	NA	NA	CC	CC	CC	CC	CC	CC	CC	CC	CC	CC	CC	CC	CC	CC	CC	CC	CC	CC	CC	CC	CC	CC	CC	CC	CC	CC	CC	CC	CC	CC	CC	CC	CC	CC	CC	CC	CC	CC	CC
CassV7_chr01_22350066	C/A	1	22350066	+	NA	NA	NA	NA	NA	NA	AA	CA	CC	CA	CA	CA	CC	CA	CA	AA	AA	CA	AA	AA	CA	CC	CA	AA	CA	AA	AA	CC	AA	CA	CC	CA	CA	AA	CA	AA	AA	CC	AA	AA	CA	CA	CC	CA	CA
CassV7_chr01_22424858	G/C	1	22424858	+	NA	NA	NA	NA	NA	NA	GG	GC	CC	GC	GC	GC	CC	GC	GC	GG	CC	GC	CC	GG	GC	CC	CC	CC	CC	CC	CC	CC	CC	GC	CC	CC	CC	CC	CC	CC	CC	CC	CC	CC	CC	CC	CC	CC	CC
CassV7_chr01_22497397	T/A	1	22497397	+	NA	NA	NA	NA	NA	NA	AA	AA	AA	AA	AA	AA	AA	AA	AA	AA	AA	TA	TT	TA	AA	TA	TA	TA	TA	TA	TA	TT	TA	AA	TA	TA	TA	TA	TA	TA	TA	TA	TA	TA	TA	TA	TA	TA	TA
CassV7_chr01_22546108	C/A	1	22546108	+	NA	NA	NA	NA	NA	NA	AA	AA	AA	AA	AA	AA	AA	AA	AA	AA	CC	AA	CA	CC	CA	AA	CA	CC	CA	CC	CC	AA	CC	CA	AA	CA	CA	CC	CA	CA	CC	AA	CC	CC	CA	CA	AA	CA	CA
CassV7_chr01_22720911	A/C	1	22720911	+	NA	NA	NA	NA	NA	NA	AA	AC	CC	AC	AC	AC	CC	AC	AC	AA	AC	AC	AC	AA	AC	AC	AC	AC	AC	AC	AC	CC	AC	AC	CC	AC	AC	AC	AC	AC	AC	CC	AC	AC	AC	AC	CC	AC	AC
CassV7_chr01_22727766	T/C	1	22727766	+	NA	NA	NA	NA	NA	NA	TT	TC	CC	TC	TC	TC	CC	TC	TC	TT	TT	TT	TT	CC	CC	TC	TT	TT	TC	TT	TT	TT	TT	TT	TC	TT	TC	TT	TT	TT	TT	TC	TT	TT	TT	TT	TC	TC	TC
CassV7_chr01_22840827	T/C	1	22840827	+	NA	NA	NA	NA	NA	NA	TT	TC	CC	TC	TC	TC	CC	TC	TC	TT	TT	CC	TT	TT	TC	TC	TC	TT	TC	TT	TT	CC	TT	CC	CC	TT	TC	TT	TC	TC	TT	CC	TT	TT	TC	TC	CC	TC	TC
CassV7_chr01_23058376	G/C	1	23058376	+	NA	NA	NA	NA	NA	NA	CC	CC	CC	CC	CC	CC	CC	CC	CC	CC	GG	CC	GC	GG	GG	GG	GC	GC	CC	GC	GC	CC	GC	GC	CC	GG	CC	GC	GC	GC	GC	CC	GC	GC	GC	GC	CC	CC	CC
CassV7_chr01_23220625	G/A	1	23220625	+	NA	NA	NA	NA	NA	NA	AA	AA	AA	AA	AA	AA	AA	AA	AA	AA	GG	AA	GA	GG	GG	GG	GA	GA	AA	GA	GA	AA	GA	GG	AA	GG	AA	GA	GA	GA	GA	AA	GA	GA	GA	GA	AA	AA	AA
CassV7_chr01_23553367	T/C	1	23553367	+	NA	NA	NA	NA	NA	NA	TT	TT	TT	TT	TT	TT	TT	TT	TT	TT	TT	TC	TC	TT	CC	CC	TC	TT	TT	TT	TT	TT	TT	TT	TC	TC	TC	TT	TC	TC	TT	TC	TT	TT	TT	TC	TC	TT	TT
CassV7_chr01_23845097	T/C	1	23845097	+	NA	NA	NA	NA	NA	NA	CC	TC	TC	TC	TT	TC	TT	TC	TC	CC	CC	CC	CC	CC	TT	TC	TC	TC	TT	TC	CC	TC	TC	CC	TC	CC	TC	TC	CC	CC	TC	TC	TC	TC	TC	CC	TC	TT	TC
CassV7_chr01_24180681	T/C	1	24180681	+	NA	NA	NA	NA	NA	NA	TT	TT	TT	TT	TT	TT	TT	TC	TT	TT	TT	TC	TC	TC	TC	CC	TT	TT	TC	TT	TT	TC	TT	TT	TC	TC	TC	TT	TT	TT	TT	TC	TT	TT	TT	TT	TC	TC	TT
CassV7_chr01_2448091	C/T	1	2448091	+	NA	NA	NA	NA	NA	NA	CT	CT	CT	CT	CT	CT	CT	CC	CT	CT	CC	CT	CT	CC	CT	CT	CT	CC	TT	TT	CT	CT	CT	CC	CT	CC	CT	CC	CT	CT	CT	CT	TT	CT	TT	CT	TT	CT	CT
CassV7_chr01_24668851	C/T	1	24668851	+	NA	NA	NA	NA	NA	NA	TT	TT	TT	TT	TT	TT	TT	TT	TT	TT	CC	TT	CT	TT	CT	CC	CC	CC	CT	CC	CC	TT	CC	TT	CT	CC	CT	CC	CC	CC	CC	CT	CC	CC	CC	CC	CT	CT	CC
CassV7_chr01_24980368	T/A	1	24980368	+	NA	NA	NA	NA	NA	NA	TT	TT	TT	TT	TT	TT	TT	TT	TT	TT	TT	AA	TA	TA	TT	TT	TT	TT	TT	TT	AA	TA	TT	AA	TA	TT	TA	TT	AA	AA	AA	TA	TT	TT	TT	TT	TA	TT	TT
CassV7_chr01_2503855	G/A	1	2503855	+	NA	NA	NA	NA	NA	NA	GA	GA	GA	GA	GA	GA	GA	GG	GA	GA	GG	AA	GG	GA	AA	GG	AA	GA	GA	GA	GG	AA	GG	GG	GG	GA	GG	GA	AA	GG	GG	GG	GA	GG	GA	AA	GA	GG	AA
CassV7_chr01_25039182	A/G	1	25039182	+	NA	NA	NA	NA	NA	NA	AG	AG	GG	AG	GG	AG	GG	AA	GG	AA	GG	GG	AA	AG	AG	AG	AG	AG	AA	AG	GG	AG	AG	GG	AA	AG	AA	AG	GG	GG	GG	AA	AG	AG	AG	AG	AA	AA	AG
CassV7_chr01_25252133	G/T	1	25252133	+	NA	NA	NA	NA	NA	NA	GT	GT	GG	GT	GG	GT	GG	GT	GG	TT	GG	GT	GG	GT	GT	GT	GG	GG	GG	GG	GG	GT	GG	TT	GG	GG	GG	GG	GG	GG	GG	GG	GG	GG	GG	GG	GG	GG	GG
CassV7_chr01_25487462	A/G	1	25487462	+	NA	NA	NA	NA	NA	NA	AA	AA	AA	AA	AA	AA	AA	AA	AA	AA	AA	AG	AA	AA	AA	AA	AA	AA	AA	AA	AA	AG	AA	GG	AA	AA	AA	AA	AA	AA	AA	AA	AA	AA	AA	AA	AA	AA	AA
CassV7_chr01_25707924	C/A	1	25707924	+	NA	NA	NA	NA	NA	NA	CC	CC	CC	CC	CC	CC	CC	CA	CC	CC	CC	CC	AA	CC	CA	CA	CA	CA	AA	CA	CC	CA	CA	CC	AA	CA	AA	CA	CC	CC	CC	AA	CA	CA	CA	CA	AA	AA	CA
CassV7_chr01_25948239	T/C	1	25948239	+	NA	NA	NA	NA	NA	NA	TT	TT	TT	TT	TT	TT	TT	TT	TT	TT	TT	CC	CC	TT	TT	TT	TT	TT	TT	TT	TT	CC	TT	TC	TT	TT	TT	TT	TT	TT	TT	TT	TT	TT	TT	TT	TT	TT	TT
CassV7_chr01_26153550	C/A	1	26153550	+	NA	NA	NA	NA	NA	NA	CA	CA	CA	CA	CC	CA	CC	CC	CA	AA	AA	AA	CC	AA	AA	CA	AA	AA	CA	AA	AA	CA	AA	CA	CC	CA	CC	AA	AA	AA	AA	CC	AA	AA	AA	AA	CC	CA	AA
CassV7_chr01_2624428	G/T	1	2624428	+	NA	NA	NA	NA	NA	NA	GG	GG	GG	GG	GG	GG	GG	GG	GG	GG	GG	GG	GG	GG	TT	GG	GG	GG	TT	TT	GG	GG	GG	GG	GG	GT	GG	GG	GG	GG	GG	GG	TT	GG	TT	GG	TT	GG	GG
CassV7_chr01_26412531	T/G	1	26412531	+	NA	NA	NA	NA	NA	NA	TG	TG	TG	TG	GG	TG	GG	GG	TG	TT	TT	TT	TT	GG	GG	GG	TT	TT	TT	TT	TT	TG	TT	TG	TT	TT	TT	TT	TT	TT	TT	TT	TT	TT	TT	TT	TT	TT	TT
CassV7_chr01_26635279	C/G	1	26635279	+	NA	NA	NA	NA	NA	NA	CC	CC	CC	CC	GG	CC	GG	CC	CC	CC	CC	CC	CC	CG	CC	CC	CG	CG	CG	CG	CC	CC	CG	CG	CC	CC	CC	CG	CC	CC	CC	CC	CG	CG	CG	CG	CC	CG	CG
CassV7_chr01_26955448	C/T	1	26955448	+	NA	NA	NA	NA	NA	NA	CC	CC	CC	CC	CC	CC	CC	CC	CC	CC	TT	CT	CT	CC	CT	CT	CT	CT	CC	CT	CT	CT	CT	TT	CC	CT	CC	CT	CT	CT	CT	CC	CT	CT	CT	CT	CC	CC	CT
CassV7_chr01_27353666	A/G	1	27353666	+	NA	NA	NA	NA	NA	NA	GG	GG	GG	GG	GG	GG	GG	GG	GG	GG	GG	GG	AG	GG	GG	GG	GG	GG	GG	GG	GG	GG	GG	AA	GG	GG	GG	GG	GG	GG	GG	GG	GG	GG	GG	GG	GG	GG	GG
CassV7_chr01_27491928	G/A	1	27491928	+	NA	NA	NA	NA	NA	NA	GG	GG	GG	GG	GG	GG	GG	GG	GG	GG	GG	AA	GG	GA	AA	GA	GG	GG	GG	GG	GG	AA	GG	GA	GG	GG	GG	GG	GG	GG	GG	GG	GG	GG	GG	GG	GG	GG	GG
CassV7_chr01_27739382	C/G	1	27739382	+	NA	NA	NA	NA	NA	NA	CG	CG	CG	CG	CG	CG	CC	CC	CG	GG	CC	GG	CG	CC	CC	CC	CC	CC	CC	CC	CG	GG	CC	CG	CG	CC	CG	CC	CG	CG	CG	CG	CC	CC	CC	CC	CG	CC	CC
CassV7_chr01_27813884	C/A	1	27813884	+	NA	NA	NA	NA	NA	NA	CC	CC	CC	CC	CC	CC	CC	CC	CC	CC	CC	CC	CC	CA	CC	CC	CC	CC	CC	CC	CC	CC	CC	CC	CC	CC	CC	CC	CC	CC	CC	CC	CC	CC	CC	CC	CC	CC	CC
CassV7_chr01_27856728	C/T	1	27856728	+	NA	NA	NA	NA	NA	NA	CC	CC	CC	CC	CC	CC	CC	CC	CC	CC	CC	TT	CT	CT	CC	CC	CC	CC	CC	CC	CT	CT	CC	CT	CT	CC	CT	CC	CT	CT	CT	CT	CC	CC	CC	CC	CT	CC	CC
CassV7_chr01_28262168	A/C	1	28262168	+	NA	NA	NA	NA	NA	NA	AA	AA	AA	AA	AA	AA	AA	AA	AA	AA	AA	CC	AC	AC	AA	AA	AC	AC	AC	AC	AC	CC	AC	CC	AC	AA	AC	AC	AC	AC	AC	AC	AC	AC	AC	AC	AC	AC	AC
CassV7_chr01_28520241	C/T	1	28520241	+	NA	NA	NA	NA	NA	NA	CC	CC	CC	CC	CC	CC	CC	CC	CC	CC	CC	CT	CC	CT	CC	CC	CC	CC	CC	CC	CC	TT	CC	CC	CC	CC	CC	CC	CC	CC	CC	CC	CC	CC	CC	CC	CC	CC	CC
CassV7_chr01_2865582	G/A	1	2865582	+	NA	NA	NA	NA	NA	NA	GA	GA	GA	GA	GA	GG	GA	GG	GG	AA	GG	GG	GA	GG	GG	GA	GG	GG	GA	GA	GA	GA	GG	GG	GG	GA	GG	GA	GA	GA	GA	GA	GG	GG	GA	GG	GG	GG	GA
CassV7_chr01_28924976	G/T	1	28924976	+	NA	NA	NA	NA	NA	NA	GG	GG	GG	GG	GG	GG	GG	GG	GG	GG	TT	GT	GG	GG	GT	GG	TT	GT	GT	TT	GT	TT	TT	GT	GG	TT	GG	TT	GT	GT	GT	GG	TT	GT	TT	GT	GG	GG	GT
CassV7_chr01_29155618	C/T	1	29155618	+	NA	NA	NA	NA	NA	NA	TT	TT	TT	TT	TT	TT	TT	CT	TT	TT	CC	CC	CT	CT	CT	CT	CC	CC	CC	CC	CT	CC	CC	CT	CT	CT	CT	CC	CT	CT	CT	CT	CC	CT	CC	CC	CT	CT	CC
CassV7_chr01_29566240	A/C	1	29566240	+	NA	NA	NA	NA	NA	NA	AA	AA	AA	AA	AA	AA	AA	AA	AA	AA	AA	CC	AC	AA	AA	AA	AA	AA	AA	AA	AC	AC	AA	AA	AC	AA	AC	AA	AC	AC	AC	AC	AA	AC	AC	AA	AC	AC	AA
CassV7_chr01_29683691	C/T	1	29683691	+	NA	NA	NA	NA	NA	NA	CC	CC	CC	CC	CC	CC	CC	CC	CC	CC	CC	CC	CC	CC	CC	CC	CC	CC	CC	CC	CC	CC	CC	CC	CC	CC	CC	CC	CC	CC	CC	CC	CC	CC	CC	CC	CC	CC	CC
CassV7_chr01_29847143	A/G	1	29847143	+	NA	NA	NA	NA	NA	NA	GG	GG	GG	GG	GG	GG	GG	GG	GG	GG	GG	AA	AA	AA	GG	GG	AG	AG	AG	AG	AG	AA	AG	AG	AG	GG	AG	AG	AG	AG	AG	AG	AG	AG	AG	AG	AG	AG	AG
CassV7_chr01_30166852	T/C	1	30166852	+	NA	NA	NA	NA	NA	NA	TT	TT	TT	TT	TT	TT	TT	TT	TT	TT	TT	CC	TC	TT	CC	TC	TT	TT	TT	TT	TC	TC	TT	TC	TC	TT	TC	TT	TC	TC	TC	TC	TT	TC	TC	TT	TC	TC	TT
CassV7_chr01_30650250	A/G	1	30650250	+	NA	NA	NA	NA	NA	NA	AG	AG	AG	AG	AG	AG	AA	GG	AG	AA	GG	GG	AG	GG	AG	AG	AG	AG	AG	AG	AG	GG	AG	AA	AG	AG	AG	AG	AG	AG	AG	AG	AG	AG	AG	AG	AG	AG	AG
CassV7_chr01_30694798	T/C	1	30694798	+	NA	NA	NA	NA	NA	NA	TT	TT	TT	TT	TT	TT	TT	TC	TT	TT	CC	TT	CC	CC	TT	TT	TC	TC	TC	TC	CC	TC	TC	TT	CC	TC	CC	TC	CC	CC	CC	CC	TC	CC	CC	TC	CC	CC	TC
CassV7_chr01_31303014	A/T	1	31303014	+	NA	NA	NA	NA	NA	NA	AA	AA	AA	AA	AA	AA	AA	AT	AA	AA	AA	AA	AT	AT	AA	AA	AA	AT	AT	AA	AA	AA	AA	AA	AT	AA	AT	AA	AA	AA	AA	AT	AT	AA	AA	AT	AT	AT	AT
CassV7_chr01_31537724	T/C	1	31537724	+	NA	NA	NA	NA	NA	NA	TT	TT	TT	TT	TT	TT	TT	TT	TT	TT	TT	TT	TT	TT	TT	TT	TC	TC	TT	TC	TC	TC	TT	TC	TC	TT	TT	TC	TT	TC	TC	TT	TC	TC	TT	TC	TT	TC	TC
CassV7_chr01_3158119	G/C	1	3158119	+	NA	NA	NA	NA	NA	NA	GC	GC	GC	GC	GC	GC	GC	GC	GC	GC	GG	GG	GC	GG	GC	GC	GG	GG	GG	GG	GG	GG	GG	GG	GG	GC	GG	GG	GG	GG	GG	GG	GG	GG	GG	GG	GG	GG	GG
CassV7_chr01_31684448	C/G	1	31684448	+	NA	NA	NA	NA	NA	NA	GG	GG	GG	GG	GG	GG	GG	GG	GG	GG	GG	CC	GG	CG	CG	GG	GG	GG	GG	GG	GG	CG	GG	GG	GG	GG	GG	GG	GG	GG	GG	GG	GG	GG	GG	GG	GG	GG	GG
CassV7_chr01_31974032	G/A	1	31974032	+	NA	NA	NA	NA	NA	NA	AA	AA	AA	AA	AA	AA	AA	AA	AA	AA	AA	GG	AA	GA	GA	AA	AA	AA	AA	AA	AA	GA	AA	GA	AA	AA	AA	AA	AA	AA	AA	AA	AA	AA	AA	AA	AA	AA	AA
CassV7_chr01_32559410	T/C	1	32559410	+	NA	NA	NA	NA	NA	NA	CC	CC	CC	CC	CC	CC	CC	CC	CC	CC	CC	TT	TT	TC	TC	CC	TC	CC	CC	CC	TC	TT	CC	TC	TC	CC	TC	CC	TC	TC	TC	TC	TC	TC	TC	CC	TC	TC	CC
CassV7_chr01_33150718	A/G	1	33150718	+	NA	NA	NA	NA	NA	NA	GG	GG	GG	GG	GG	GG	GG	GG	GG	GG	GG	AA	AG	AA	GG	GG	GG	GG	GG	GG	GG	AG	GG	AG	GG	GG	GG	GG	GG	GG	GG	GG	GG	GG	GG	GG	GG	GG	GG
CassV7_chr01_3319916	A/G	1	3319916	+	NA	NA	NA	NA	NA	NA	AA	AA	AA	AA	AA	AA	AA	AA	AA	AA	AA	AA	AA	GG	GG	AA	AG	AG	AA	AA	AA	AG	AA	GG	AA	AA	AA	AG	AG	AA	AA	AA	AA	AA	AA	AG	AA	AA	AG
CassV7_chr01_33294606	C/T	1	33294606	+	NA	NA	NA	NA	NA	NA	CC	CC	CC	CC	CC	CC	CC	CC	CC	CC	CC	CC	CT	CT	TT	CT	CT	CT	CC	CC	CT	CC	CC	CT	CT	CT	CT	CC	CT	CT	CT	CT	CT	CT	CT	CC	CT	CT	CC
CassV7_chr01_33788553	T/C	1	33788553	+	NA	NA	NA	NA	NA	NA	TC	CC	TC	TC	TC	TT	CC	TT	TC	CC	TT	TT	TC	TT	TC	TC	TC	TC	TC	TC	TC	TT	TC	CC	TC	TT	TC	TC	TC	TC	TC	TC	TC	TC	TC	TC	TC	TC	TC
CassV7_chr01_34027481	G/C	1	34027481	+	NA	NA	NA	NA	NA	NA	GG	GG	GG	GG	GG	GG	CC	GG	GG	GG	GG	GG	GG	GG	GG	GG	GG	GG	GG	GG	GG	GC	GG	GC	GG	GC	GG	GG	GG	GG	GG	GG	GG	GG	GG	GG	GG	GG	GG
CassV7_chr01_3430009	C/G	1	3430009	+	NA	NA	NA	NA	NA	NA	CC	CC	CC	CC	CC	CC	CC	GG	CC	CC	GG	GG	CC	GG	GG	CC	CC	CG	CC	CC	CG	GG	CG	GG	CG	GG	CG	CG	CC	CG	CG	CG	CC	CG	CC	CC	CC	CG	CC
CassV7_chr01_35677358	G/A	1	35677358	+	NA	NA	NA	NA	NA	NA	GG	GG	GG	GG	GG	GG	GG	GG	GG	GG	GG	GA	GG	GG	GA	GA	GG	GG	GA	GA	GG	GG	GA	GA	GA	GG	GG	GG	GG	GA	GG	GA	GG	GG	GG	GG	GG	GG	GA
CassV7_chr01_359655	A/G	1	359655	+	NA	NA	NA	NA	NA	NA	GG	GG	GG	GG	GG	GG	GG	AG	GG	GG	AA	GG	AG	AG	AG	AA	AA	AA	AA	AA	AA	GG	AA	GG	AA	AG	AA	AA	AA	AA	AA	AA	AA	AA	AA	AA	AA	AA	AA
CassV7_chr01_36152612	G/C	1	36152612	+	NA	NA	NA	NA	NA	NA	GG	GG	GG	GG	GG	GG	GG	GG	GG	GG	GC	GG	GC	GG	CC	GC	CC	CC	GC	GC	GC	GG	CC	CC	GC	GG	GC	CC	GC	CC	CC	GC	GC	CC	CC	CC	GC	GC	CC
CassV7_chr01_36425692	T/G	1	36425692	+	NA	NA	NA	NA	NA	NA	GG	GG	TG	TG	GG	TT	GG	TT	GG	TG	GG	TG	TG	TG	GG	GG	GG	GG	TG	TG	TG	TT	GG	TG	TG	TG	TG	GG	TG	GG	GG	TG	TG	GG	GG	GG	TG	TG	GG
CassV7_chr01_36596134	C/A	1	36596134	+	NA	NA	NA	NA	NA	NA	CC	CC	CC	CC	CC	CC	CC	CC	CC	CC	AA	CC	CA	CC	CC	CC	CA	CA	CC	CC	CC	CC	CA	CA	CC	CC	CC	CA	CC	CA	CA	CC	CC	CA	CA	CA	CC	CC	CA
CassV7_chr01_36903720	G/A	1	36903720	+	NA	NA	NA	NA	NA	NA	GG	GG	GG	GG	GG	GG	GG	GG	GG	GG	GG	GG	GG	GG	GA	GA	GG	GG	GA	GA	GG	GA	GA	GA	GA	GG	GG	GG	GG	GA	GA	GA	GG	GG	GG	GG	GG	GG	GA
CassV7_chr01_37490451	T/A	1	37490451	+	NA	NA	NA	NA	NA	NA	AA	AA	AA	AA	AA	AA	AA	AA	AA	AA	AA	TA	TA	TA	TA	AA	TA	TA	AA	AA	TA	TT	AA	TA	AA	TA	AA	TA	TA	AA	AA	AA	TA	TA	TA	TA	TA	TA	AA
CassV7_chr01_37809894	A/C	1	37809894	+	NA	NA	NA	NA	NA	NA	AA	AC	AC	AC	AA	AC	AC	AC	AA	AC	CC	CC	CC	AC	CC	AC	CC	CC	AC	AC	AC	CC	CC	CC	AC	AC	AC	CC	AC	CC	CC	AC	AC	CC	CC	CC	AC	AC	CC
CassV7_chr01_37979298	G/A	1	37979298	+	NA	NA	NA	NA	NA	NA	GG	GA	GA	GA	GG	GA	GA	GA	GG	GA	AA	AA	AA	GA	AA	GA	AA	AA	GA	GA	GA	AA	AA	AA	GA	GA	GA	AA	GA	AA	AA	GA	GA	AA	AA	AA	AA	GA	AA
CassV7_chr01_3800973	C/A	1	3800973	+	NA	NA	NA	NA	NA	NA	CA	CA	CA	CA	CA	CA	CA	CA	CA	CA	CC	AA	CC	CC	CA	CC	CC	CC	CC	CC	CC	CA	CC	CC	CC	CA	CC	CC	CC	CC	CC	CC	CC	CC	CC	CC	CC	CC	CC
CassV7_chr01_38225884	A/G	1	38225884	+	NA	NA	NA	NA	NA	NA	GG	GG	GG	GG	GG	GG	GG	GG	GG	GG	AA	AG	AG	GG	AG	AG	AA	AA	AG	AG	AG	GG	AA	AA	AG	AG	AG	AA	AG	AA	AA	AG	AG	AA	AA	AA	AG	AG	AA
CassV7_chr01_3907563	T/G	1	3907563	+	NA	NA	NA	NA	NA	NA	TG	TG	TG	TG	TG	TG	TG	TG	TG	TG	GG	TT	GG	TT	GG	GG	TG	TG	GG	GG	GG	TT	GG	TT	GG	TG	GG	TG	TG	GG	GG	GG	GG	GG	GG	TG	GG	GG	GG
CassV7_chr01_4101487	T/C	1	4101487	+	NA	NA	NA	NA	NA	NA	TC	TC	TC	TC	TC	TC	TC	TC	TC	TC	CC	TT	TT	TC	TT	CC	CC	CC	TC	TC	TC	TC	TC	CC	TC	CC	TC	CC	CC	TC	TC	TC	TC	TC	TC	CC	TC	TC	TC
CassV7_chr01_4718135	T/G	1	4718135	+	NA	NA	NA	NA	NA	NA	GG	GG	GG	GG	GG	GG	GG	GG	GG	GG	GG	TG	TT	TT	TG	GG	GG	GG	TG	TG	TG	GG	TG	TT	TG	GG	TG	GG	GG	TG	TG	TG	TG	TG	TG	GG	TG	TG	TG
CassV7_chr01_4725926	T/A	1	4725926	+	NA	NA	NA	NA	NA	NA	TA	TA	TA	TA	TA	TA	TA	TA	TA	TA	AA	TT	TT	TA	TT	AA	AA	AA	TA	TA	TA	TT	TA	TT	TA	AA	TA	AA	AA	TA	TA	TA	TA	TA	TA	AA	TA	TA	TA
CassV7_chr01_4953842	A/G	1	4953842	+	NA	NA	NA	NA	NA	NA	AA	AA	AA	AA	AA	AA	AA	AA	AA	AA	AA	AA	AA	AA	AG	AG	AA	AA	AA	AA	AA	AG	AA	AA	AA	AA	AA	AA	AA	AA	AA	AA	AA	AA	AA	AA	AA	AA	AA
CassV7_chr01_5117802	T/C	1	5117802	+	NA	NA	NA	NA	NA	NA	TT	TT	TT	TT	TT	TT	TT	TT	TT	TT	TT	TT	CC	CC	CC	TC	TT	TT	TC	TC	TC	TT	TC	CC	TC	TT	TC	TT	TT	TC	TC	TC	TC	TC	TC	TT	TC	TC	TC
CassV7_chr01_534977	G/A	1	534977	+	NA	NA	NA	NA	NA	NA	GG	GG	GG	GG	GG	GG	GG	GA	GG	GG	AA	GA	AA	GA	AA	AA	AA	AA	AA	AA	AA	AA	AA	GG	AA	AA	AA	AA	AA	AA	AA	AA	AA	AA	AA	AA	AA	AA	AA
CassV7_chr01_5492058	T/G	1	5492058	+	NA	NA	NA	NA	NA	NA	TT	TT	TT	TT	TT	TT	TT	TT	TT	TT	TT	TG	TG	TG	GG	TG	TT	TT	TG	TG	TG	TG	TG	GG	TG	TT	TG	TT	TT	TG	TG	TG	TG	TG	TG	TT	TG	TG	TG
CassV7_chr01_5779664	G/A	1	5779664	+	NA	NA	NA	NA	NA	NA	GG	GG	GG	GG	GG	GG	GG	GG	GG	GG	GG	AA	GA	GG	GA	GA	GG	GG	GA	GA	GA	AA	GA	AA	GA	GA	GA	GG	GG	GA	GA	GA	GA	GA	GA	GG	GA	GA	GA
CassV7_chr01_6073917	C/T	1	6073917	+	NA	NA	NA	NA	NA	NA	CC	CC	CC	CC	CC	CC	CC	CC	CC	CC	CC	CT	TT	TT	CT	CC	CC	CC	CT	CT	CT	CC	CT	TT	CT	CC	CT	CC	CC	CT	CT	CT	CT	CT	CT	CC	CT	CT	CT
CassV7_chr01_6074938	G/C	1	6074938	+	NA	NA	NA	NA	NA	NA	GG	GG	GG	GG	GG	GG	GG	GG	GG	GG	GG	GC	CC	CC	GC	GG	GG	GG	GC	GC	GC	GG	GC	CC	GC	GG	GC	GG	GG	GC	GC	GC	GC	GC	GC	GG	GC	GC	GC
CassV7_chr01_6130732	A/T	1	6130732	+	NA	NA	NA	NA	NA	NA	AA	AA	AA	AA	AA	AA	AA	AA	AA	AA	AA	AT	AA	AA	AT	AT	AA	AA	AA	AA	AA	TT	AA	AA	AA	AT	AA	AA	AA	AA	AA	AA	AA	AA	AA	AA	AA	AA	AA
CassV7_chr01_6236255	T/C	1	6236255	+	NA	NA	NA	NA	NA	NA	TT	TT	TT	TT	TT	TT	TT	TT	TT	TT	TT	TC	TC	TC	TC	TT	TT	TT	TC	TC	TC	TT	TC	CC	TC	TC	TC	TT	TT	TC	TC	TC	TC	TC	TC	TT	TC	TC	TC
CassV7_chr01_7188553	T/G	1	7188553	+	NA	NA	NA	NA	NA	NA	GG	GG	GG	GG	GG	GG	GG	GG	GG	GG	GG	TT	TT	TT	TG	GG	GG	GG	TG	TG	TG	TT	TG	TG	TG	GG	TG	GG	GG	TG	TG	TG	TG	TG	TG	GG	TG	TG	TG
CassV7_chr01_7314889	A/G	1	7314889	+	NA	NA	NA	NA	NA	NA	GG	GG	GG	GG	GG	GG	GG	GG	GG	GG	GG	AA	AG	AG	AG	GG	GG	GG	AG	AG	AG	AA	AG	AG	AG	GG	AG	GG	GG	AG	AG	AG	AG	AG	AG	GG	AG	AG	AG
CassV7_chr01_7354573	C/T	1	7354573	+	NA	NA	NA	NA	NA	NA	TT	TT	TT	TT	TT	TT	TT	TT	TT	TT	TT	CT	CT	CT	CT	TT	TT	TT	CT	CT	CT	CT	CT	CT	CT	TT	CT	TT	TT	CT	CT	CT	CT	CT	CT	TT	CT	CT	CT
CassV7_chr01_7362551	T/G	1	7362551	+	NA	NA	NA	NA	NA	NA	GG	GG	GG	GG	GG	GG	GG	GG	GG	GG	GG	TG	GG	TG	TT	TG	GG	GG	GG	GG	GG	TG	GG	TT	GG	GG	GG	GG	GG	GG	GG	GG	GG	GG	GG	GG	GG	GG	GG
CassV7_chr01_7381866	C/T	1	7381866	+	NA	NA	NA	NA	NA	NA	TT	TT	TT	TT	TT	TT	TT	TT	TT	TT	TT	CT	CT	CT	CC	CT	TT	TT	CT	CT	CT	CC	CT	CT	CT	TT	CT	TT	TT	CT	CT	CT	CT	CT	CT	TT	CT	CT	CT
CassV7_chr01_7539009	T/C	1	7539009	+	NA	NA	NA	NA	NA	NA	CC	CC	CC	CC	CC	CC	CC	CC	CC	CC	CC	TC	TT	TT	TT	TT	TT	TT	TT	TT	TT	TT	TT	TT	TT	TT	TT	CC	TT	TT	TT	TT	TT	TT	TT	TT	TT	TT	TT
CassV7_chr01_7627045	A/C	1	7627045	+	NA	NA	NA	NA	NA	NA	AC	AC	AC	AC	AC	AC	AC	AC	AC	AC	CC	AA	AA	AA	AA	AC	CC	CC	AC	AC	AC	AA	AC	AA	AC	AC	AC	CC	CC	AC	AC	AC	AC	AC	AC	CC	AC	AC	AC
CassV7_chr01_7738617	A/T	1	7738617	+	NA	NA	NA	NA	NA	NA	AT	AT	AT	AT	AT	AT	AT	AT	AT	AT	AA	TT	AA	AA	AA	AA	AA	AA	AA	AA	AA	AA	AA	AT	AA	AA	AA	AA	AA	AA	AA	AA	AA	AA	AA	AA	AA	AA	AA
CassV7_chr01_7839919	C/T	1	7839919	+	NA	NA	NA	NA	NA	NA	CC	CC	CC	CC	CC	CC	CC	CC	CC	CC	CC	CT	TT	TT	CT	CC	CC	CC	CT	CT	CT	CC	CT	TT	CT	CC	CT	CC	CC	CT	CT	CT	CT	CT	CT	CC	CT	CT	CT
CassV7_chr01_791664	G/C	1	791664	+	NA	NA	NA	NA	NA	NA	GG	GG	GG	GG	GG	GG	GG	GG	GG	GG	GG	GC	GG	GC	GG	GG	GG	GG	GG	GG	GG	CC	GG	GG	GG	GG	GG	GG	GG	GG	GG	GG	GG	GG	GG	GG	GG	GG	GG
CassV7_chr01_8061698	A/G	1	8061698	+	NA	NA	NA	NA	NA	NA	AA	AA	AA	AA	AA	AA	AA	AA	AA	AA	AA	AG	AG	AG	GG	AG	AA	AA	AG	AG	AG	AG	AG	AG	AG	AG	AG	AA	AA	AG	AG	AG	AG	AG	AG	AA	AG	AG	AG
CassV7_chr01_8167691	T/C	1	8167691	+	NA	NA	NA	NA	NA	NA	TT	TT	TT	TT	TT	TT	TT	TT	TT	TT	TT	TC	TC	TC	TC	TT	TT	TT	TC	TC	TC	TC	TC	TC	TC	TC	TC	TT	TT	TC	TC	TC	TC	TC	TC	TT	TC	TC	TC
CassV7_chr01_8311325	T/A	1	8311325	+	NA	NA	NA	NA	NA	NA	AA	AA	AA	AA	AA	AA	AA	AA	AA	AA	AA	TA	AA	AA	TA	TA	AA	AA	AA	AA	AA	TA	AA	TT	AA	AA	AA	AA	AA	AA	AA	AA	AA	AA	AA	AA	AA	AA	AA
CassV7_chr01_8745832	C/A	1	8745832	+	NA	NA	NA	NA	NA	NA	AA	AA	AA	AA	AA	AA	AA	AA	AA	AA	AA	CA	AA	CA	CC	CA	AA	AA	AA	AA	AA	CC	AA	AA	AA	AA	AA	AA	AA	AA	AA	AA	AA	AA	AA	AA	AA	AA	AA
CassV7_chr01_9129268	G/A	1	9129268	+	NA	NA	NA	NA	NA	NA	GG	GG	GG	GG	GG	GG	GG	GA	GG	GG	AA	GG	GG	GA	AA	GA	GA	GA	GA	GA	GA	GG	GA	GA	GA	AA	GA	GA	GA	GA	GA	GA	GA	GA	GA	GA	GA	GA	GA
CassV7_chr01_994686	T/C	1	994686	+	NA	NA	NA	NA	NA	NA	TC	TC	TC	TC	TC	TC	TC	TC	TC	TC	TT	TT	TT	CC	TT	TC	TT	TT	TT	TT	TT	TT	TT	CC	TT	TT	TT	TT	TT	TT	TT	TT	TT	TT	TT	TT	TT	TT	TT
CassV7_chr02_10434455	C/T	2	10434455	+	NA	NA	NA	NA	NA	NA	CT	CT	CT	CT	CT	CT	CT	CT	CT	CT	CC	CC	TT	CT	CC	TT	CC	CC	CT	CT	CT	CT	CT	CT	CT	CC	CT	CC	CC	CT	CT	CT	CT	CT	CT	CT	CT	CT	CT
CassV7_chr02_10603406	A/C	2	10603406	+	NA	NA	NA	NA	NA	NA	AC	AC	AC	AC	AC	AC	AC	AC	AC	AC	AA	AC	CC	AC	AC	CC	AA	AA	AC	AC	AC	AA	AC	CC	AC	AC	AC	AA	AA	AC	AC	AC	AC	AC	AC	AC	AC	AC	AC
CassV7_chr02_1070154	G/C	2	1070154	+	NA	NA	NA	NA	NA	NA	GC	GC	GC	GG	GC	GG	GC	GC	GG	GC	GG	CC	GG	GG	GG	GG	GG	GG	GG	GG	GG	GC	GG	GG	GG	GC	GG	GG	GG	GG	GG	GG	GG	GG	GG	GG	GG	GG	GG
CassV7_chr02_10732984	T/G	2	10732984	+	NA	NA	NA	NA	NA	NA	GG	GG	GG	GG	GG	GG	GG	GG	GG	GG	GG	GG	TG	TG	TG	TT	GG	GG	TG	TG	TG	GG	TG	GG	TG	GG	TG	GG	GG	TG	TG	TG	TG	TG	TG	TG	TG	TG	TG
CassV7_chr02_10789501	A/G	2	10789501	+	NA	NA	NA	NA	NA	NA	GG	GG	GG	GG	GG	GG	GG	GG	GG	GG	GG	GG	AG	AG	AA	AA	GG	GG	AG	AG	AG	GG	AG	AG	AG	AG	AG	GG	GG	AG	AG	AG	AG	AG	AG	AG	AG	AG	AG
CassV7_chr02_11076674	A/T	2	11076674	+	NA	NA	NA	NA	NA	NA	TT	TT	TT	TT	TT	TT	TT	TT	TT	TT	TT	TT	AT	AA	AA	AA	TT	TT	AT	AT	AT	AT	AT	TT	AT	TT	AT	TT	TT	AT	AT	AT	AT	AT	AT	AT	AT	AT	AT
CassV7_chr02_11258508	C/T	2	11258508	+	NA	NA	NA	NA	NA	NA	TT	TT	TT	TT	TT	TT	TT	CT	TT	TT	CC	TT	CT	CC	CT	TT	TT	CT	TT	TT	TT	CT	CT	CC	CT	CT	CT	TT	TT	TT	CT	TT	TT	CT	TT	TT	TT	CT	TT
CassV7_chr02_11503701	C/T	2	11503701	+	NA	NA	NA	NA	NA	NA	CT	CT	CT	CT	CT	CT	CT	TT	CT	CT	TT	CT	TT	TT	CT	CT	TT	TT	TT	TT	TT	CC	TT	CT	TT	CT	TT	TT	TT	TT	TT	TT	TT	TT	TT	TT	TT	TT	TT
CassV7_chr02_11848353	G/A	2	11848353	+	NA	NA	NA	NA	NA	NA	GG	GG	GG	GG	GG	GG	GG	GA	GG	GG	AA	GA	GA	AA	GA	GA	GA	AA	GG	GG	GG	AA	GA	AA	GA	GA	GA	GA	GA	GG	GA	GG	GG	GA	GG	GG	GG	GA	GG
CassV7_chr02_12109302	G/A	2	12109302	+	NA	NA	NA	NA	NA	NA	GG	GG	GG	GG	GG	GG	GG	GA	GG	GG	AA	GG	AA	GG	GA	GA	GA	GA	AA	AA	AA	GG	AA	GG	AA	GA	AA	GA	GA	AA	AA	AA	AA	AA	AA	AA	AA	GA	AA
CassV7_chr02_12268086	A/G	2	12268086	+	NA	NA	NA	NA	NA	NA	GG	GG	GG	GG	GG	GG	GG	AG	GG	GG	AA	AA	GG	GG	GG	GG	GG	AG	GG	GG	GG	AA	AG	GG	AG	AG	AG	GG	GG	GG	AG	GG	GG	AG	GG	GG	GG	AG	GG
CassV7_chr02_12581980	T/C	2	12581980	+	NA	NA	NA	NA	NA	NA	TT	TT	TT	TT	TT	TT	TT	TC	TT	TT	CC	CC	TC	TT	TT	TT	TC	TC	TC	TC	TC	CC	TC	TT	TC	CC	TC	TC	TC	TC	TC	TC	TC	TC	TC	TC	TC	TC	TC
CassV7_chr02_12717748	A/T	2	12717748	+	NA	NA	NA	NA	NA	NA	AA	AA	AA	AA	AA	AA	AA	AT	AA	AA	TT	TT	AT	AA	AA	AA	AT	AT	AT	AT	AT	TT	AT	AA	AT	TT	AT	AT	AT	AT	AT	AT	AT	AT	AT	AT	AT	AT	AT
CassV7_chr02_12756698	A/G	2	12756698	+	NA	NA	NA	NA	NA	NA	AA	AA	AA	AA	AA	AA	AA	AG	AA	AA	GG	AG	AG	AA	AA	AA	AA	AG	AA	AA	AA	AA	AG	AG	AG	AA	AG	AA	AA	AA	AG	AA	AA	AG	AA	AA	AA	AG	AA
CassV7_chr02_12846601	C/T	2	12846601	+	NA	NA	NA	NA	NA	NA	CT	TT	CT	CT	CT	CT	CT	CT	CT	CT	CC	CC	CT	CT	CT	CT	CC	CC	CT	CT	CT	CC	CT	CC	CT	CC	CT	CC	CC	CT	CT	CT	CT	CT	CT	CT	CT	CC	CT
CassV7_chr02_13113490	G/T	2	13113490	+	NA	NA	NA	NA	NA	NA	GG	GG	GG	GG	GG	GG	GG	GG	GG	GG	GG	GT	GT	GT	GG	GG	GG	GG	GG	GG	GG	TT	GG	GT	GG	GG	GG	GG	GG	GG	GG	GG	GG	GG	GG	GG	GG	GG	GG
CassV7_chr02_13220995	T/C	2	13220995	+	NA	NA	NA	NA	NA	NA	TC	TT	TC	TC	TC	TC	TC	TT	TC	TC	TT	CC	CC	TC	CC	CC	CC	TC	CC	CC	CC	CC	TC	CC	TC	TC	TC	CC	CC	CC	TC	CC	CC	TC	CC	CC	CC	TC	CC
CassV7_chr02_13440910	A/C	2	13440910	+	NA	NA	NA	NA	NA	NA	AA	AA	AA	AA	AA	AA	AA	AA	AA	AA	AA	AC	AC	AC	AA	AA	AA	AA	AA	AA	AA	AC	AA	AC	AA	AA	AA	AA	AA	AA	AA	AA	AA	AA	AA	AA	AA	AA	AA
CassV7_chr02_13939002	G/A	2	13939002	+	NA	NA	NA	NA	NA	NA	GG	GG	GG	GG	GG	GG	GG	GG	GG	GG	GG	GA	AA	AA	AA	AA	GG	GG	GA	GA	GA	AA	GA	GG	GA	GA	GA	GG	GG	GA	GA	GA	GA	GA	GA	GA	GA	GG	GA
CassV7_chr02_1410192	T/C	2	1410192	+	NA	NA	NA	NA	NA	NA	TT	TT	TT	TT	TT	TT	TT	TT	TT	TT	TT	TC	TC	CC	TC	TT	TC	TT	TC	TC	TC	TC	TC	TC	TC	TC	TC	TT	TT	TC	TT	TC	TT	TC	TC	TT	TT	TT	TT
CassV7_chr02_14207060	T/C	2	14207060	+	NA	NA	NA	NA	NA	NA	CC	CC	CC	CC	CC	CC	CC	TC	CC	CC	TT	CC	CC	CC	CC	TC	TC	TT	CC	CC	CC	CC	TC	CC	TC	CC	TC	TC	TC	CC	TC	CC	CC	TC	CC	CC	CC	TT	CC
CassV7_chr02_14371173	G/C	2	14371173	+	NA	NA	NA	NA	NA	NA	CC	GG	GC	GC	GC	GC	GC	GC	GC	GC	GG	GG	GC	GC	GC	GG	GC	GC	GG	GG	GG	GG	GG	GG	GG	GG	GG	GC	GC	GG	GG	GG	GG	GG	GG	GG	GG	GC	GG
CassV7_chr02_143869	T/C	2	143869	+	NA	NA	NA	NA	NA	NA	TC	TC	TC	TT	TC	TT	TC	TC	TT	TC	TT	CC	TC	CC	TC	CC	TC	TC	TC	TC	TC	TC	TC	TC	TC	TT	TC	TC	TC	TC	TC	TC	TC	TC	TC	TC	TC	TC	TC
CassV7_chr02_14466379	G/C	2	14466379	+	NA	NA	NA	NA	NA	NA	CC	CC	CC	CC	CC	CC	CC	CC	CC	CC	CC	GC	CC	GC	CC	GC	CC	CC	CC	CC	CC	GC	CC	GG	CC	CC	CC	CC	CC	CC	CC	CC	CC	CC	CC	CC	CC	CC	CC
CassV7_chr02_15040146	T/C	2	15040146	+	NA	NA	NA	NA	NA	NA	TT	TT	TT	TT	TT	TT	TT	TC	TT	TT	CC	CC	TC	TC	CC	TC	TC	CC	CC	TC	TC	TT	TC	CC	CC	TC	TC	TC	CC	TC	TC	TC	CC	TC	CC	CC	TC	TC	TC
CassV7_chr02_15236599	T/G	2	15236599	+	NA	NA	NA	NA	NA	NA	TT	GG	TG	TG	TG	TG	TG	TG	TG	TG	GG	TG	TG	TT	TG	TG	TG	TG	GG	GG	GG	TT	GG	TT	GG	TG	GG	TG	TG	GG	GG	GG	GG	GG	GG	GG	GG	TG	GG
CassV7_chr02_15430949	C/T	2	15430949	+	NA	NA	NA	NA	NA	NA	CC	CC	CC	CC	CC	CC	CC	CC	CC	CC	CC	CC	CT	CC	CC	CC	CT	CT	CC	CC	CC	CC	CC	CC	CC	CC	CC	CT	CT	CC	CC	CC	CC	CC	CC	CC	CC	CT	CC
CassV7_chr02_15628836	T/C	2	15628836	+	NA	NA	NA	NA	NA	NA	TT	CC	TC	TC	TC	TC	TC	TT	TC	TC	TT	TC	TC	TT	TC	TC	TT	TT	TC	TC	TC	TT	TC	TT	TC	TC	TC	TT	TT	TC	TC	TC	TC	TC	TC	TC	TC	TT	TC
CassV7_chr02_15930614	T/C	2	15930614	+	NA	NA	NA	NA	NA	NA	TC	TC	TC	TC	CC	TT	CC	TC	TC	TT	CC	CC	TC	TC	CC	TC	TC	CC	CC	TC	TC	TC	TC	CC	CC	TC	TC	TC	CC	TC	TC	TC	CC	TC	CC	CC	TC	TC	TC
CassV7_chr02_16376453	T/C	2	16376453	+	NA	NA	NA	NA	NA	NA	TT	TT	TT	TT	TT	TT	TT	TT	TT	TT	TT	TC	TC	TC	TC	TC	TT	TT	TT	TC	TC	TT	TC	TT	TC	TT	TC	TT	TT	TC	TC	TC	TC	TC	TC	TC	TC	TT	TC
CassV7_chr02_1639169	T/A	2	1639169	+	NA	NA	NA	NA	NA	NA	TT	TT	TT	TT	TT	TT	TT	TT	TT	TT	TT	TA	TA	AA	TA	TA	TT	TT	TA	TT	TA	TA	TA	TT	TA	TA	TT	TT	TA	TT	TA	TT	TA	TA	TA	TT	TA	TA	TA
CassV7_chr02_16428767	C/T	2	16428767	+	NA	NA	NA	NA	NA	NA	CC	CC	CC	CC	CC	CC	CC	CC	CC	CC	CC	CT	CT	CC	CT	CT	CC	CC	CC	CT	CT	TT	CT	CC	CT	CT	CT	CC	CC	CT	CT	CT	CT	CT	CT	CT	CT	CC	CT
CassV7_chr02_16685071	T/G	2	16685071	+	NA	NA	NA	NA	NA	NA	GG	TT	TG	TG	TG	TG	TT	TG	TG	TG	TT	TT	TT	TG	TG	TT	TT	TG	TT	TT	TG	TT	TG	TT	TT	GG	TT	TG	TG	TG	TT	TG	TG	TT	TT	TG	TG	TT	TG
CassV7_chr02_16901091	A/T	2	16901091	+	NA	NA	NA	NA	NA	NA	TT	TT	TT	TT	TT	TT	TT	TT	TT	TT	TT	TT	AA	AT	AA	AA	TT	TT	TT	AT	AT	TT	AT	TT	AT	TT	AT	TT	TT	AT	AT	AT	AT	AT	AT	AT	AT	TT	AT
CassV7_chr02_17118056	A/G	2	17118056	+	NA	NA	NA	NA	NA	NA	GG	AA	AG	AG	AG	AG	AA	AG	AG	AG	AA	GG	AG	AG	AG	AG	AA	AA	AA	AG	AG	AG	AG	AA	AG	AA	AG	AA	AA	AG	AG	AG	AG	AG	AG	AG	AG	AA	AG
CassV7_chr02_17348494	T/G	2	17348494	+	NA	NA	NA	NA	NA	NA	TT	TT	TT	TT	TT	TT	TT	TG	TT	TT	GG	TG	TG	TT	TT	TT	GG	GG	GG	TG	TG	TG	TG	TT	TG	GG	TG	GG	GG	TG	TG	TG	TG	TG	TG	TG	TG	GG	TG
CassV7_chr02_17357803	T/C	2	17357803	+	NA	NA	NA	NA	NA	NA	TT	TC	TT	TT	TT	TT	TT	TC	TT	TT	CC	TC	CC	TC	TT	TT	CC	CC	CC	TC	TC	TC	TC	TT	TC	CC	TC	CC	CC	TC	TC	TC	TC	TC	TC	CC	TC	CC	TC
CassV7_chr02_17437331	A/G	2	17437331	+	NA	NA	NA	NA	NA	NA	AA	GG	AG	AG	AG	AA	GG	AG	AG	AG	GG	AA	GG	AA	AA	AG	GG	AG	GG	AG	AA	AA	AA	AA	AG	AA	AG	AG	AG	AG	AG	AA	AG	AG	AA	AA	AA	GG	AA
CassV7_chr02_17456214	C/G	2	17456214	+	NA	NA	NA	NA	NA	NA	CC	CC	CC	CC	CC	CC	CC	CG	CC	CC	GG	GG	GG	GG	CG	GG	GG	GG	GG	GG	GG	CG	GG	CG	GG	GG	GG	GG	GG	GG	GG	GG	GG	GG	GG	GG	GG	GG	GG
CassV7_chr02_17512491	G/T	2	17512491	+	NA	NA	NA	NA	NA	NA	GG	GT	GG	GG	GG	GG	GG	GT	GG	GG	TT	TT	TT	GG	GG	GT	TT	GT	TT	GT	GG	GT	GG	GG	GT	GG	GT	GT	GT	GT	GT	GG	GT	GT	GG	GG	GG	TT	GG
CassV7_chr02_17590593	C/G	2	17590593	+	NA	NA	NA	NA	NA	NA	CC	GG	CG	CG	CG	CC	GG	CC	CG	CG	CC	GG	GG	CG	CC	CC	CG	CG	CG	CC	CC	CG	CC	CG	CC	CC	CC	CG	CG	CC	CC	CC	CC	CC	CC	CC	CC	CG	CC
CassV7_chr02_17608761	G/A	2	17608761	+	NA	NA	NA	NA	NA	NA	GG	AA	GA	GA	GA	GG	AA	GG	GA	GA	GG	AA	AA	GA	GG	GG	GA	GA	GA	GG	GG	GA	GG	GA	GG	GG	GG	GA	GA	GG	GG	GG	GG	GG	GG	GG	GG	GA	GG
CassV7_chr02_17756421	C/T	2	17756421	+	NA	NA	NA	NA	NA	NA	CC	CC	CC	CC	CC	CC	CC	CT	CC	CC	TT	CC	CC	CC	CC	CC	CC	CT	CC	CT	CC	TT	CC	CC	CC	CT	CC	CT	CT	CC	CC	CT	CC	CC	CC	TT	CC	CC	CC
CassV7_chr02_17828717	C/G	2	17828717	+	NA	NA	NA	NA	NA	NA	GG	GG	GG	GG	GG	GG	GG	GG	GG	GG	GG	GG	GG	CG	GG	CG	GG	GG	GG	GG	GG	CG	GG	GG	GG	GG	GG	GG	GG	GG	GG	GG	GG	GG	GG	GG	GG	GG	GG
CassV7_chr02_17924170	T/C	2	17924170	+	NA	NA	NA	NA	NA	NA	TT	TT	TT	TT	TT	TT	TT	TT	TT	TT	TT	TC	TC	TT	TT	TT	TC	TC	TC	TT	TT	CC	TT	TC	TT	TT	TC	TC	TC	TT	TT	TT	TT	TT	TT	TT	TT	TC	TT
CassV7_chr02_18065201	T/C	2	18065201	+	NA	NA	NA	NA	NA	NA	TT	TT	TT	TT	TT	TT	TT	TC	TT	TT	CC	TT	TT	TT	TC	CC	TC	TT	TC	CC	TC	TT	TC	TC	CC	TC	TC	TT	TT	CC	CC	TC	CC	CC	TC	TC	TC	TC	TC
CassV7_chr02_18426205	A/C	2	18426205	+	NA	NA	NA	NA	NA	NA	AA	CC	AC	AC	AC	AA	CC	AA	AC	AC	AA	AC	AC	CC	AA	AA	AC	AC	AC	AC	AC	AC	AC	AC	AC	AC	AC	AC	AC	AC	AC	AC	AC	AC	AC	AC	AC	AC	AC
CassV7_chr02_18635513	G/A	2	18635513	+	NA	NA	NA	NA	NA	NA	GG	GG	GG	GG	GG	GG	GG	GG	GG	GG	GG	GA	GA	GG	GG	GG	GG	GG	GG	GG	GG	GA	GG	GA	GG	GG	GG	GG	GG	GG	GG	GG	GG	GG	GG	GG	GG	GG	GG
CassV7_chr02_1867152	G/C	2	1867152	+	NA	NA	NA	NA	NA	NA	GG	GG	GG	GG	GG	GG	GG	GG	GG	GG	GG	GC	GC	GC	GC	GC	GG	GG	GC	GG	GC	GC	GC	GG	GC	GG	GG	GG	GG	GG	GC	GG	GC	GC	GC	GG	GC	GC	GC
CassV7_chr02_18867028	G/T	2	18867028	+	NA	NA	NA	NA	NA	NA	TT	GG	GG	GG	GG	GG	GG	TT	GG	GG	TT	GT	GT	GG	GG	GT	GT	GG	GT	TT	GT	TT	GT	TT	TT	GG	GT	GG	GG	TT	TT	GT	TT	TT	GT	GT	GT	GT	GT
CassV7_chr02_18948146	T/C	2	18948146	+	NA	NA	NA	NA	NA	NA	CC	CC	CC	CC	CC	CC	CC	CC	CC	CC	CC	TC	TC	CC	CC	CC	CC	TC	CC	CC	TC	TT	TC	TC	CC	TT	CC	TC	TC	CC	CC	TC	CC	CC	TC	TC	TC	CC	TC
CassV7_chr02_19255754	A/G	2	19255754	+	NA	NA	NA	NA	NA	NA	GG	AA	AG	AG	AG	AG	AA	GG	AG	GG	GG	GG	AG	AA	AA	AA	AG	AA	AG	AG	AA	GG	AA	AG	AG	AA	AG	AA	AA	AG	AG	AA	AG	AG	AA	AA	AA	AG	AA
CassV7_chr02_19408790	A/G	2	19408790	+	NA	NA	NA	NA	NA	NA	AA	GG	AG	AG	AG	AG	GG	AG	AG	AA	GG	AA	AG	AA	AG	AG	GG	AG	GG	AG	AG	AA	AA	AA	GG	AA	GG	AA	AG	AG	AG	AA	AG	AG	AA	AA	AA	GG	AA
CassV7_chr02_19446023	G/T	2	19446023	+	NA	NA	NA	NA	NA	NA	TT	GG	GT	GT	GT	GT	GG	GT	GT	TT	GG	GT	GG	GT	GG	GT	GG	GG	GG	GT	GT	GT	GT	GT	GG	GT	GG	GT	GG	GT	GT	GT	GT	GT	GT	GT	GT	GG	GT
CassV7_chr02_1995563	T/C	2	1995563	+	NA	NA	NA	NA	NA	NA	TT	TT	TT	TT	TT	TT	TT	TT	TT	TT	TT	TC	TC	TT	TT	TC	TT	TT	TC	TT	TC	TC	TC	TT	TC	TT	TT	TT	TT	TT	TC	TT	TC	TC	TC	TT	TC	TC	TC
CassV7_chr02_20512487	G/A	2	20512487	+	NA	NA	NA	NA	NA	NA	AA	AA	AA	GG	AA	GA	GA	GA	GA	GA	GA	GA	AA	AA	GA	GA	GA	GA	AA	GA	GA	AA	GA	GA	GA	GA	GA	AA	GA	AA	AA	GA	GA	GA	GA	AA	AA	GA	GA
CassV7_chr02_22111729	G/A	2	22111729	+	NA	NA	NA	NA	NA	NA	AA	AA	AA	AA	AA	AA	AA	AA	AA	AA	GA	AA	AA	AA	GA	GA	AA	GA	AA	AA	AA	AA	GA	AA	AA	GA	AA	AA	GA	AA	AA	GA	AA	AA	GA	GA	GA	AA	GA
CassV7_chr02_22377921	A/T	2	22377921	+	NA	NA	NA	NA	NA	NA	TT	TT	TT	TT	TT	TT	TT	AT	TT	TT	AA	AT	TT	TT	AT	AA	AT	AT	AT	AA	AA	AT	AA	TT	AT	AA	AT	AA	AT	AA	AA	AA	AA	AA	AA	AA	AA	AT	AA
CassV7_chr02_22383097	T/C	2	22383097	+	NA	NA	NA	NA	NA	NA	CC	CC	CC	CC	CC	CC	CC	CC	CC	CC	CC	CC	CC	CC	TC	TC	CC	TC	CC	TC	TC	CC	TT	CC	CC	TC	CC	TC	TC	TC	TC	TT	TC	TC	TT	TT	TT	CC	TT
CassV7_chr02_22404971	G/T	2	22404971	+	NA	NA	NA	NA	NA	NA	TT	TT	TT	TT	TT	TT	TT	GT	TT	TT	GG	GT	TT	GT	GT	GG	GT	GT	GT	GG	GG	GT	GG	TT	GT	GG	GT	GG	GT	GG	GG	GG	GG	GG	GG	GG	GG	GT	GG
CassV7_chr02_22556612	G/A	2	22556612	+	NA	NA	NA	NA	NA	NA	AA	AA	AA	AA	AA	AA	AA	GA	AA	AA	GG	GA	AA	AA	AA	AA	GA	GA	GA	GA	GA	GA	GA	AA	GA	GG	GA	GA	GA	GA	GA	GA	GA	GA	GA	GA	GA	GA	GA
CassV7_chr02_22734063	G/A	2	22734063	+	NA	NA	NA	NA	NA	NA	AA	GG	GA	GG	GG	GA	GG	GG	GA	AA	GG	GG	AA	AA	AA	GG	GG	GG	GG	GA	GA	AA	GA	AA	GG	GG	GG	GA	GA	GG	GA	GA	GA	GA	GA	GA	GA	GG	GG
CassV7_chr02_22886940	G/A	2	22886940	+	NA	NA	NA	NA	NA	NA	AA	GA	GA	GA	GG	GA	GG	GA	GA	AA	AA	GA	GG	AA	GA	GG	AA	GG	AA	AA	AA	GA	GA	AA	AA	GG	AA	AA	GA	AA	AA	GA	AA	AA	GA	GA	GA	AA	GA
CassV7_chr02_23691936	C/G	2	23691936	+	NA	NA	NA	NA	NA	NA	GG	GG	GG	GG	GG	GG	GG	GG	GG	GG	GG	GG	GG	CG	CG	CC	GG	CG	GG	CG	CG	GG	CC	GG	GG	CG	GG	CG	CC	CG	CG	CC	CG	CG	CC	CC	CC	GG	CC
CassV7_chr02_23851993	A/G	2	23851993	+	NA	NA	NA	NA	NA	NA	GG	GG	GG	GG	GG	GG	GG	AG	GG	GG	AA	AG	AG	AA	AG	AA	AA	AA	AA	AA	AA	AG	AA	AG	AA	AA	AA	AA	AA	AA	AA	AA	AA	AA	AA	AA	AA	AA	AA
CassV7_chr02_23854105	A/G	2	23854105	+	NA	NA	NA	NA	NA	NA	GG	GG	GG	GG	GG	GG	GG	AA	GG	GG	AA	AA	AG	AA	AG	AG	AA	AA	AA	AA	AA	AA	AA	GG	AA	AA	AA	AA	AA	AA	AA	AA	AA	AA	AA	AA	AA	AA	AA
CassV7_chr02_23856317	G/C	2	23856317	+	NA	NA	NA	NA	NA	NA	CC	GC	GC	GC	GG	GC	GC	GC	GC	CC	CC	CC	GC	GC	GG	GC	CC	GC	CC	GC	GC	CC	GG	GC	CC	GG	CC	GC	GG	GC	GG	GG	GC	GC	GG	GG	GG	CC	GG
CassV7_chr02_24334017	G/A	2	24334017	+	NA	NA	NA	NA	NA	NA	AA	GA	GA	GA	GG	GA	GA	GG	GA	AA	GG	GA	GG	GA	GG	GG	GG	GG	GG	GG	GG	GA	GG	GA	GG	GG	GG	GG	GG	GG	GG	GG	GG	GG	GG	GG	GG	GG	GG
CassV7_chr02_24476193	A/T	2	24476193	+	NA	NA	NA	NA	NA	NA	AA	AA	AA	AA	AA	AA	AA	AA	AA	AA	AT	AT	AA	AT	AA	AA	AA	AA	AA	AT	AA	AA	AA	AA	AA	AA	AA	AA	AA	AA	AA	AA	AA	AT	AA	AA	AA	AA	AA
CassV7_chr02_2447842	C/T	2	2447842	+	NA	NA	NA	NA	NA	NA	CT	CT	CT	CT	TT	TT	CT	CT	TT	CT	TT	CC	TT	CC	CT	TT	CC	CT	CT	CC	CT	CC	CT	TT	CT	CT	CC	CT	CT	CT	TT	CT	TT	CT	CT	CT	TT	TT	TT
CassV7_chr02_25097930	A/G	2	25097930	+	NA	NA	NA	NA	NA	NA	AA	AA	AA	AA	AA	AA	AA	GG	AA	AA	GG	GG	GG	GG	AA	AG	GG	AG	GG	GG	GG	GG	AG	GG	GG	AG	GG	GG	AG	GG	AG	AG	GG	GG	AG	AG	AG	GG	AG
CassV7_chr02_25294537	G/A	2	25294537	+	NA	NA	NA	NA	NA	NA	GG	GG	GG	GG	GG	GG	GG	AA	GG	GG	AA	AA	AA	AA	GG	GA	AA	GA	AA	AA	AA	AA	GA	AA	AA	GA	AA	AA	GA	AA	GA	GA	AA	AA	GA	GA	GA	AA	GA
CassV7_chr02_25296457	A/G	2	25296457	+	NA	NA	NA	NA	NA	NA	AA	AA	AA	AA	AG	AA	AA	GG	AA	AA	GG	GG	AA	GG	AA	AA	AG	AA	AG	GG	GG	AA	AG	AA	AG	AG	AG	GG	AG	GG	AG	AG	GG	GG	AG	AG	AG	AG	AG
CassV7_chr02_25844462	A/G	2	25844462	+	NA	NA	NA	NA	NA	NA	AA	AA	AA	AA	AA	AA	AA	AA	AA	AA	AA	GG	GG	GG	AG	AG	AG	AG	AG	AA	AA	GG	AA	GG	AG	AA	AG	AA	AA	AA	AA	AA	AA	AA	AA	AA	AA	AG	AA
CassV7_chr02_26211033	C/A	2	26211033	+	NA	NA	NA	NA	NA	NA	CC	CA	CA	CA	AA	CA	CA	AA	CA	CC	AA	CC	CA	CA	CA	CC	CA	CC	CA	AA	AA	CC	CA	CC	CA	CA	CA	AA	CA	AA	CA	CA	AA	AA	CA	CA	CA	CA	CA
CassV7_chr02_262404	A/G	2	262404	+	NA	NA	NA	NA	NA	NA	AG	AG	AG	AA	AG	AA	AG	AG	AA	AG	AA	GG	GG	AG	AG	GG	AG	AG	AG	AG	AG	AG	AG	GG	AG	AA	AG	AG	AG	AG	AG	AG	AG	AG	AG	AG	AG	AG	AG
CassV7_chr02_26918708	T/G	2	26918708	+	NA	NA	NA	NA	NA	NA	TT	TT	TT	TT	TT	TT	TT	TT	TT	TT	TT	GG	TG	TG	GG	GG	GG	TG	GG	TG	TG	GG	TT	GG	GG	TG	GG	TT	TT	TG	TT	TT	TT	TG	TT	TG	TT	GG	TT
CassV7_chr02_27026358	C/T	2	27026358	+	NA	NA	NA	NA	NA	NA	CC	CC	CC	CC	CC	CC	CC	CC	CC	CC	CC	CC	CC	CC	CC	CT	CC	CC	CC	CC	CC	CC	CC	CC	CC	CC	CC	CC	CC	CC	CC	CC	CC	CC	CC	CC	CC	CC	CC
CassV7_chr02_27823436	A/G	2	27823436	+	NA	NA	NA	NA	NA	NA	AA	AA	AA	AA	AG	AA	AA	AA	AA	AA	AA	AG	GG	AG	AG	AA	AG	AG	AG	AA	AA	AG	AA	AG	AG	AA	AG	AA	AA	AA	AA	AA	AA	AA	AA	AA	AA	AG	AA
CassV7_chr02_27935332	A/G	2	27935332	+	NA	NA	NA	NA	NA	NA	AA	AA	AA	AA	AA	AA	AA	AG	AA	AA	GG	AA	AA	AG	AA	AG	AG	AA	AG	GG	GG	AA	AG	AG	AG	AG	AG	GG	AG	GG	AG	AG	GG	GG	AG	AG	AG	AG	AG
CassV7_chr02_28425637	T/C	2	28425637	+	NA	NA	NA	NA	NA	NA	TT	TT	TT	TT	TT	TT	TT	CC	TT	TT	CC	TT	TT	TT	TC	TT	TC	TT	TC	CC	CC	TT	TC	TT	TC	TC	TC	CC	TC	CC	TC	TC	CC	CC	TC	TC	TC	TC	TC
CassV7_chr02_2860825	G/A	2	2860825	+	NA	NA	NA	NA	NA	NA	GA	GA	GG	GA	GG	GG	GA	GA	GG	GA	GG	GA	AA	GG	GG	AA	GA	GA	GA	GA	GA	GG	GA	AA	GA	GG	GA	GA	GA	GA	GA	GA	GA	GA	GA	GA	GA	GA	GA
CassV7_chr02_28637739	C/T	2	28637739	+	NA	NA	NA	NA	NA	NA	TT	TT	TT	TT	CT	TT	TT	TT	TT	TT	TT	CT	CT	CT	CT	CT	TT	CT	TT	TT	TT	CT	CT	TT	TT	CT	TT	TT	CT	TT	CT	CT	TT	TT	CT	CT	CT	TT	CT
CassV7_chr02_28943183	G/A	2	28943183	+	NA	NA	NA	NA	NA	NA	GG	GG	GG	GG	GG	GG	GG	AA	GG	GG	AA	GG	GG	GG	GA	GG	GA	GG	GA	AA	AA	GG	GA	GG	GA	GA	GA	AA	GA	AA	GA	GA	AA	AA	GA	GA	GA	GA	GA
CassV7_chr02_29962395	A/T	2	29962395	+	NA	NA	NA	NA	NA	NA	TT	TT	TT	TT	AT	TT	TT	AA	TT	TT	AA	TT	AA	AT	AT	AA	AA	AA	AA	AA	AA	AT	AA	AA	AA	AT	AA	AA	AA	AA	AA	AA	AA	AA	AA	AA	AA	AA	AA
CassV7_chr02_30173117	T/A	2	30173117	+	NA	NA	NA	NA	NA	NA	TT	TT	TT	TT	TA	TT	TT	AA	TT	TT	AA	AA	TA	AA	TA	TA	AA	TA	AA	AA	AA	AA	TA	TA	AA	TT	AA	AA	TA	AA	TA	TA	AA	AA	TA	TA	TA	AA	TA
CassV7_chr02_30494767	A/T	2	30494767	+	NA	NA	NA	NA	NA	NA	AA	AA	AA	AA	AA	AA	AA	AA	AA	AA	AA	AT	AA	TT	AA	AT	AA	AA	AA	AA	AA	AA	AA	AT	AA	AA	AA	AA	AA	AA	AA	AA	AA	AA	AA	AA	AA	AA	AA
CassV7_chr02_3104860	C/T	2	3104860	+	NA	NA	NA	NA	NA	NA	CC	CC	CC	CC	CC	CC	CC	CT	CC	CC	TT	CC	TT	CC	CT	CT	CC	TT	CT	CT	CT	CC	CT	CC	CT	TT	CT	TT	TT	CT	TT	CT	TT	CT	CC	TT	TT	TT	TT
CassV7_chr02_3164058	A/T	2	3164058	+	NA	NA	NA	NA	NA	NA	TT	TT	TT	TT	TT	TT	TT	AT	TT	TT	AA	TT	AT	AT	AA	AT	AT	AT	AA	AA	AA	TT	AA	TT	AA	AA	AA	AT	AT	AA	AA	AA	AA	AA	AA	AT	AA	AA	AA
CassV7_chr02_3185690	G/A	2	3185690	+	NA	NA	NA	NA	NA	NA	GA	GA	AA	GA	AA	AA	GA	GG	AA	GA	GG	GA	GA	GG	GG	GG	AA	GA	GA	GA	GA	GG	GA	GA	GA	GG	GA	GA	GA	GA	GG	GA	GG	GA	GA	GA	GG	GG	GG
CassV7_chr02_32511758	T/C	2	32511758	+	NA	NA	NA	NA	NA	NA	TT	TC	TC	TC	CC	TC	TC	CC	TC	TT	CC	TT	TT	TT	TC	TC	TC	TT	TC	CC	CC	TT	TC	TT	TC	TC	TC	CC	TC	CC	TC	TC	CC	CC	TC	TT	TC	CC	TT
CassV7_chr02_32534616	G/A	2	32534616	+	NA	NA	NA	NA	NA	NA	GG	GG	GG	GG	AA	GG	GG	GG	GG	GG	GG	GG	GG	GG	GG	GA	GG	GG	GG	GA	GA	GG	GA	GG	GG	GA	GG	GA	GA	GA	GA	GA	GA	GA	GA	GG	GA	GA	GG
CassV7_chr02_326685	G/C	2	326685	+	NA	NA	NA	NA	NA	NA	GC	GC	GC	GG	GC	GG	GC	GC	GG	GC	GG	GG	GC	GG	GG	CC	GC	GC	GC	GC	GC	GG	GC	GC	GC	GG	GC	GC	GC	GC	GC	GC	GC	GC	GC	GC	GC	GC	GC
CassV7_chr02_32776119	T/G	2	32776119	+	NA	NA	NA	NA	NA	NA	TT	TT	TT	TT	TT	TT	TT	TT	TT	TT	TT	TT	TT	TT	TG	TG	TT	TT	TT	TG	TG	TT	TG	TT	TT	TT	TT	TG	TG	TG	TG	TG	TG	TG	TG	TT	TG	TG	TT
CassV7_chr02_32928760	C/A	2	32928760	+	NA	NA	NA	NA	NA	NA	CC	CC	CC	CC	CC	CC	CC	CC	CC	CC	CC	CC	CC	CC	CC	AA	CC	CC	CC	CA	CA	CC	CA	CC	CC	CA	CC	CA	CA	CA	CA	CA	CA	CA	CA	CC	CA	CA	CC
CassV7_chr02_33249154	C/T	2	33249154	+	NA	NA	NA	NA	NA	NA	CC	CC	CC	CC	CT	CC	CC	TT	CC	CC	TT	CT	CT	CC	TT	CC	TT	CT	TT	CT	CT	TT	CC	CT	TT	CC	TT	CT	CC	CT	CC	CC	CT	CT	CC	CT	CC	CT	CT
CassV7_chr02_33742845	C/T	2	33742845	+	NA	NA	NA	NA	NA	NA	CC	CT	CT	CT	TT	CT	CT	CT	CT	CC	CC	CC	CC	CC	CT	CT	CC	CT	CC	CC	CC	CT	CC	CT	CC	CC	CC	CC	CC	CC	CC	CC	CC	CC	CC	CT	CC	CC	CC
CassV7_chr02_34461113	C/T	2	34461113	+	NA	NA	NA	NA	NA	NA	CC	CC	CC	CC	CC	CC	CC	CC	CC	CC	CC	CC	CC	CT	CC	CC	CC	CC	CC	CC	CC	TT	CC	CC	CC	CC	CC	CC	CC	CC	CC	CC	CC	CC	CC	CC	CC	CC	CC
CassV7_chr02_3461175	T/C	2	3461175	+	NA	NA	NA	NA	NA	NA	TT	TT	TT	TT	TT	TT	TT	TT	TT	TT	TT	CC	TT	TC	TT	TT	TC	TC	TT	TT	TT	CC	TT	TC	TT	TT	TT	TC	TC	TT	TT	TT	TT	TT	TT	TC	TT	TT	TT
CassV7_chr02_34756924	A/G	2	34756924	+	NA	NA	NA	NA	NA	NA	GG	GG	GG	GG	GG	GG	GG	GG	GG	GG	GG	AG	AG	AA	AG	AG	GG	AG	GG	GG	GG	AG	AG	AG	GG	AG	GG	GG	AG	GG	AG	AG	GG	GG	AG	AG	AG	GG	AG
CassV7_chr02_34971722	C/T	2	34971722	+	NA	NA	NA	NA	NA	NA	CC	CC	CC	CC	TT	CC	CC	CT	CC	CC	CC	CC	CC	CC	CC	CT	CC	CC	CC	TT	TT	CC	CT	CC	CC	CC	CC	TT	CT	TT	CT	CT	TT	TT	CT	CC	CT	TT	CC
CassV7_chr02_35464898	T/A	2	35464898	+	NA	NA	NA	NA	NA	NA	AA	AA	AA	AA	AA	AA	AA	AA	AA	AA	AA	TT	TA	TA	TA	AA	TA	TT	TA	AA	AA	TA	TA	TA	TA	TA	TA	AA	TA	AA	TA	TA	AA	AA	TA	TA	TA	AA	TT
CassV7_chr02_35737790	C/T	2	35737790	+	NA	NA	NA	NA	NA	NA	CC	CC	CC	CC	TT	CC	CC	CC	CC	CC	CC	TT	CC	CC	CT	CC	CC	CC	CC	CC	CC	CC	CC	CT	CC	CC	CC	CC	CC	CC	CC	CC	CC	CC	CC	CC	CC	CC	CC
CassV7_chr02_35920709	T/C	2	35920709	+	NA	NA	NA	NA	NA	NA	TT	TT	TT	TT	TT	TT	TT	TT	TT	TT	TT	TT	TT	TT	TC	TC	TT	TT	TT	TC	TC	TT	TC	TT	TT	TC	TT	TC	TC	TC	TC	TC	TC	TC	TC	TT	TC	TC	TT
CassV7_chr02_36176561	T/A	2	36176561	+	NA	NA	NA	NA	NA	NA	AA	AA	AA	AA	TA	AA	AA	AA	AA	AA	AA	TT	TT	TA	TA	AA	TA	TT	TA	AA	AA	TT	TA	TT	TA	TA	TA	AA	TA	AA	TA	TA	AA	AA	TA	TA	TA	AA	TT
CassV7_chr02_36472033	A/G	2	36472033	+	NA	NA	NA	NA	NA	NA	AA	AA	AA	AA	AA	AA	AA	AG	AA	AA	GG	AA	AG	AA	GG	AA	AG	AA	AG	AG	AG	AG	AA	AG	AG	AA	AG	AG	AA	AG	AA	AA	AG	AG	AA	AG	AA	AG	AA
CassV7_chr02_36478246	A/T	2	36478246	+	NA	NA	NA	NA	NA	NA	TT	TT	TT	TT	TT	TT	TT	TT	TT	TT	TT	AT	AA	TT	AT	AT	AT	AA	AT	AT	AT	AA	AA	AT	AT	AT	AT	AT	AA	AT	AA	AA	AT	AT	AA	AT	AA	AT	AA
CassV7_chr02_37726632	A/T	2	37726632	+	NA	NA	NA	NA	NA	NA	AA	AA	AA	AA	AA	AA	AA	AA	AA	AA	AA	AT	TT	AT	AA	AA	AT	AT	AT	AA	AA	AT	AA	AT	AT	AA	AT	AA	AA	AA	AA	AA	AA	AA	AA	AT	AA	AA	AT
CassV7_chr02_37919497	A/C	2	37919497	+	NA	NA	NA	NA	NA	NA	CC	CC	CC	CC	CC	CC	CC	CC	CC	CC	CC	AC	AA	AC	AC	AC	AC	AA	AC	AC	AC	AC	AA	AA	AC	AC	AC	AC	AA	AC	AA	AC	AC	AC	AA	AC	AA	AC	AA
CassV7_chr02_38734257	G/C	2	38734257	+	NA	NA	NA	NA	NA	NA	CC	CC	CC	CC	CC	CC	CC	CC	CC	CC	CC	GC	GC	CC	GG	GC	GC	GG	GC	GC	GC	GC	GG	CC	GC	GC	GC	GC	GG	GC	GG	GG	GC	GC	GG	GC	GG	GC	GG
CassV7_chr02_39054195	G/A	2	39054195	+	NA	NA	NA	NA	NA	NA	GG	GG	GG	GG	GG	GG	GG	GA	GG	GG	AA	GG	GG	AA	GA	GA	GA	GG	GA	AA	AA	GA	GA	GG	GA	GA	GA	AA	GA	AA	GA	AA	AA	AA	GA	GA	GA	AA	GG
CassV7_chr02_39058505	T/A	2	39058505	+	NA	NA	NA	NA	NA	NA	TT	TT	TT	TT	TT	TT	TT	TA	TT	TT	AA	TT	TT	AA	TA	TA	TA	TT	TA	AA	AA	TA	TA	TT	TA	TA	TA	AA	TA	AA	TA	AA	AA	AA	TA	TA	TA	AA	TT
CassV7_chr02_3926341	T/G	2	3926341	+	NA	NA	NA	NA	NA	NA	GG	GG	GG	GG	GG	GG	GG	TG	GG	GG	TT	TG	TG	TT	TT	TG	TT	TT	TT	TT	TT	TG	TT	GG	TT	TG	TT	TT	TT	TT	TT	TT	TT	TT	TT	TT	TT	TT	TT
CassV7_chr02_39422872	T/A	2	39422872	+	NA	NA	NA	NA	NA	NA	AA	AA	AA	AA	AA	AA	AA	AA	AA	AA	AA	TA	TT	TA	TA	TA	TA	TT	TA	TA	TA	TA	TT	TA	TA	TA	TA	TA	TT	TA	TT	TA	TA	TA	TT	TA	TT	TA	TT
CassV7_chr02_3951166	T/A	2	3951166	+	NA	NA	NA	NA	NA	NA	AA	AA	AA	AA	AA	AA	AA	TA	AA	AA	TT	TT	TT	TT	TT	TA	TT	TT	TT	TT	TT	TT	TT	TA	TT	TT	TT	TT	TT	TT	TT	TT	TT	TT	TT	TT	TT	TT	TT
CassV7_chr02_4213128	G/T	2	4213128	+	NA	NA	NA	NA	NA	NA	GT	GT	GT	GT	TT	GT	GT	GT	TT	GT	GG	TT	GT	TT	GT	GT	GT	GT	GG	GG	GG	TT	GG	TT	GG	GG	GG	GT	GT	GG	GG	GG	GG	GG	GG	GT	GG	GG	GG
CassV7_chr02_4310112	T/A	2	4310112	+	NA	NA	NA	NA	NA	NA	TA	TA	TA	TA	AA	TA	TA	TA	AA	TA	TT	AA	TT	AA	TA	TA	AA	TA	TA	TA	TA	AA	TA	TA	TA	TA	TA	TA	TA	TA	TT	TA	TT	TA	TA	TA	TT	TT	TA
CassV7_chr02_4360584	C/A	2	4360584	+	NA	NA	NA	NA	NA	NA	CA	CA	CA	CA	CC	CA	CA	CA	CC	CA	AA	CC	AA	CC	CA	AA	CC	CA	CA	CA	CA	CC	CA	CC	CA	AA	CA	CA	CA	CA	AA	CA	AA	CA	CA	CA	AA	AA	CA
CassV7_chr02_4649109	A/C	2	4649109	+	NA	NA	NA	NA	NA	NA	AC	AC	AC	AC	AA	AC	AC	AA	AA	AC	AA	AA	AA	AA	AA	AC	AA	AA	AA	AA	AA	AA	AA	AA	AA	AA	AA	AA	AA	AA	AA	AA	AA	AA	AA	AA	AA	AA	AA
CassV7_chr02_4941477	A/C	2	4941477	+	NA	NA	NA	NA	NA	NA	AC	AC	AC	AC	AC	AC	AC	AA	AA	AC	CC	AC	AA	AC	AA	AC	AA	AC	AA	AA	AA	CC	AA	AA	AA	CC	AA	AA	AC	AA	AC	AA	AA	AA	AA	AC	AA	AC	AA
CassV7_chr02_5346532	G/A	2	5346532	+	NA	NA	NA	NA	NA	NA	GA	GA	GA	GA	GA	GA	GA	GA	GG	GA	AA	AA	GG	GA	GA	GA	GA	GA	GA	GA	GA	GA	GA	GG	GA	AA	GA	GA	GA	GA	GA	GA	GA	GA	GA	GA	GA	GA	GA
CassV7_chr02_5598966	C/T	2	5598966	+	NA	NA	NA	NA	NA	NA	CT	CT	CT	CT	CT	CT	CT	CT	CC	CT	TT	CC	CC	CT	CT	CT	TT	TT	CT	CT	CT	CT	CT	CC	CT	CT	CT	TT	TT	CT	CT	CT	CT	CT	CT	TT	CT	CT	CT
CassV7_chr02_5907370	A/G	2	5907370	+	NA	NA	NA	NA	NA	NA	AA	AA	AA	AA	AA	AA	AA	AA	AA	AA	AA	GG	GG	AG	AG	AG	AG	AG	AG	AG	AG	GG	AG	GG	AG	AA	AG	AG	AG	AG	AG	AG	AG	AG	AG	AG	AG	AG	AG
CassV7_chr02_6125643	G/T	2	6125643	+	NA	NA	NA	NA	NA	NA	GG	GG	GG	GG	GG	GG	GG	GG	GG	GG	GG	GG	TT	GT	GG	GT	GG	GG	GT	GT	GT	GG	GT	GG	GT	GG	GT	GG	GG	GT	GT	GT	GT	GT	GT	GG	GT	GT	GT
CassV7_chr02_6242273	G/C	2	6242273	+	NA	NA	NA	NA	NA	NA	GC	GC	GC	GC	GC	GC	GC	GC	GC	GC	GG	GC	GC	GC	GC	GC	GG	GG	GC	GC	GC	GG	GC	GG	GC	GG	GC	GG	GG	GC	GC	GC	GC	GC	GC	GG	GC	GC	GC
CassV7_chr02_624858	A/T	2	624858	+	NA	NA	NA	NA	NA	NA	AT	AT	AT	AA	AT	AA	AT	AT	AA	AT	AA	AT	AT	AA	AA	TT	AT	AT	AT	AT	AT	AA	AT	AT	AT	AA	AT	AT	AT	AT	AT	AT	AT	AT	AT	AT	AT	AT	AT
CassV7_chr02_6456757	T/A	2	6456757	+	NA	NA	NA	NA	NA	NA	TT	TT	TT	TT	TT	TT	TT	TT	TT	TT	TT	TA	TA	TA	TA	TA	TT	TT	TA	TA	TA	AA	TA	TA	TA	TA	TA	TT	TT	TA	TA	TA	TA	TA	TA	TT	TA	TA	TA
CassV7_chr02_6917361	G/A	2	6917361	+	NA	NA	NA	NA	NA	NA	GA	GA	GA	GA	GA	GA	GA	GA	GA	GA	GG	GG	GA	GA	GG	GG	GG	GG	GA	GA	GA	GG	GA	GG	GA	GG	GA	GG	GG	GA	GA	GA	GA	GA	GA	GG	GA	GA	GA
CassV7_chr02_7275463	C/T	2	7275463	+	NA	NA	NA	NA	NA	NA	CC	CC	CC	CC	CC	CC	CC	CC	CC	CC	CC	CT	CC	CC	CC	CC	CC	CC	CC	CC	CC	CT	CC	CC	CC	CC	CC	CC	CC	CC	CC	CC	CC	CC	CC	CC	CC	CC	CC
CassV7_chr02_7406269	G/T	2	7406269	+	NA	NA	NA	NA	NA	NA	GT	GT	GT	GT	GT	GT	GT	GT	GT	GT	TT	GT	GT	GT	GG	GT	TT	TT	GT	GT	GT	GT	GT	GG	GT	TT	GT	TT	TT	GT	GT	GT	GT	GT	GT	TT	GT	GT	GT
CassV7_chr02_7515806	A/T	2	7515806	+	NA	NA	NA	NA	NA	NA	AA	AA	AA	AA	AA	AA	AA	AA	AA	AA	AA	AT	AT	AT	AA	AA	AA	AA	AA	AA	AA	AT	AA	AA	AA	AT	AA	AA	AA	AA	AA	AA	AA	AA	AA	AA	AA	AA	AA
CassV7_chr02_7596864	G/T	2	7596864	+	NA	NA	NA	NA	NA	NA	GT	GT	GT	GT	GT	GT	GT	GT	GT	GT	TT	GG	GT	GT	GG	GT	TT	TT	GT	GT	GT	GG	GT	GG	GT	TT	GT	TT	TT	GT	GT	GT	GT	GT	GT	TT	GT	GT	GT
CassV7_chr02_7909306	T/A	2	7909306	+	NA	NA	NA	NA	NA	NA	TT	TT	TT	TT	TT	TT	TT	TT	TT	TT	TT	TT	TT	TT	TT	TT	TT	TT	TT	TT	TT	AA	TT	TT	TT	TT	TT	TT	TT	TT	TT	TT	TT	TT	TT	TT	TT	TT	TT
CassV7_chr02_8132755	A/G	2	8132755	+	NA	NA	NA	NA	NA	NA	AA	AA	AA	AA	AA	AA	AA	AA	AA	AA	AA	AG	AG	AA	AA	AA	AA	AA	AA	AA	AA	GG	AA	AA	AA	AG	AA	AA	AA	AA	AA	AA	AA	AA	AA	AA	AA	AA	AA
CassV7_chr02_8297717	A/G	2	8297717	+	NA	NA	NA	NA	NA	NA	AA	AA	AA	AA	AA	AA	AA	AA	AA	AA	AA	GG	AG	AA	AG	AA	AA	AA	AA	AA	AA	GG	AA	AA	AA	AG	AA	AA	AA	AA	AA	AA	AA	AA	AA	AA	AA	AA	AA
CassV7_chr02_8565394	C/T	2	8565394	+	NA	NA	NA	NA	NA	NA	CT	CT	CT	CT	CT	CT	CT	CT	CT	CT	CC	CT	CT	CT	CT	CC	CC	CC	CC	CC	CC	CT	CC	CT	CC	CT	CC	CC	CC	CC	CC	CC	CC	CC	CC	CC	CC	CC	CC
CassV7_chr02_882560	G/A	2	882560	+	NA	NA	NA	NA	NA	NA	GA	GA	GA	GG	GA	GG	GA	GA	GG	GA	GG	AA	AA	AA	GA	GA	GA	GA	GA	GA	GA	GA	GA	GA	GA	GG	GA	GA	GA	GA	GA	GA	GA	GA	GA	GA	GA	GA	GA
CassV7_chr02_9066441	T/C	2	9066441	+	NA	NA	NA	NA	NA	NA	TC	TC	TC	TC	TC	TC	TC	TC	TC	TC	CC	TT	TT	TC	TC	TC	TT	TC	TT	TT	TT	TC	TC	TT	TC	TT	TC	TT	TT	TT	TC	TT	TT	TC	TT	TT	TT	TC	TT
CassV7_chr02_9284703	G/C	2	9284703	+	NA	NA	NA	NA	NA	NA	GC	GC	GC	GC	GC	GC	GC	GC	GC	GC	GG	GC	GC	GC	GC	GC	GG	GG	GC	GC	GC	GC	GC	GG	GC	GG	GC	GG	GG	GC	GC	GC	GC	GC	GC	GC	GC	GC	GC
CassV7_chr02_9395020	T/C	2	9395020	+	NA	NA	NA	NA	NA	NA	CC	CC	CC	CC	CC	CC	CC	CC	CC	CC	TC	TC	TC	TC	TC	TC	TT	TT	TC	TC	TC	TC	CC	TC	CC	TC	CC	TT	TT	TC	CC	TC	TC	CC	TC	TC	TC	CC	TC
CassV7_chr02_9461806	G/T	2	9461806	+	NA	NA	NA	NA	NA	NA	TT	TT	TT	TT	TT	TT	TT	TT	TT	TT	TT	GT	GT	GG	GT	GG	GG	GT	GT	GT	GT	GT	TT	GT	TT	GT	TT	GG	GG	GT	TT	GT	GT	TT	GT	GT	GT	TT	GT
CassV7_chr02_9497087	A/T	2	9497087	+	NA	NA	NA	NA	NA	NA	TT	TT	TT	TT	TT	TT	TT	TT	TT	TT	TT	AT	AT	AT	AT	AT	AA	AT	AT	AT	AT	AT	TT	AT	TT	AT	TT	AA	AA	AT	TT	AT	AT	TT	AT	AT	AT	TT	AT
CassV7_chr02_9910201	A/G	2	9910201	+	NA	NA	NA	NA	NA	NA	GG	GG	GG	GG	GG	GG	GG	GG	GG	GG	AG	AG	AA	GG	AG	GG	AA	AA	AA	AA	AA	AG	AA	AA	AA	AA	AA	AA	AA	AA	AA	AA	AA	AA	AA	AA	AA	AA	AA
CassV7_chr03_10044412	A/G	3	10044412	+	NA	NA	NA	NA	NA	NA	GG	GG	GG	GG	GG	GG	GG	GG	GG	GG	AG	AG	AA	GG	GG	AG	AG	GG	AA	AA	AG	GG	AG	GG	GG	GG	GG	AG	GG	AG	AA	AA	AG	GG	GG	AA	GG	AG	GG
CassV7_chr03_10217568	T/C	3	10217568	+	NA	NA	NA	NA	NA	NA	CC	CC	CC	CC	CC	CC	CC	CC	CC	CC	TC	CC	CC	CC	TC	TT	TC	CC	TC	TC	CC	CC	CC	CC	CC	CC	CC	TC	CC	CC	TC	TC	CC	CC	CC	TC	CC	TC	CC
CassV7_chr03_10449478	A/G	3	10449478	+	NA	NA	NA	NA	NA	NA	AA	AA	AA	AA	AA	AA	AA	AG	AA	AA	AG	AG	AG	AG	GG	AA	AG	GG	AG	AG	GG	GG	GG	AG	GG	AG	GG	AG	GG	GG	AG	AG	GG	GG	GG	AG	GG	AG	GG
CassV7_chr03_1069975	G/A	3	1069975	+	NA	NA	NA	NA	NA	NA	AA	AA	AA	AA	AA	AA	AA	AA	AA	AA	AA	GA	AA	AA	GA	GA	AA	AA	AA	AA	AA	GA	AA	AA	AA	GA	AA	AA	AA	AA	AA	AA	AA	AA	AA	AA	AA	AA	AA
CassV7_chr03_10831991	C/T	3	10831991	+	NA	NA	NA	NA	NA	NA	TT	TT	TT	TT	TT	TT	CT	TT	TT	TT	CT	CT	TT	TT	CT	CC	CT	TT	CT	CT	TT	TT	TT	TT	TT	TT	TT	CT	TT	TT	CT	CT	TT	TT	TT	CT	TT	CT	TT
CassV7_chr03_11042885	C/T	3	11042885	+	NA	NA	NA	NA	NA	NA	CT	CC	CT	CC	TT	CT	TT	CC	CT	CC	CT	CT	CC	CC	TT	TT	CT	CC	CT	CT	CC	CC	CC	CC	CC	CC	CC	CT	CC	CC	CT	CT	CC	CC	CC	CT	CC	CT	CC
CassV7_chr03_11473165	G/T	3	11473165	+	NA	NA	NA	NA	NA	NA	GT	GG	GT	GG	TT	GT	TT	GG	GT	GG	GT	GT	GG	TT	GT	GT	GT	GG	GT	GT	GG	GG	GG	GG	GG	GG	GG	GT	GG	GG	GT	GT	GG	GG	GG	GT	GG	GT	GG
CassV7_chr03_11880576	A/G	3	11880576	+	NA	NA	NA	NA	NA	NA	AG	GG	AG	GG	AA	AG	AA	GG	AG	GG	GG	AG	GG	AA	AG	AA	GG	GG	GG	GG	GG	GG	GG	AG	GG	GG	GG	GG	GG	GG	GG	GG	GG	GG	GG	GG	GG	GG	GG
CassV7_chr03_12554508	T/C	3	12554508	+	NA	NA	NA	NA	NA	NA	TC	TT	TC	TT	CC	TC	CC	TT	TC	TT	TT	TC	TC	TC	TC	TT	TT	TT	TT	TT	TT	TC	TT	TC	TT	TC	TT	TT	TT	TT	TT	TT	TT	TT	TT	TT	TT	TT	TT
CassV7_chr03_12762505	T/A	3	12762505	+	NA	NA	NA	NA	NA	NA	TT	TT	TT	TT	TT	TT	TT	TT	TT	TT	TT	TA	TA	TA	TA	AA	TT	TT	TA	TA	TA	AA	TA	AA	TT	TT	TT	TA	TA	TA	TA	TT	TA	TT	TT	TA	TT	TT	TT
CassV7_chr03_12975695	C/T	3	12975695	+	NA	NA	NA	NA	NA	NA	CT	CC	CT	CC	TT	CT	TT	CC	CT	CC	CC	TT	CT	CT	TT	CT	CC	CC	CC	CC	CC	CT	CC	CT	CC	CC	CC	CC	CC	CC	CC	CC	CC	CC	CC	CC	CC	CC	CC
CassV7_chr03_13180453	A/T	3	13180453	+	NA	NA	NA	NA	NA	NA	AT	AA	AT	AA	TT	AT	TT	AA	AT	AA	AA	AT	TT	TT	AT	AT	AA	AA	AT	AT	AT	AT	AT	AT	AA	AT	AA	AT	AT	AT	AT	AA	AT	AA	AA	AT	AA	AA	AA
CassV7_chr03_1320396	A/T	3	1320396	+	NA	NA	NA	NA	NA	NA	AA	AA	AA	AA	AA	AA	AA	AA	AA	AA	AA	AT	AA	AA	AT	AT	AA	AA	AA	AA	AA	AT	AA	AA	AA	AT	AA	AA	AA	AA	AA	AA	AA	AA	AA	AA	AA	AA	AA
CassV7_chr03_13309998	T/A	3	13309998	+	NA	NA	NA	NA	NA	NA	TT	TT	TT	TT	TT	TT	TT	TA	TT	TT	TA	TA	TT	AA	TA	AA	TT	TA	TT	TT	TA	AA	TA	AA	TA	AA	TA	TT	TA	TA	TT	TT	TA	TA	TA	TT	TA	TT	TA
CassV7_chr03_13344276	C/T	3	13344276	+	NA	NA	NA	NA	NA	NA	CC	CC	CC	CC	CC	CC	CC	CC	CC	CC	CC	TT	CC	CC	CT	CC	CT	CC	CC	CC	CC	CT	CT	CC	CC	CC	CC	CT	CC	CT	CC	CC	CT	CT	CC	CC	CC	CT	CT
CassV7_chr03_13609609	G/T	3	13609609	+	NA	NA	NA	NA	NA	NA	TT	TT	TT	TT	GG	TT	GT	TT	TT	TT	GG	TT	GT	GG	GG	GT	GG	GG	GG	GG	GT	GT	GG	GG	GG	TT	GG	GG	GG	GT	GG	GG	GT	GG	GG	GG	GG	GG	GG
CassV7_chr03_13820430	C/A	3	13820430	+	NA	NA	NA	NA	NA	NA	CC	CC	CC	CC	CC	CC	CC	CC	CC	CC	AA	CC	AA	CC	CC	AA	CA	CC	AA	AA	AA	CC	AA	CC	CC	AA	CA	AA	AA	AA	AA	CA	AA	CC	CC	AA	CC	CA	CC
CassV7_chr03_14104000	T/C	3	14104000	+	NA	NA	NA	NA	NA	NA	TC	TT	TC	TT	CC	TC	CC	TC	TC	TT	TC	CC	TC	TC	TC	TT	TT	TC	TT	TT	TC	TC	TC	TT	TC	TC	TT	TT	TC	TC	TT	TT	TC	TC	TC	TT	TC	TT	TC
CassV7_chr03_1414282	G/A	3	1414282	+	NA	NA	NA	NA	NA	NA	AA	AA	AA	AA	AA	AA	AA	GA	AA	AA	GG	GA	GA	GA	GA	GA	GG	GG	GG	GG	GG	GA	GG	GA	GG	GA	GG	GG	GG	GG	GG	GG	GG	GG	GG	GG	GG	GG	GG
CassV7_chr03_14223485	T/G	3	14223485	+	NA	NA	NA	NA	NA	NA	TT	TT	TT	TT	TT	TT	TT	TT	TT	TT	TT	TT	TG	TT	TG	TG	TG	TG	TG	TG	TG	TT	TG	TT	TG	TG	TG	TG	TG	TG	TG	TG	TG	TG	TG	TG	TG	TG	TG
CassV7_chr03_14629995	C/A	3	14629995	+	NA	NA	NA	NA	NA	NA	AA	AA	AA	AA	AA	AA	AA	AA	AA	AA	AA	AA	CA	CA	CA	CC	AA	AA	CA	CA	CA	AA	CA	AA	AA	AA	AA	CA	CA	CA	CA	AA	CA	AA	AA	CA	AA	AA	AA
CassV7_chr03_14638980	C/T	3	14638980	+	NA	NA	NA	NA	NA	NA	TT	TT	TT	TT	TT	TT	TT	TT	TT	TT	TT	CT	CC	TT	TT	TT	CT	CT	TT	TT	TT	TT	TT	CT	CT	TT	CT	TT	CT	TT	TT	CT	TT	CT	CT	TT	CT	CT	CT
CassV7_chr03_14651402	C/T	3	14651402	+	NA	NA	NA	NA	NA	NA	TT	TT	TT	TT	TT	TT	TT	TT	TT	TT	TT	TT	CT	CT	CT	CT	TT	TT	CT	CT	CT	TT	CT	TT	TT	TT	TT	CT	CT	CT	CT	TT	CT	TT	TT	CT	TT	TT	TT
CassV7_chr03_14807199	C/G	3	14807199	+	NA	NA	NA	NA	NA	NA	CC	CC	CC	CC	CC	CC	CC	CG	CC	CC	CG	CG	GG	CC	CG	CG	CG	GG	CG	CG	GG	CC	CG	CG	GG	CG	CG	CG	GG	GG	CG	CG	GG	GG	GG	CG	GG	CG	GG
CassV7_chr03_15214496	T/G	3	15214496	+	NA	NA	NA	NA	NA	NA	TG	GG	TG	GG	TT	TG	TT	GG	TG	GG	GG	GG	TT	TT	GG	GG	GG	GG	GG	GG	TT	GG	GG	TT	GG	GG	GG	GG	TT	TT	GG	GG	TT	GG	GG	GG	GG	GG	GG
CassV7_chr03_15349182	G/A	3	15349182	+	NA	NA	NA	NA	NA	NA	AA	AA	AA	AA	AA	AA	AA	AA	AA	AA	AA	AA	GA	GA	AA	AA	AA	AA	GA	GA	GA	AA	GA	AA	AA	AA	AA	GA	GA	GA	GA	AA	GA	AA	AA	GA	AA	AA	AA
CassV7_chr03_16020980	C/T	3	16020980	+	NA	NA	NA	NA	NA	NA	CC	CC	CC	CC	CC	CC	CC	CC	CC	CC	CC	CT	CT	CC	CT	CT	CT	CT	CT	CT	CT	CT	CT	CC	CT	CT	CT	CT	CT	CT	CT	CT	CT	CT	CT	CT	CT	CT	CT
CassV7_chr03_16205853	T/C	3	16205853	+	NA	NA	NA	NA	NA	NA	CC	CC	CC	CC	CC	CC	CC	CC	CC	CC	CC	CC	TT	CC	TC	TC	CC	CC	TC	TC	TT	CC	TC	CC	CC	CC	CC	TC	TT	TT	TC	CC	TT	CC	CC	TC	CC	CC	CC
CassV7_chr03_16396080	A/G	3	16396080	+	NA	NA	NA	NA	NA	NA	GG	GG	GG	GG	GG	GG	GG	AG	GG	GG	AG	AG	AA	GG	AG	AA	GG	AG	AG	AG	AA	GG	AG	AG	AG	AG	GG	AG	AA	AA	AG	GG	AA	AG	AG	AG	AG	GG	AG
CassV7_chr03_16584533	T/A	3	16584533	+	NA	NA	NA	NA	NA	NA	AA	AA	AA	AA	AA	AA	AA	AA	AA	AA	AA	AA	TA	AA	TA	TT	AA	AA	TA	TA	TA	AA	TA	AA	AA	AA	AA	TA	TA	TA	TA	AA	TA	AA	AA	TA	AA	AA	AA
CassV7_chr03_16793562	C/T	3	16793562	+	NA	NA	NA	NA	NA	NA	TT	TT	TT	TT	TT	TT	TT	CT	TT	TT	CT	CT	CC	CC	CT	CC	CT	CC	CT	CT	CC	CT	CT	CC	CC	CT	CT	CT	CC	CC	CT	CT	CC	CC	CC	CT	CC	CT	CC
CassV7_chr03_17018058	T/C	3	17018058	+	NA	NA	NA	NA	NA	NA	CC	CC	CC	CC	CC	CC	CC	TC	CC	CC	TC	TC	TT	CC	TC	TC	CC	TC	TC	TC	TT	CC	TC	TC	TC	TC	CC	TC	TT	TT	TC	CC	TT	TC	TC	TC	TC	CC	TC
CassV7_chr03_1705740	T/C	3	1705740	+	NA	NA	NA	NA	NA	NA	TT	TT	TT	TT	TT	TT	TT	TC	TT	TT	CC	CC	TC	TC	CC	CC	TC	CC	CC	CC	CC	CC	CC	TC	TC	TC	CC	TC	TC	CC	CC	CC	CC	CC	TC	CC	CC	TC	CC
CassV7_chr03_17134537	T/C	3	17134537	+	NA	NA	NA	NA	NA	NA	CC	CC	CC	CC	CC	CC	CC	TC	CC	CC	TC	TC	TT	CC	TC	TC	CC	TC	TC	TC	TT	CC	TC	TC	TC	TC	CC	TC	TT	TT	TC	CC	TT	TC	TC	TC	TC	CC	TC
CassV7_chr03_17380771	A/G	3	17380771	+	NA	NA	NA	NA	NA	NA	GG	GG	GG	GG	GG	GG	GG	GG	GG	GG	GG	GG	AA	GG	AG	AG	GG	GG	AG	AG	AA	GG	AG	GG	GG	GG	GG	AG	AA	AA	AG	GG	AA	GG	GG	AG	GG	GG	GG
CassV7_chr03_17640816	G/C	3	17640816	+	NA	NA	NA	NA	NA	NA	CC	CC	CC	CC	CC	CC	CC	GC	CC	CC	GC	GC	GG	CC	GC	GC	CC	GC	GC	GC	GG	CC	GC	GC	GC	GC	CC	GC	GG	GG	GC	CC	GG	GC	GC	GC	GC	CC	GC
CassV7_chr03_17947955	G/A	3	17947955	+	NA	NA	NA	NA	NA	NA	AA	AA	AA	AA	AA	AA	AA	GA	AA	AA	GA	GA	GG	AA	GA	GA	AA	GA	GA	GA	GG	AA	GA	GA	GA	GA	AA	GA	GG	GG	GA	AA	GG	GA	GA	GA	GA	AA	GA
CassV7_chr03_18278129	T/C	3	18278129	+	NA	NA	NA	NA	NA	NA	TC	TT	TC	TT	CC	TC	CC	TT	TC	TT	TT	TT	TT	TT	TT	TC	TT	TT	TT	TT	TT	TT	TT	TT	TT	TT	TT	TT	TT	TT	TT	TT	TT	TT	TT	TT	TT	TT	TT
CassV7_chr03_18749637	T/G	3	18749637	+	NA	NA	NA	NA	NA	NA	GG	GG	GG	GG	GG	GG	GG	TG	GG	GG	TG	TG	TT	GG	TG	TG	GG	TG	TG	TG	TT	GG	TG	TG	TG	TG	GG	TG	TT	TT	TG	GG	TT	TG	TG	TG	TG	GG	TG
CassV7_chr03_19085645	T/C	3	19085645	+	NA	NA	NA	NA	NA	NA	CC	CC	CC	CC	CC	CC	CC	TC	CC	CC	TC	TC	TT	TC	TC	TC	CC	TC	TC	TC	TT	CC	TC	TC	TC	TC	CC	TC	TT	TT	TC	CC	TT	TC	TC	TC	TC	CC	TC
CassV7_chr03_19366305	T/C	3	19366305	+	NA	NA	NA	NA	NA	NA	CC	CC	CC	CC	CC	CC	CC	CC	CC	CC	CC	CC	TT	TC	TC	TC	CC	CC	TC	TC	TT	CC	TC	CC	CC	CC	CC	TC	TT	TT	TC	CC	TT	CC	CC	TC	CC	CC	CC
CassV7_chr03_19485007	G/A	3	19485007	+	NA	NA	NA	NA	NA	NA	AA	AA	AA	AA	AA	AA	AA	AA	AA	AA	AA	AA	GA	AA	GA	AA	AA	AA	GA	GA	GA	AA	GA	AA	AA	AA	AA	GA	GA	GA	GA	AA	GA	AA	AA	GA	AA	AA	AA
CassV7_chr03_1965693	A/G	3	1965693	+	NA	NA	NA	NA	NA	NA	GG	GG	GG	GG	GG	GG	GG	AG	GG	GG	AG	AA	AG	GG	AA	AG	GG	AA	AA	AG	AA	AA	AG	AG	GG	GG	AG	GG	AG	AG	AA	AA	AA	AA	GG	AA	AA	GG	AG
CassV7_chr03_19813075	T/A	3	19813075	+	NA	NA	NA	NA	NA	NA	TA	TT	TA	TT	AA	TA	AA	TA	TA	TT	TA	TA	TA	TA	TT	TA	TT	TA	TT	TT	TA	TA	TT	AA	TA	TA	TT	TT	TA	TA	TT	TT	TA	TA	TA	TT	TA	TT	TA
CassV7_chr03_20162246	T/A	3	20162246	+	NA	NA	NA	NA	NA	NA	TA	AA	TA	AA	TT	TA	TT	TA	TA	AA	TA	TA	TT	TT	TA	TA	AA	TA	TA	TA	TT	TA	TA	TT	TA	TA	AA	TA	TT	TT	TA	AA	TT	TA	TA	TA	TA	AA	TA
CassV7_chr03_20508562	C/A	3	20508562	+	NA	NA	NA	NA	NA	NA	CC	CC	CC	CC	CC	CC	CC	CA	CC	CC	CA	CC	CC	AA	CC	CA	CC	CA	CC	CC	CA	CC	CC	CC	CA	AA	CC	CC	AA	CA	CC	CC	CA	AA	CA	CC	AA	CC	CA
CassV7_chr03_20587230	C/T	3	20587230	+	NA	NA	NA	NA	NA	NA	CC	CC	CC	CC	CC	CC	CC	CC	CC	CC	CC	CC	CC	CT	CT	TT	CC	CC	CC	CC	CC	CC	CC	CC	CC	CC	CC	CC	CC	CC	CC	CC	CC	CC	CC	CC	CC	CC	CC
CassV7_chr03_20692047	A/G	3	20692047	+	NA	NA	NA	NA	NA	NA	AG	AA	AG	AA	GG	AG	GG	AG	AG	AA	GG	AG	AG	AG	GG	AA	AG	AG	GG	GG	GG	GG	GG	AG	AG	AG	AG	GG	GG	GG	GG	AG	GG	GG	AG	GG	AG	AG	AG
CassV7_chr03_21220661	C/G	3	21220661	+	NA	NA	NA	NA	NA	NA	CC	CC	CC	CC	CC	CC	CC	CG	CC	CC	CG	CC	CG	CC	CG	CC	CC	CG	GG	CG	GG	CC	CG	CC	CG	CG	CC	CG	GG	GG	CG	CC	GG	GG	CG	CG	CG	CC	CG
CassV7_chr03_21386213	A/C	3	21386213	+	NA	NA	NA	NA	NA	NA	CC	CC	CC	CC	CC	CC	CC	CC	CC	CC	CC	AC	CC	AA	AC	AC	CC	CC	CC	CC	CC	CC	CC	CC	CC	CC	CC	CC	CC	CC	CC	CC	CC	CC	CC	CC	CC	CC	CC
CassV7_chr03_21745464	C/T	3	21745464	+	NA	NA	NA	NA	NA	NA	CC	CC	CC	CC	CC	CC	CC	CT	CC	CC	CT	CC	CT	CC	CT	CT	CT	TT	TT	CT	TT	CT	CT	CT	TT	CT	CT	CT	TT	TT	TT	CT	TT	TT	TT	CT	TT	CT	TT
CassV7_chr03_21757611	A/C	3	21757611	+	NA	NA	NA	NA	NA	NA	AA	AA	AA	AA	AA	AA	AA	AA	AA	AA	AA	AC	AC	AC	AA	AA	AA	AA	AA	AA	AA	AA	AA	AA	AA	AC	AA	AA	AA	AA	AA	AA	AA	AA	AA	AA	AA	AA	AA
CassV7_chr03_2233621	T/A	3	2233621	+	NA	NA	NA	NA	NA	NA	AA	AA	AA	AA	AA	AA	AA	TA	AA	AA	TA	TT	TA	TA	TT	TA	AA	TT	TT	TA	TT	TT	TA	TA	AA	TA	TA	AA	TT	TA	TT	TT	TT	TA	AA	TT	TT	AA	TA
CassV7_chr03_22345844	T/G	3	22345844	+	NA	NA	NA	NA	NA	NA	TT	TG	GG	TT	TT	TG	GG	TG	TT	GG	TT	TT	TG	TG	TG	TT	TT	TG	TG	TG	TG	TT	TG	TT	TG	TT	TG	TG	TG	TG	TG	TG	TT	TG	TG	TT	TT	TG	TG
CassV7_chr03_23671683	A/G	3	23671683	+	NA	NA	NA	NA	NA	NA	GG	GG	GG	AA	GG	GG	GG	AA	GG	AA	AG	AA	GG	AG	GG	GG	GG	AG	AG	GG	AG	AA	GG	AG	AG	AA	GG	GG	AG	AG	AG	GG	AG	AG	AG	GG	AG	GG	AG
CassV7_chr03_2367348	C/T	3	2367348	+	NA	NA	NA	NA	NA	NA	CC	CC	CC	CC	CC	CC	CC	CC	CC	CC	CT	CT	CT	CT	CC	CT	TT	CC	CC	CT	CC	TT	CT	CC	TT	CT	CT	TT	CT	CT	CC	CC	CC	CT	TT	CC	CC	TT	CT
CassV7_chr03_23678988	G/T	3	23678988	+	NA	NA	NA	NA	NA	NA	GT	GT	GT	TT	GG	GT	GG	GT	GT	TT	GG	GT	GT	GT	GT	GT	GG	GG	GG	GG	GG	GT	GG	GT	GG	GT	GG	GG	GG	GG	GG	GG	GG	GG	GG	GG	GG	GG	GG
CassV7_chr03_23731244	G/T	3	23731244	+	NA	NA	NA	NA	NA	NA	GT	GT	GT	TT	GG	GT	GG	TT	GT	TT	GT	TT	GG	GT	GT	GT	GG	GT	GT	GG	GT	GT	GG	GT	GT	TT	GG	GG	GT	GT	GT	GG	GT	GT	GT	GG	GT	GG	GT
CassV7_chr03_23818489	G/T	3	23818489	+	NA	NA	NA	NA	NA	NA	TT	TT	TT	TT	TT	TT	TT	TT	TT	TT	GT	GT	GG	TT	GT	GT	GG	GT	GT	GG	GT	GT	GG	GT	GT	TT	GG	GG	GT	GT	GT	GG	GT	GT	GT	GG	GT	GG	GT
CassV7_chr03_2396414	T/C	3	2396414	+	NA	NA	NA	NA	NA	NA	TT	TT	TT	TT	TT	TT	TT	TC	TT	TT	CC	TT	TC	CC	TC	TC	TC	TC	TC	TC	TC	TT	TC	TT	TC	TC	TC	TC	TC	TC	TC	TC	TC	TC	TC	TC	TC	TC	TC
CassV7_chr03_24337328	A/G	3	24337328	+	NA	NA	NA	NA	NA	NA	AA	AA	AA	AA	AA	AA	AA	AA	AA	AA	AA	AG	AG	AG	AG	AG	AA	AA	AA	AA	AA	AG	AA	AG	AA	AA	AA	AA	AA	AA	AA	AA	AA	AA	AA	AA	AA	AA	AA
CassV7_chr03_24401114	A/G	3	24401114	+	NA	NA	NA	NA	NA	NA	GG	GG	GG	GG	GG	GG	GG	GG	GG	GG	AG	AA	AA	GG	AA	AA	AA	AG	AG	AA	AG	AA	AA	GG	AG	GG	AA	AA	AG	AG	AG	AA	AG	AG	AG	AA	AG	AA	AG
CassV7_chr03_24461183	T/C	3	24461183	+	NA	NA	NA	NA	NA	NA	TT	TT	TT	TT	TT	TT	TT	TT	TT	TT	TT	TT	TT	TT	TC	TC	TT	TT	TT	TT	TT	TT	TT	TT	TT	TT	TT	TT	TT	TT	TT	TT	TT	TT	TT	TT	TT	TT	TT
CassV7_chr03_24510574	A/G	3	24510574	+	NA	NA	NA	NA	NA	NA	AA	AA	AA	AA	AA	AA	AA	AG	AA	AA	AG	AA	AA	GG	AA	AA	AA	AG	AG	AA	AG	AG	AA	AG	AG	GG	AA	AA	AG	AG	AG	AA	AG	AG	AG	AA	AG	AA	AG
CassV7_chr03_24584245	G/A	3	24584245	+	NA	NA	NA	NA	NA	NA	AA	AA	AA	AA	AA	AA	AA	AA	AA	AA	GA	GG	GG	GG	GG	GG	GG	GA	GA	GG	GA	GA	GG	GA	GA	AA	GG	GG	GA	GA	GA	GG	GA	GA	GA	GG	GA	GG	GA
CassV7_chr03_24813686	A/G	3	24813686	+	NA	NA	NA	NA	NA	NA	AG	AG	AG	AA	GG	AG	GG	AA	AG	AA	AA	AA	AG	AA	AG	GG	AG	AG	AG	AG	AG	AA	AG	AA	AG	AA	AG	AG	AG	AG	AG	AG	AG	AG	AG	AG	AG	AG	AG
CassV7_chr03_25019513	A/G	3	25019513	+	NA	NA	NA	NA	NA	NA	AA	AA	AA	AA	AA	AA	AA	AG	AA	AA	GG	AG	GG	GG	AG	AG	AG	AG	AG	GG	GG	AG	GG	GG	AG	GG	AG	AG	GG	GG	GG	AG	GG	GG	AG	GG	AG	AG	AG
CassV7_chr03_25224056	C/T	3	25224056	+	NA	NA	NA	NA	NA	NA	CT	CT	CT	CT	CC	CT	CT	TT	CT	TT	CT	CC	CC	CT	CT	CT	CT	TT	TT	CC	TT	CT	CC	TT	TT	CT	CT	CT	CT	CC	CT	CT	CT	CT	TT	CC	TT	CT	TT
CassV7_chr03_25811184	A/C	3	25811184	+	NA	NA	NA	NA	NA	NA	CC	CC	CC	CC	CC	CC	CC	CC	CC	CC	AC	CC	CC	CC	AC	AA	AC	CC	CC	AC	CC	CC	AC	CC	CC	CC	AC	AC	CC	AC	CC	AC	CC	CC	CC	AC	CC	AC	CC
CassV7_chr03_25977568	C/T	3	25977568	+	NA	NA	NA	NA	NA	NA	TT	TT	TT	TT	TT	TT	TT	TT	TT	TT	CT	TT	CT	TT	CT	CT	CT	TT	TT	CT	TT	TT	CT	TT	TT	TT	CT	CT	TT	CT	TT	CT	TT	TT	TT	CT	TT	CT	TT
CassV7_chr03_26671526	G/A	3	26671526	+	NA	NA	NA	NA	NA	NA	GG	GG	GG	GG	GG	GG	GG	GG	GG	GG	GG	GA	GG	GG	GG	GG	GG	GG	GG	GG	GG	GA	GG	GG	GG	GG	GG	GG	GG	GG	GG	GG	GG	GG	GG	GG	GG	GG	GG
CassV7_chr03_26751746	C/T	3	26751746	+	NA	NA	NA	NA	NA	NA	TT	TT	TT	TT	TT	TT	TT	CT	TT	TT	CC	CC	CC	CT	CT	CC	CT	CT	CT	CC	CT	CC	CC	CT	CT	CC	CT	CT	CC	CC	CC	CT	CC	CC	CT	CC	CT	CT	CT
CassV7_chr03_26900925	A/C	3	26900925	+	NA	NA	NA	NA	NA	NA	AC	AC	AC	AC	AA	AC	AC	CC	CC	CC	AC	AA	AA	AA	CC	AC	AC	AC	CC	AA	CC	AA	AA	AC	CC	AC	AC	AC	AC	AA	AC	AC	AC	AC	CC	AA	CC	AC	CC
CassV7_chr03_27186713	A/G	3	27186713	+	NA	NA	NA	NA	NA	NA	AA	AA	AA	AA	AA	AA	AA	AA	AA	AA	AA	AG	GG	AA	AA	AG	AA	AG	AA	AG	AA	GG	AG	AG	AA	AA	AA	AA	AG	AG	AG	AA	AG	AG	AA	AG	AA	AA	AA
CassV7_chr03_27419270	A/G	3	27419270	+	NA	NA	NA	NA	NA	NA	AA	AA	AA	AA	AA	AA	AA	AA	AA	AA	AA	AA	AG	AG	GG	GG	AG	AG	AG	AG	AG	AA	AG	AA	AG	AG	AG	AG	AG	AG	AG	AG	AG	AG	AG	AG	AG	AG	AG
CassV7_chr03_27606448	A/G	3	27606448	+	NA	NA	NA	NA	NA	NA	AA	AA	AA	AA	AA	AA	AA	AA	AA	AA	AA	AA	AA	AG	AA	AG	AG	AA	AG	AA	AG	AA	AA	AG	AG	AG	AG	AG	AA	AA	AA	AG	AA	AA	AG	AA	AG	AG	AG
CassV7_chr03_27773200	G/T	3	27773200	+	NA	NA	NA	NA	NA	NA	GG	GT	GT	GT	GG	GT	GT	GT	TT	TT	GG	GT	TT	GT	TT	GT	GG	GT	GG	GT	GG	TT	GT	GT	GG	GG	GG	GG	GT	GT	GT	GG	GT	GT	GG	GT	GG	GG	GG
CassV7_chr03_27873156	A/T	3	27873156	+	NA	NA	NA	NA	NA	NA	AA	AA	AA	AA	AA	AA	AA	AA	AA	AA	AA	AA	AA	AT	TT	TT	AT	AA	AT	AA	AT	AA	AA	AA	AT	AT	AT	AT	AA	AA	AA	AT	AA	AA	AT	AA	AT	AT	AT
CassV7_chr03_27940586	G/C	3	27940586	+	NA	NA	NA	NA	NA	NA	CC	CC	CC	CC	CC	CC	CC	GC	CC	CC	GC	GC	CC	GC	GG	GG	GC	GC	GC	CC	GC	GC	CC	GG	GC	GG	GC	GC	GC	CC	GC	GC	GC	GC	GC	CC	GC	GC	GC
CassV7_chr03_28812197	G/A	3	28812197	+	NA	NA	NA	NA	NA	NA	GG	GA	GA	GA	GG	GA	GA	GA	AA	AA	GG	GA	GA	AA	GG	GA	GA	GG	GA	GG	GA	AA	GG	GG	GA	GA	GA	GA	GG	GG	GG	GA	GA	GG	GA	GG	GA	GA	GA
CassV7_chr03_28921774	A/G	3	28921774	+	NA	NA	NA	NA	NA	NA	AA	AG	AG	AG	AA	AG	AG	AG	GG	GG	AA	AG	AG	GG	AA	AG	AG	AA	AG	AA	AG	GG	AA	GG	AG	AG	AG	AG	AA	AA	AA	AG	AG	AA	AG	AA	AG	AG	AG
CassV7_chr03_29033153	T/A	3	29033153	+	NA	NA	NA	NA	NA	NA	TT	TT	TT	TT	TT	TT	TT	TT	TT	TT	TT	TT	TT	TT	TT	TT	TT	TT	TT	TT	TT	TT	TT	AA	TT	TT	TT	TT	TT	TT	TT	TT	TT	TT	TT	TT	TT	TT	TT
CassV7_chr03_29188290	G/T	3	29188290	+	NA	NA	NA	NA	NA	NA	GG	GG	GG	GG	GG	GG	GG	GG	GG	GG	GG	GT	GG	GG	GG	GG	GG	GG	GG	GG	GG	GG	GG	GT	GG	GG	GG	GG	GG	GG	GG	GG	GG	GG	GG	GG	GG	GG	GG
CassV7_chr03_2941560	G/A	3	2941560	+	NA	NA	NA	NA	NA	NA	AA	AA	AA	AA	AA	AA	AA	GA	AA	AA	GA	GG	GA	AA	GA	GA	GA	GG	GG	GA	GG	GA	GA	AA	GA	AA	GA	GA	GG	GA	GG	GG	GG	GA	GA	GG	GG	GA	GA
CassV7_chr03_29520433	T/A	3	29520433	+	NA	NA	NA	NA	NA	NA	TT	TT	TT	TT	TT	TT	TT	TT	TT	TT	TT	TT	TA	TT	AA	AA	TA	TA	TT	TA	TT	TT	TA	TA	TT	TT	TT	TT	TA	TA	TA	TT	TT	TA	TT	TT	TT	TT	TT
CassV7_chr03_29606214	T/G	3	29606214	+	NA	NA	NA	NA	NA	NA	GG	GG	GG	GG	GG	GG	GG	TG	GG	GG	GG	TG	GG	GG	TG	TT	GG	TG	TT	GG	TT	TG	GG	TG	TT	TG	TG	TG	TG	GG	TG	TG	TT	TG	TT	TG	TT	TG	TG
CassV7_chr03_29940610	C/T	3	29940610	+	NA	NA	NA	NA	NA	NA	CT	TT	CC	TT	CT	CC	TT	CT	TT	TT	TT	CC	TT	TT	TT	CT	TT	CT	CC	TT	CC	CT	TT	TT	CC	CC	CT	CT	CT	TT	CT	CT	CC	CT	CC	CT	CC	CT	CT
CassV7_chr03_30366832	T/C	3	30366832	+	NA	NA	NA	NA	NA	NA	TT	TC	TT	TC	TT	TT	TC	TC	CC	CC	CC	TC	TT	CC	TC	CC	TC	TT	TC	TC	TC	TC	CC	TC	TC	TC	CC	CC	TT	TC	TT	CC	TC	TT	TC	CC	TT	CC	TT
CassV7_chr03_30570578	A/G	3	30570578	+	NA	NA	NA	NA	NA	NA	GG	AG	GG	AG	GG	GG	AG	AA	AA	AA	GG	AG	AA	AG	AG	AG	AG	AA	AG	AG	AG	AG	GG	AA	AG	AA	GG	GG	AA	AG	AA	GG	AG	AA	AG	GG	AA	GG	AA
CassV7_chr03_30747938	T/A	3	30747938	+	NA	NA	NA	NA	NA	NA	TT	TA	TT	TA	TT	TT	TA	AA	AA	AA	TT	TA	TT	TA	TA	TA	TT	TA	AA	TT	AA	TT	TA	AA	AA	TA	TA	TA	TA	TT	TA	TA	AA	TA	AA	TA	TA	TA	TA
CassV7_chr03_30861083	T/C	3	30861083	+	NA	NA	NA	NA	NA	NA	CC	TC	CC	TC	CC	CC	TC	TT	TT	TT	CC	TC	CC	TC	TC	TC	CC	TC	TC	CC	TC	TC	CC	TT	TC	TC	CC	CC	TC	CC	TC	CC	TC	TC	TC	CC	TC	CC	TC
CassV7_chr03_31122402	A/G	3	31122402	+	NA	NA	NA	NA	NA	NA	GG	AG	GG	AG	GG	AG	AG	AA	AA	AA	AA	AG	GG	AG	AA	AA	AG	AG	AA	AG	AA	AG	AA	AA	AA	AG	AA	AA	AG	AG	AG	AA	AA	AG	AA	AA	AG	AA	AG
CassV7_chr03_31384774	C/A	3	31384774	+	NA	NA	NA	NA	NA	NA	CC	CA	CC	CA	CC	CA	CA	CA	AA	AA	CC	AA	CC	CA	CA	AA	CC	CC	CA	CA	CA	AA	CA	CC	CC	CC	CA	CA	CC	CC	CC	CA	CA	CC	CC	CA	CC	CA	CC
CassV7_chr03_31500890	G/T	3	31500890	+	NA	NA	NA	NA	NA	NA	GG	TT	GG	TT	GG	TT	TT	GT	TT	TT	GG	TT	GG	GT	GG	TT	GG	GG	GG	GG	GG	TT	GG	GG	GG	GT	GG	GG	GG	GG	GG	GG	GG	GG	GG	GG	GG	GG	GG
CassV7_chr03_3181981	T/C	3	3181981	+	NA	NA	NA	NA	NA	NA	CC	CC	TT	CC	TC	TT	TT	TT	TC	TC	TT	TC	TC	TC	TT	TC	TT	TT	TT	TT	TT	CC	TT	CC	TT	TT	TT	TT	TT	TT	TT	TT	TT	TT	TT	TT	TT	TT	TT
CassV7_chr03_31834927	G/A	3	31834927	+	NA	NA	NA	NA	NA	NA	GG	GG	GG	GG	GG	GG	GG	GG	GG	GG	AA	GG	GG	GG	GA	AA	GG	GG	GG	GA	GG	GG	GA	GG	GG	GA	GA	GA	GG	GA	GG	GA	GA	GG	GG	GA	GA	GA	GG
CassV7_chr03_31978498	C/T	3	31978498	+	NA	NA	NA	NA	NA	NA	TT	TT	TT	TT	TT	TT	TT	TT	TT	TT	TT	TT	TT	TT	TT	TT	TT	TT	TT	TT	TT	TT	TT	TT	TT	TT	TT	TT	TT	TT	TT	TT	TT	TT	TT	TT	TT	TT	TT
[truncated: 2,144 more rows]
[truncated: 259 more columns]

## Sheet: Visual_PPD_BLUPs
genotype	PPD_VS
AM1640A-53	8.43
AM1640A-54	7.91
AM1640A-55	6.69
AM1640A-56	9.21
[truncated: 294 more rows]

## Sheet: AI_PPD_BLUPs
genotype	PPD_AI
[truncated: 298 more rows]
